# Supplementary material for: A gene expression atlas for kiwifruit (Actinidia chinensis) and network analysis of transcription factors
Source: BMC Plant Biol. 2021 Feb 27;21:121. doi: 10.1186/s12870-021-02894-x (PMC7913447; doi:10.1186/s12870-021-02894-x)
Supplement: Supplementary file 1 — Additional file 1: Additional data 1. Table of transcription factors, with corresponding colour module assignments and connectivity. [file 12870_2021_2894_MOESM1_ESM.xlsx]

## Sheet: Sheet1
Name	ACC	Published name	Achn# (when no model)	Class	Global class	Network Colour	Functional Name	Relative connectivity	% connectivity			Notes:
C2H2_1	Acc01156.1			C2H2	Zn Finger	yellow		0.446886	84.0541			Hub genes in bold
C2H2_2	Acc10492.1			C2H2	Zn Finger	yellow		0.251367	55.6757			Relative connectivity: normalised total weight within module
C2H2_3	Acc15471.1			C2H2	Zn Finger	yellow		0.0381177	0			% connectivity: normalised number of connections with a connectivity > 0.2
C2H2_4	Acc12423.1			C2H2	Zn Finger	yellow		0.178566	37.5676
C2H2_5	Acc29212.1			C2H2	Zn Finger	yellow		0.275074	66.4865
C2H2_6	Acc00755.1			C2H2	Zn Finger	tan		0.0998048	6.66667
C2H2_7	Acc10116.1			C2H2	Zn Finger	tan		0.116317	15
C2H2_8	Acc22146.1			C2H2	Zn Finger	black		0.0567495	0
C2H2_9	Acc26887.1			C2H2	Zn Finger	turquoise		0.175576	36.875
C2H2_10	Acc17905.1			C2H2	Zn Finger	turquoise		0.0549136	0
C2H2_11	Acc13993.1			C2H2	Zn Finger	blue		0.131047	23.5556
C2H2_12	Acc32865.1			C2H2	Zn Finger	green		0.0223647	0
C2H2_13	Acc29912.1			C2H2	Zn Finger	red		0.130179	35.2201
C2H2_14	Acc32002.1			C2H2	Zn Finger	brown		0.150272	27.7251
C2H2_15	Acc10897.1			C2H2	Zn Finger	magenta		0.0227404	0
C2H2_16	Acc24176.1			C2H2	Zn Finger	magenta		0.0849532	8
C2H2_17	Acc02518.1			C2H2	Zn Finger	red	KNU	0.464313	84.9057
C2H2_18	Acc00799.1			C2H2	Zn Finger	pink		0.147262	28.8889
C2H2_19	Acc18209.1			C2H2	Zn Finger	yellow		0.0806703	9.45946
C2H2_20	Acc14389.1			C2H2	Zn Finger	pink		0.177513	43.7037
C2H2_21	Acc32841.1			C2H2	Zn Finger	yellow		0.288291	65.1351
C2H2_22	Acc24566.1			C2H2	Zn Finger	green		0.13526	16.7488
C2H2_23	Acc28487.1			C2H2	Zn Finger	turquoise		0.0990101	12.5
C2H2_24	Acc25480.1			C2H2	Zn Finger	magenta		0.146708	31
C2H2_25	Acc28503.1			C2H2	Zn Finger	brown		0.201273	49.2891
C2H2_26	Acc31312.1			C2H2	Zn Finger	brown		0.111764	13.7441
C2H2_27	Acc31051.1			C2H2	Zn Finger	brown		0.114307	7.81991
C2H2_28	Acc27465.1			C2H2	Zn Finger	tan		0.0771333	11.6667
C2H2_29	Acc11660.1			C2H2	Zn Finger	blue		0.0398244	0
C2H2_30	Acc12179.1			C2H2	Zn Finger	turquoise		0.0770667	9.16667
C2H2_31	Acc27741.1			C2H2	Zn Finger	yellow		0.172872	36.2162
C2H2_32	Acc30923.1			C2H2	Zn Finger	yellow		0.458979	84.0541
C2H2_33	Acc04178.1			C2H2	Zn Finger	magenta		0.157583	35
C2H2_34	Acc15900.1			C2H2	Zn Finger	yellow		0.459875	84.0541
C2H2_35	Acc28145.1			C2H2	Zn Finger	yellow		0.407898	80.8108
C2H2_36	Acc02157.1			C2H2	Zn Finger	yellow		0.46265	84.3243
C2H2_37	Acc25603.1			C2H2	Zn Finger	turquoise		0.124029	22.7083
C2H2_38	Acc14610.1			C2H2	Zn Finger	red		0.144495	39.6226
C2H2_39	Acc16839.1			C2H2	Zn Finger	yellow		0.354797	76.4865
C2H2_40	Acc14611.1			C2H2	Zn Finger	yellow		0.456596	84.3243
C2H2_41	Acc25604.1			C2H2	Zn Finger	yellow		0.455231	83.7838
C2H2_42	Acc02058.1			C2H2	Zn Finger	yellow		0.404379	80.5405
C2H2_43	Acc25842.1			C2H2	Zn Finger	yellow		0.462628	84.3243
C2H2_44	Acc02160.1			C2H2	Zn Finger	yellow		0.28257	65.9459
C2H2_45	Acc30924.1			C2H2	Zn Finger	yellow		0.42458	82.4324
C2H2_46	Acc06382.1			C2H2	Zn Finger	blue		0.0200124	0
C2H2_47	Acc31474.1			C2H2	Zn Finger	turquoise		0.132904	21.0417
C2H2_48	Acc00463.1			C2H2	Zn Finger	red		0.172686	45.283
C2H2_49	Acc09010.1			C2H2	Zn Finger	red		0.103251	0
C2H2_50	Acc16109.1			C2H2	Zn Finger			#N/A	#N/A
C2H2_51	Acc16110.2			C2H2	Zn Finger			#N/A	#N/A
C2H2_52	Acc07666.1			C2H2	Zn Finger	turquoise		0.21981	55.4167
C2H2_53	Acc15812.1			C2H2	Zn Finger	yellow		0.0426368	0
C2H2_54	Acc19887.1			C2H2	Zn Finger	brown		0.136715	24.1706
C2H2_55	Acc04061.1			C2H2	Zn Finger	red		0.110487	25.1572
C2H2_56	Acc02313.1			C2H2	Zn Finger	red		0.238568	52.8302
C2H2_57	Acc05783.1			C2H2	Zn Finger	turquoise		0.0465995	0
C2H2_58	Acc29330.1			C2H2	Zn Finger	yellow		0.143213	32.7027
C2H2_59	Acc18321.1			C2H2	Zn Finger	yellow		0.152377	35.1351
C2H2_60	Acc11743.1			C2H2	Zn Finger	green		0.0172267	1.47783
C2H2_61	Acc12085.1			C2H2	Zn Finger	green		0.0278944	1.47783
C2H2_62	Acc04777.1			C2H2	Zn Finger	turquoise		0.0976948	15
C2H2_63	Acc23803.1			C2H2	Zn Finger	purple		0.234163	51.2821
C2H2_64	Acc06893.1			C2H2	Zn Finger	turquoise		0.262754	67.7083
C2H2_65	Acc21054.1			C2H2	Zn Finger	turquoise		0.230549	60.625
C2H2_66	Acc07426.1			C2H2	Zn Finger	brown		0.13109	18.2464
C2H2_67	Acc25994.1			C2H2	Zn Finger	red		0.546203	86.7925
C2H2_68	Acc01104.1			C2H2	Zn Finger	purple		0.2045	42.3077
C2H2_69	Acc10864.1			C2H2	Zn Finger	magenta		0.176328	36
C2H2_70	Acc25498.1			C2H2	Zn Finger	yellow		0.179982	39.1892
C2H2_71	Acc27939.1			C2H2	Zn Finger			#N/A	#N/A
C2H2_72	Acc03683.1			C2H2	Zn Finger	yellow		0.187585	41.0811
C2H2_73	Acc27691.1			C2H2	Zn Finger	yellow		0.103721	22.7027
C2H2_74	Acc32300.1			C2H2	Zn Finger	turquoise		0.109728	21.6667
C2H2_75	Acc30233.1			C2H2	Zn Finger	red		0.106969	13.8365
C2H2_76	Acc01657.1			C2H2	Zn Finger	yellow		0.188952	39.7297
C2H2_77	Acc25889.1			C2H2	Zn Finger	salmon		0.0485965	0
C2H2_78	Acc30116.1			C2H2	Zn Finger	turquoise		0.1116	18.3333
C2H2_79	Acc32172.1			C2H2	Zn Finger	turquoise		0.166618	32.9167
C2H2_80	Acc20475.1			C2H2	Zn Finger	turquoise		0.19759	43.9583
C2H2_81	Acc03167.1			C2H2	Zn Finger	turquoise		0.229696	56.25
C2H2_82	Acc25983.1			C2H2	Zn Finger	turquoise		0.283532	72.7083
C2H2_83	Acc20924.1			C2H2	Zn Finger	red		0.362882	73.5849
C2H2_84	Acc25399.1			C2H2	Zn Finger	turquoise		0.143138	26.6667
C2H2_85	Acc02454.1			C2H2	Zn Finger	red		0.543725	86.1635
C2H2_86	Acc02455.1			C2H2	Zn Finger	red		0.555897	86.7925
C2H2_87	Acc05567.1			C2H2	Zn Finger	turquoise		0.0151525	0
C2H2_88	Acc03444.1			C2H2	Zn Finger	turquoise		0.147065	23.3333
C2H2_89	Acc28075.1			C2H2	Zn Finger	turquoise		0.112202	21.25
C2H2_90	Acc00850.1			C2H2	Zn Finger	turquoise		0.186598	41.6667
C2H2_91	Acc10206.1			C2H2	Zn Finger	turquoise		0.236734	62.2917
C2H2_92	Acc05718.1			C2H2	Zn Finger	red		0.481728	83.6478
C2H2_93	Acc18068.1			C2H2	Zn Finger	greenyellow		0.0598469	0
C2H2_94	Acc29694.1			C2H2	Zn Finger	brown		0.170732	40.5213
C2H2_95	Acc26800.1			C2H2	Zn Finger	magenta		0.0895771	0
C2H2_96	Acc23764.1			C2H2	Zn Finger	turquoise		0.0405124	0
C2H2_97	Acc12669.1			C2H2	Zn Finger	tan		0.0216818	0
C2H2_98	Acc26804.1			C2H2	Zn Finger	brown		0.0707131	0
C2H2_99	Acc23074.1			C2H2	Zn Finger	blue		0.0714632	0
C2H2_100	Acc15353.1			C2H2	Zn Finger	blue		0.0282877	0
C2H2_101	Acc21131.1			C2H2	Zn Finger	blue		0.0338779	0
C2H2_102	Acc25991.1			C2H2	Zn Finger	blue		0.0191329	0
C2H2_103	Acc14910.1			C2H2	Zn Finger	tan		0.0599251	0
C2H2_104	Acc32134.1			C2H2	Zn Finger	brown		0.124283	19.4313
C2H2_105	Acc30085.1			C2H2	Zn Finger	brown		0.146341	27.0142
C2H2_106	Acc11403.1			C2H2	Zn Finger	turquoise		0.0521543	0
C2H2_107	Acc12375.1			C2H2	Zn Finger	blue		0.0422713	0
C2H2_108	Acc14089.1			C2H2	Zn Finger	turquoise		0.0642028	3.95833
C2H2_109	Acc18335.1			C2H2	Zn Finger	turquoise		0.269393	69.5833
C2H2_110	Acc29318.1			C2H2	Zn Finger	turquoise		0.239848	65.8333
C2H2_111	Acc10685.1			C2H2	Zn Finger	blue		0.0700811	2
C2H2_112	Acc18809.1			C2H2	Zn Finger	brown		0.0219511	0
C2H2_113	Acc32844.1			C2H2	Zn Finger	turquoise		0.100604	18.3333
C2H2_114	Acc30631.1			C2H2	Zn Finger	yellow		0.0548336	0
C2H2_115	Acc05678.1			C2H2	Zn Finger	blue		0.079652	10.2222
C2H2_116	Acc25553.1			C2H2	Zn Finger	brown		0.0909452	4.9763
C2H2_117	Acc06695.1			C2H2	Zn Finger	turquoise		0.149564	27.9167
C2H2_118	Acc21268.1			C2H2	Zn Finger	green		0.0371262	0
C2H2_119	Acc06095.1			C2H2	Zn Finger	green		0.0475402	0
C2H2_120	Acc24775.1			C2H2	Zn Finger	blue		0.0721961	7.77778
C2H2_121	Acc22610.1			C2H2	Zn Finger	blue		0.0217893	0
C2H2_122	Acc28665.1			C2H2	Zn Finger	turquoise		0.0396779	0
C2H2_123	Acc08161.1			C2H2	Zn Finger	brown		0.0379225	0
C2H2_124	Acc28360.1			C2H2	Zn Finger	pink		0.123909	25.9259
C2H2_125	Acc27457.1			C2H2	Zn Finger	blue		0.0697778	1.11111
C2H2_126	Acc13875.1			C2H2	Zn Finger	yellow		0.31276	70
C2H2_127	Acc18943.1			C2H2	Zn Finger	yellow		0.200384	41.0811
C2H2_128	Acc30176.1			C2H2	Zn Finger	pink		0.0394131	0
C2H2_129	Acc32231.1			C2H2	Zn Finger	blue		0.0637405	1.77778
C2H2_130	Acc25525.1			C2H2	Zn Finger	yellow		0.430109	82.973
C2H2_131	Acc19634.1			C2H2	Zn Finger	blue		0.111525	17.5556
C2H2_132	Acc11998.1			C2H2	Zn Finger	turquoise		0.260339	67.5
C2H2_133	Acc00972.1			C2H2	Zn Finger	yellow		0.042848	0
C2H2_134	Acc15160.1			C2H2	Zn Finger	magenta		0.130931	20
C2H2_135	Acc25578.1			C2H2	Zn Finger	turquoise		0.171576	37.2917
C2H2_136	Acc17688.1			C2H2	Zn Finger	blue		0.0546733	2.44444
C2H2_137	Acc31677.1			C2H2	Zn Finger	turquoise		0.231773	60.625
C2H2_138	Acc12774.1			C2H2	Zn Finger	blue		0.0242467	0
C2H2_139	Acc31730.1			C2H2	Zn Finger	black		0.154502	28.3871
C2H2_140	Acc11824.1			C2H2	Zn Finger	turquoise		0.0244969	0
C2H2_141	Acc10428.1			C2H2	Zn Finger	salmon		0.0105386	0
C2H2_142	Acc14347.1			C2H2	Zn Finger	yellow		0.290965	51.3514
C2H2_143	Acc32680.1			C2H2	Zn Finger	yellow		0.410877	80.8108
C2H2_144	Acc08116.1			C2H2	Zn Finger	blue		0.0160511	0
C2H2_145	Acc28345.1			C2H2	Zn Finger	brown		0.0463178	0
C2H2_146	Acc18390.1			C2H2	Zn Finger	black		0.0568142	0
C2H2_147	Acc29342.1			C2H2	Zn Finger	purple		0.172281	41.0256
C2H2_148	Acc01208.1			C2H2	Zn Finger	turquoise		0.0860656	8.54167
C2H2_149	Acc10544.1			C2H2	Zn Finger	turquoise		0.215969	59.375
C2H2_150	Acc30114.1			C2H2	Zn Finger	turquoise		0.225621	58.5417
C2H2_151	Acc32170.1			C2H2	Zn Finger	yellow		0.179	41.8919
C2H2_152	Acc05153.1			C2H2	Zn Finger	yellow		0.227919	43.7838
C2H2_153	Acc24109.1			C2H2	Zn Finger	turquoise		0.0542134	0
C2H2_154	Acc13145.1			C2H2	Zn Finger	green		0.0926269	3.94089
C2H2_155	Acc23178.1			C2H2	Zn Finger	black		0.0617146	1.93548
C2H2_156	Acc30403.1			C2H2	Zn Finger	black		0.120809	21.2903
C2H2_157	Acc32463.1			C2H2	Zn Finger	blue		0.0355219	0
C2H2_158	Acc09311.1			C2H2	Zn Finger	blue		0.0203357	0
C2H2_159	Acc07758.1			C2H2	Zn Finger	brown		0.13091	15.4028
C2H2_160	Acc16213.1			C2H2	Zn Finger	brown		0.128423	14.6919
C2H2_161	Acc17085.1			C2H2	Zn Finger	blue		0.0816654	2.22222
C2H2_162	Acc23936.1			C2H2	Zn Finger	magenta		0.154239	30
C2H2_163	Acc28539.1			C2H2	Zn Finger	magenta		0.16038	37
C2H2_164	Acc31278.1			C2H2	Zn Finger	green		0.063229	6.89655
C2H2_165	Acc26232.1			C2H2	Zn Finger	black		0.087355	6.45161
C2H2_166	Acc21520.1			C2H2	Zn Finger	black		0.134025	23.2258
C2H2_167	Acc13243.1			C2H2	Zn Finger	blue		0.0191376	0
C2H2_168	Acc31797.1			C2H2	Zn Finger	magenta		0.100401	0
C2H2_169	Acc16501.1			C2H2	Zn Finger	magenta		0.15857	33
C2H2_170	Acc24367.1			C2H2	Zn Finger	magenta		0.0872907	0
C2H2_171	Acc05099.1			C2H2	Zn Finger	brown		0.0884529	4.50237
C2H2_172	Acc11909.1			C2H2	Zn Finger	magenta		0.00579487	0
C2H2_173	Acc11945.1			C2H2	Zn Finger			#N/A	#N/A
C2H2_175	Acc09638.1			C2H2	Zn Finger	brown		0.183944	46.2085
C2H2_176	Acc17427.1			C2H2	Zn Finger	brown		0.159341	33.6493
C2H2_177	Acc13736.1			C2H2	Zn Finger	red		0.0790868	0
C2H2_178	Acc19443.1			C2H2	Zn Finger	greenyellow		0.0434208	0
COL1	Acc19067.1			CO	Zn Finger	green		0.0854048	10.3448
COL2	Acc14999.1			CO	Zn Finger	tan		0.108782	10
COL3	Acc27044.1			CO	Zn Finger	pink		0.0871653	17.037
COL4	Acc22376.1			CO	Zn Finger	blue		0.0690855	8.44444
COL5	Acc19458.1			CO	Zn Finger	blue		0.0435487	0
COL6	Acc13752.1			CO	Zn Finger	pink		0.0315162	0
COL7	Acc26062.1			CO	Zn Finger	blue		0.0195028	0
COL8	Acc15006.1			CO	Zn Finger	green		0.0294109	0
COL9	Acc19046.1			CO	Zn Finger	blue		0.0445524	0
COL10	Acc17400.1			CO	Zn Finger	purple		0.0808842	1.28205
COL11	Acc09657.1			CO	Zn Finger	green		0.0791143	5.91133
COL12	Acc26605.1			CO	Zn Finger	pink		0.205794	45.1852
COL13	Acc21847.1			CO	Zn Finger	pink		0.228894	51.1111
COL14	Acc32914.1			CO	Zn Finger	pink		0.203503	45.1852
COL15	Acc28509.1			CO	Zn Finger	pink		0.212768	46.6667
COL16	Acc31305.1			CO	Zn Finger	pink		0.188204	41.4815
DOF1	Acc17354.1			DOF	Zn Finger	green		0.0360268	0
DOF2	Acc09575.1			DOF	Zn Finger	green		0.0474108	0
DOF3	Acc23702.1	AdDOF3	Zhang et al 2018	DOF	Zn Finger	black		0.10436	16.129
DOF26	Acc04682.1			DOF	Zn Finger	black		0.0284842	0
DOF5	Acc06062.1			DOF	Zn Finger	brown		0.0570614	0
DOF6	Acc31037.1			DOF	Zn Finger	brown		0.050392	0
DOF7	Acc19536.1			DOF	Zn Finger	brown		0.131863	12.0853
DOF8	Acc31712.1			DOF	Zn Finger	blue		0.0358565	0
DOF9	Acc31711.1			DOF	Zn Finger			#N/A	#N/A
DOF10	Acc14129.1			DOF	Zn Finger	blue		0.0306049	0
DOF11	Acc26693.1			DOF	Zn Finger	red		0.0387536	0
DOF12	Acc21930.1			DOF	Zn Finger	turquoise		0.158417	26.25
DOF13	Acc23044.1			DOF	Zn Finger	magenta		0.0642409	1
DOF14	Acc13287.1			DOF	Zn Finger	brown		0.0660846	0
DOF15	Acc31514.1			DOF	Zn Finger	grey		#N/A	#N/A
DOF16	Acc06345.1			DOF	Zn Finger	yellow		0.134546	31.3514
DOF17	Acc30723.1			DOF	Zn Finger	turquoise		0.15926	29.7917
DOF18	Acc29872.1			DOF	Zn Finger	brown		0.0316478	0
DOF19	Acc18278.1			DOF	Zn Finger	blue		0.0462896	0
DOF20	Acc21392.1			DOF	Zn Finger	yellow		0.388632	82.4324
DOF21	Acc06558.1			DOF	Zn Finger	yellow		0.30078	73.2432
DOF22	Acc17709.1			DOF	Zn Finger	pink		0.00610987	0
DOF23	Acc12754.1			DOF	Zn Finger	turquoise		0.0701135	8.125
DOF24	Acc31031.1			DOF	Zn Finger	yellow		0.0996386	17.8378
DOF25	Acc06053.1			DOF	Zn Finger	black		0.0746632	0
DOF4	Acc26638.1	AdDOF4	Zhang et al 2018	DOF	Zn Finger	turquoise		0.081154	0.645161
DOF27	Acc21882.1			DOF	Zn Finger	blue		0.0681198	0.666667
DOF28	Acc17319.1			DOF	Zn Finger	magenta		0.0726164	0
DOF29	Acc09543.1			DOF	Zn Finger	brown		0.0792945	0
DOF30	Acc20653.1			DOF	Zn Finger	yellow		0.3118	73.5135
DOF31	Acc25109.1			DOF	Zn Finger	yellow		0.319247	74.0541
DOF32	Acc32247.1			DOF	Zn Finger	black		0.0452808	0
DOF33	Acc30194.1			DOF	Zn Finger	magenta		0.102445	0
DOF34	Acc25920.1			DOF	Zn Finger	brown		0.134613	19.9052
DOF35	Acc20115.1			DOF	Zn Finger	black		0.0239297	0
DOF36	Acc15918.1			DOF	Zn Finger	yellow		0.39346	82.1622
DOF37	Acc07561.1			DOF	Zn Finger	yellow		0.288247	66.7568
DOF38	Acc12264.1			DOF	Zn Finger	purple		0.23691	62.8205
DOF39	Acc11572.1			DOF	Zn Finger	brown		0.0455471	0
DOF40	Acc01273.1			DOF	Zn Finger	magenta		0.0754403	2
DOF41	Acc02599.1			DOF	Zn Finger	brown		0.0763933	2.60664
DOF42	Acc29784.1			DOF	Zn Finger	greenyellow		0.040849	0
DOF43	Acc18135.1			DOF	Zn Finger	magenta		0.193316	45
DOF44	Acc05384.1			DOF	Zn Finger	black		0.0636189	0.645161
DOF45	Acc07937.1			DOF	Zn Finger	pink		0.0600663	0
DOF46	Acc30258.1			DOF	Zn Finger	magenta		0.0372039	0
DOF47	Acc32323.1			DOF	Zn Finger	brown		0.0265538	0
DOF48	Acc14865.1			DOF	Zn Finger	magenta		0.153713	32
DOF49	Acc16857.1			DOF	Zn Finger	black		0.0565856	0
DOF50	Acc08581.1			DOF	Zn Finger	yellow		0.0967357	13.7838
DOF51	Acc24875.1			DOF	Zn Finger	black		0.0615691	0
DOF52	Acc27708.1			DOF	Zn Finger	brown		0.0789184	2.36967
DOF53	Acc03751.1			DOF	Zn Finger	black		0.0676001	0
C3H_1	Acc19617.1			C3H	Zn Finger	brown		0.0575512	0
C3H_2	Acc31669.1			C3H	Zn Finger	brown		0.124825	15.8768
C3H_3	Acc25529.1			C3H	Zn Finger	turquoise		0.0478456	0.208333
C3H_4	Acc15227.1			C3H	Zn Finger	tan		0.0586277	0
C3H_5	Acc22847.1			C3H	Zn Finger	black		0.0409276	0
C3H_6	Acc24677.1			C3H	Zn Finger	pink		0.043015	0
C3H_7	Acc27542.1			C3H	Zn Finger	blue		0.00835918	0
C3H_8	Acc14886.1			C3H	Zn Finger	brown		0.102133	16.1137
C3H_9	Acc26032.1			C3H	Zn Finger	brown		0.0476579	0
C3H_10	Acc27230.1			C3H	Zn Finger	turquoise		0.0656141	1.25
C3H_11	Acc04358.1			C3H	Zn Finger	red		0.070146	0
C3H_12	Acc33131.1			C3H	Zn Finger	pink		0.0154108	0
C3H_13	Acc14946.1			C3H	Zn Finger			#N/A	#N/A
C3H_15	Acc33583.1			C3H	Zn Finger	turquoise		0.235501	65.4167
C3H_16	Acc02466.1			C3H	Zn Finger	turquoise		0.129331	18.75
C3H_17	Acc22051.1			C3H	Zn Finger	turquoise		0.00954882	0
C3H_18	Acc16239.1			C3H	Zn Finger			#N/A	#N/A
C3H_20	Acc07287.1			C3H	Zn Finger	blue		0.0770283	4.44444
C3H_21	Acc29695.1			C3H	Zn Finger	salmon		0.0572758	0
C3H_22	Acc18067.1			C3H	Zn Finger	greenyellow		0.0230606	0
C3H_23	Acc29696.1			C3H	Zn Finger	turquoise		0.0186636	0
C3H_24	Acc17047.1			C3H	Zn Finger	black		0.0235733	0
C3H_25	Acc09276.1			C3H	Zn Finger	turquoise		0.0230239	0
C3H_26	Acc11146.1			C3H	Zn Finger	brown		0.254126	65.1659
C3H_27	Acc07782.1			C3H	Zn Finger	black		0.135264	23.2258
C3H_28	Acc32435.1			C3H	Zn Finger	brown		0.0930414	7.34597
C3H_29	Acc30367.1			C3H	Zn Finger	brown		0.138848	17.2986
C3H_30	Acc26169.1			C3H	Zn Finger	brown		0.125788	9.71564
C3H_31	Acc10669.1			C3H	Zn Finger	brown		0.135278	17.0616
C3H_32	Acc20800.1			C3H	Zn Finger	blue		0.0548216	0.444444
C3H_33	Acc25242.1			C3H	Zn Finger	blue		0.0735851	1.11111
C3H_34	Acc33278.1			C3H	Zn Finger			#N/A	#N/A
C3H_35	Acc19343.1			C3H	Zn Finger	pink		0.00312155	0
C3H_36	Acc14927.1			C3H	Zn Finger	blue		0.0338584	0
C3H_37	Acc23582.1			C3H	Zn Finger	turquoise		0.12155	12.7083
C3H_38	Acc28303.1			C3H	Zn Finger	blue		0.0232406	0
C3H_39	Acc04569.1			C3H	Zn Finger	blue		0.0174522	0
C3H_40	Acc24459.1			C3H	Zn Finger	turquoise		0.0625177	1.04167
C3H_41	Acc18352.1			C3H	Zn Finger	tan		0.0601785	0
C3H_42	Acc21893.1			C3H	Zn Finger	brown		0.0166831	0
C3H_43	Acc11568.1			C3H	Zn Finger	blue		0.0351072	0
C3H_44	Acc12270.1			C3H	Zn Finger	blue		0.0207855	0
C3H_45	Acc14824.1			C3H	Zn Finger	blue		0.0230284	0
C3H_46	Acc24085.1			C3H	Zn Finger	blue		0.0665832	0.222222
C3H_47	Acc05039.1			C3H	Zn Finger	green		0.0561752	0
C3H_48	Acc30171.1			C3H	Zn Finger	blue		0.0940923	1.55556
C3H_49	Acc32227.1			C3H	Zn Finger	green		0.0497038	0
C3H_50	Acc14909.1			C3H	Zn Finger	blue		0.0203446	0
C3H_51	Acc25990.1			C3H	Zn Finger	blue		0.0601911	0
C3H_52	Acc02111.1			C3H	Zn Finger	turquoise		0.0860401	8.125
C3H_53	Acc24942.1			C3H	Zn Finger	blue		0.0233162	0
C3H_54	Acc23434.1			C3H	Zn Finger	blue		0.0172527	0
C3H_55	Acc10951.1			C3H	Zn Finger	blue		0.0655595	0
C3H_56	Acc09312.1			C3H	Zn Finger	turquoise		0.0989791	11.875
C3H_57	Acc17088.1			C3H	Zn Finger	turquoise		0.235269	64.7917
C3H_58	Acc16483.1			C3H	Zn Finger	turquoise		0.129474	18.75
C3H_59	Acc31817.1			C3H	Zn Finger	turquoise		0.140461	18.5417
C3H_60	Acc05655.1			C3H	Zn Finger	turquoise		0.109639	20.4167
C3H_61	Acc30609.1			C3H	Zn Finger	turquoise		0.280106	69.7917
C3H_62	Acc02441.1			C3H	Zn Finger	turquoise		0.0342377	0
C3H_63	Acc05539.1			C3H	Zn Finger	turquoise		0.0594052	0.625
C3H_64	Acc08070.1			C3H	Zn Finger	blue		0.0120133	0
C3H_65	Acc14593.1			C3H	Zn Finger			#N/A	#N/A
C3H_67	Acc04790.1			C3H	Zn Finger	turquoise		0.0888272	8.125
C3H_68	Acc24615.1			C3H	Zn Finger	blue		0.0472841	0
C3H_69	Acc09089.1			C3H	Zn Finger	blue		0.0374399	0
C3H_70	Acc03508.1			C3H	Zn Finger	turquoise		0.0758916	4.375
C3H_71	Acc28009.1			C3H	Zn Finger	blue		0.0238323	0
C3H_72	Acc16517.1			C3H	Zn Finger	purple		0.0229663	0
C3H_73	Acc14821.1			C3H	Zn Finger	blue		0.0608218	0.222222
C3H_74	Acc25812.1			C3H	Zn Finger	yellow		0.102833	18.1081
C3H_75	Acc02832.1			C3H	Zn Finger	turquoise		0.0614516	1.25
C3H_76	Acc01568.1			C3H	Zn Finger	turquoise		0.0930093	12.5
C3H_77	Acc09305.1			C3H	Zn Finger	yellow		0.0542903	0
C3H_78	Acc16222.1			C3H	Zn Finger	magenta		0.114173	9
C3H_79	Acc07764.1			C3H	Zn Finger	grey		#N/A	#N/A
C3H_80	Acc15109.1			C3H	Zn Finger	pink		0.0194723	0
C3H_81	Acc26162.1			C3H	Zn Finger	blue		0.0470636	0
C3H_82	Acc13152.1			C3H	Zn Finger	yellow		0.183125	40.5405
C3H_83	Acc23165.1			C3H	Zn Finger	yellow		0.0982707	20
C3H_84	Acc15038.1			C3H	Zn Finger	turquoise		0.0673781	3.75
C3H_85	Acc26091.1			C3H	Zn Finger	turquoise		0.132005	24.375
C3H_86	Acc09851.1			C3H	Zn Finger	blue		0.0410996	0
C3H_87	Acc13038.1			C3H	Zn Finger	blue		0.0893922	10.6667
C3H_88	Acc23303.1			C3H	Zn Finger	tan		0.0227002	0
C3H_89	Acc22600.1			C3H	Zn Finger	blue		0.0282073	0
C3H_90	Acc28636.1			C3H	Zn Finger	green		0.0405535	0
C3H_91	Acc29110.1			C3H	Zn Finger	green		0.093226	9.85222
C3H_92	Acc29520.1			C3H	Zn Finger	blue		0.10866	16.6667
C3H_93	Acc27907.1			C3H	Zn Finger	red		0.445334	79.2453
C3H_94	Acc19070.1			C3H	Zn Finger	blue		0.0285796	0
C3H_95	Acc06758.1			C3H	Zn Finger	yellow		0.189547	40.2703
C3H_96	Acc21209.1			C3H	Zn Finger	brown		0.127444	19.4313
C3H_97	Acc02228.1			C3H	Zn Finger	black		0.139124	25.8065
C3H_98	Acc03987.1			C3H	Zn Finger	black		0.129794	23.871
C3H_99	Acc11508.1			C3H	Zn Finger	black		0.168018	31.6129
C3H_100	Acc05887.1			C3H	Zn Finger	black		0.083388	7.09677
C3H_101	Acc16084.1			C3H	Zn Finger	blue		0.0695959	4.22222
C3H_102	Acc28160.1			C3H	Zn Finger	turquoise		0.137087	23.9583
C3H_103	Acc29013.1			C3H	Zn Finger	turquoise		0.0331121	0
C3H_104	Acc29014.1			C3H	Zn Finger	turquoise		0.016805	0
C3H_105	Acc14444.1			C3H	Zn Finger	black		0.0296568	0
C3H_106	Acc32571.1			C3H	Zn Finger	brown		0.104134	17.5355
C3H_107	Acc17821.1			C3H	Zn Finger	greenyellow		0.110571	19.2308
C3H_108	Acc15085.1			C3H	Zn Finger	brown		0.108209	7.109
C3H_109	Acc30430.1			C3H	Zn Finger	brown		0.139306	20.1422
C3H_110	Acc32495.1			C3H	Zn Finger	blue		0.00800838	0
C3H_111	Acc26137.1			C3H	Zn Finger	brown		0.107472	9.00474
C3H_112	Acc17113.1			C3H	Zn Finger	brown		0.0874512	10.4265
C3H_113	Acc09341.1			C3H	Zn Finger	blue		0.0367486	0
C3H_114	Acc23335.1			C3H	Zn Finger	blue		0.0315826	0
C3H_115	Acc13000.1			C3H	Zn Finger	turquoise		0.017012	0
C3H_116	Acc00577.1			C3H	Zn Finger	blue		0.0418165	0
C3H_117	Acc24217.1			C3H	Zn Finger	brown		0.0988503	17.0616
C3H_118	Acc09953.1			C3H	Zn Finger	brown		0.0953499	13.2701
C3H_119	Acc00608.1			C3H	Zn Finger	blue		0.0260318	0
C3H_120	Acc15244.1			C3H	Zn Finger	turquoise		0.00725685	0
C3H_121	Acc28334.1			C3H	Zn Finger	turquoise		0.263853	68.75
C3H_122	Acc08134.1			C3H	Zn Finger	turquoise		0.206329	54.5833
C3H_123	Acc20656.1			C3H	Zn Finger	turquoise		0.101648	18.5417
C3H_124	Acc08508.1			C3H	Zn Finger			#N/A	#N/A
C3H_125	Acc27651.1			C3H	Zn Finger	turquoise		0.115812	19.7917
C3H_126	Acc03831.1			C3H	Zn Finger	purple		0.0718422	0
C3H_127	Acc01054.1			C3H	Zn Finger	blue		0.0858056	9.55556
C3H_128	Acc10409.1			C3H	Zn Finger	blue		0.0707607	0
C3H_129	Acc07089.1			C3H	Zn Finger	turquoise		0.181975	45
C3H_130	Acc29235.1			C3H	Zn Finger	turquoise		0.167707	32.5
C3H_131	Acc09211.1			C3H	Zn Finger	turquoise		0.082858	8.95833
C3H_132	Acc17644.2			C3H	Zn Finger	brown		0.220937	58.2938
C3H_133	Acc23342.1			C3H	Zn Finger	blue		0.0257802	0
SQBP1	Acc27272.1			SQBP	Zn Finger	black		0.0405186	0
SQBP2	Acc04328.1			SQBP	Zn Finger	blue		0.0551476	0
SQBP3	Acc23437.1			SQBP	Zn Finger	turquoise		0.109052	14.5833
SQBP4	Acc04440.1			SQBP	Zn Finger	blue		0.0421799	0
SQBP5	Acc33236.1			SQBP	Zn Finger	turquoise		0.152836	26.875
SQBP6	Acc22915.1			SQBP	Zn Finger	yellow		0.155045	34.8649
SQBP7	Acc29377.1			SQBP	Zn Finger	turquoise		0.128415	21.6667
SQBP8	Acc19716.1			SQBP	Zn Finger	magenta		0.00798235	0
SQBP9	Acc09002.1			SQBP	Zn Finger	magenta		0.148355	33
SQBP10	Acc00452.1			SQBP	Zn Finger	magenta		0.142161	30
SQBP11	Acc09003.1			SQBP	Zn Finger	brown		0.162663	33.8863
SQBP12	Acc00453.1			SQBP	Zn Finger	blue		0.0171628	0
SQBP13	Acc13668.1			SQBP	Zn Finger	greenyellow		0.0876212	0
SQBP14	Acc17318.1			SQBP	Zn Finger	greenyellow		0.151825	26.9231
SQBP15	Acc09542.1			SQBP	Zn Finger	greenyellow		0.134637	17.9487
SQBP16	Acc13124.1			SQBP	Zn Finger	brown		0.238918	63.981
SQBP17	Acc00822.1			SQBP	Zn Finger	brown		0.0606422	2.36967
SQBP18	Acc10178.1			SQBP	Zn Finger	brown		0.109868	19.4313
SQBP19	Acc33238.1			SQBP	Zn Finger	brown		0.120282	14.9289
SQBP20	Acc32736.1			SQBP	Zn Finger	magenta		0.113822	22
SQBP21	Acc14293.1			SQBP	Zn Finger	brown		0.219892	59.4787
SQBP22	Acc26643.1			SQBP	Zn Finger	brown		0.153507	27.0142
SQBP23	Acc21886.1			SQBP	Zn Finger	brown		0.135381	18.0095
SQBP24	Acc32980.1			SQBP	Zn Finger	blue		0.023631	0
SQBP25	Acc14104.1			SQBP	Zn Finger	brown		0.123306	13.981
SQBP26	Acc08272.1			SQBP	Zn Finger	salmon		0.171095	42.8571
SQBP27	Acc06157.1			SQBP	Zn Finger	brown		0.0386171	0
SQBP28	Acc29651.1			SQBP	Zn Finger	brown		0.0945308	8.29384
SQBP29	Acc18010.1			SQBP	Zn Finger	brown		0.200466	49.5261
SQBP30	Acc30515.1			SQBP	Zn Finger	turquoise		0.13158	25.2083
SQBP31	Acc03790.1			SQBP	Zn Finger	brown		0.11804	20.3791
SQBP32	Acc02504.1			SQBP	Zn Finger	brown		0.0811881	1.65877
GATA1	Acc25954.1			GATA	Zn Finger	pink		0.141072	26.6667
GATA2	Acc27606.1			GATA	Zn Finger	greenyellow		0.105938	0
GATA3	Acc20949.1			GATA	Zn Finger	turquoise		0.158959	31.6667
GATA4	Acc09006.1			GATA	Zn Finger	red		0.386476	80.5031
GATA5	Acc00457.1			GATA	Zn Finger	brown		0.1134	12.7962
GATA6	Acc17754.1			GATA	Zn Finger	black		0.05212	0
GATA7	Acc12642.1			GATA	Zn Finger	black		0.034203	0
GATA8	Acc22566.1			GATA	Zn Finger	greenyellow		0.149488	30.7692
GATA9	Acc29124.1			GATA	Zn Finger	yellow		0.127473	27.2973
GATA10	Acc12513.1			GATA	Zn Finger	brown		0.0866371	6.16114
GATA11	Acc00248.1			GATA	Zn Finger	salmon		0.0336494	0
GATA12	Acc08905.1			GATA	Zn Finger	brown		0.076162	1.4218
GATA13	Acc24959.1			GATA	Zn Finger	yellow		0.0846643	10.5405
GATA14	Acc32667.1			GATA	Zn Finger	green		0.0537454	0
GATA15	Acc14358.1			GATA	Zn Finger	green		0.0464392	0
GATA16	Acc05190.1			GATA	Zn Finger	brown		0.164371	34.1232
GATA17	Acc10747.1			GATA	Zn Finger	brown		0.016392	0
GATA18	Acc07086.1			GATA	Zn Finger	green		0.0403983	0
GATA19	Acc10414.1			GATA	Zn Finger	brown		0.175183	42.4171
GATA20	Acc01051.1			GATA	Zn Finger	turquoise		0.0881278	12.7083
GATA21	Acc28099.1			GATA	Zn Finger	blue		0.0775577	0.222222
GATA22	Acc28091.1			GATA	Zn Finger	yellow		0.0916654	11.6216
GATA23	Acc28957.1			GATA	Zn Finger	blue		0.0859295	1.55556
GATA24	Acc16709.1			GATA	Zn Finger	blue		0.0634699	0.888889
GATA25	Acc07473.1			GATA	Zn Finger	magenta		0.0549903	0
GATA26	Acc11705.1			GATA	Zn Finger	brown		0.0477902	0
GATA27	Acc23880.1			GATA	Zn Finger	blue		0.080763	0.222222
GATA28	Acc04847.1			GATA	Zn Finger	blue		0.0861886	0.222222
GATA29	Acc27043.1			GATA	Zn Finger	blue		0.0201211	0
GATA30	Acc07474.1			GATA	Zn Finger	turquoise		0.192179	50.625
GATA31	Acc06810.1			GATA	Zn Finger	blue		0.0328877	0
GATA32	Acc06836.1			GATA	Zn Finger	blue		0.0137794	0
GATA33	Acc12133.1			GATA	Zn Finger	greenyellow		0.0447395	0
GATA34	Acc11704.1			GATA	Zn Finger	blue		0.040448	0
GATA35	Acc31079.1			GATA	Zn Finger	brown		0.115735	18.9573
GATA36	Acc06112.1			GATA	Zn Finger	brown		0.123355	19.4313
GATA37L	Acc10443.1			GATA	Zn Finger	brown		0.15148	26.7773
GATA38	Acc00996.1			GATA	Zn Finger	brown		0.0734664	0.947867
GATA39	Acc33076.1			GATA	Zn Finger	brown		0.193458	51.1848
GATA40	Acc32310.1			GATA	Zn Finger	brown		0.245106	60.9005
GATA41	Acc27150.1			GATA	Zn Finger	brown		0.119488	12.7962
GATA42	Acc24580.1			GATA	Zn Finger	brown		0.0964572	6.3981
GATA43	Acc22883.1			GATA	Zn Finger	brown		0.161487	33.1754
GATA44	Acc28656.1			GATA	Zn Finger	black		0.0632864	5.16129
GATA45	Acc23329.1			GATA	Zn Finger	pink		0.248792	55.5556
GATA46	Acc13006.1			GATA	Zn Finger	pink		0.228916	51.8519
GATA47	Acc25483.1			GATA	Zn Finger	brown		0.0999846	14.9289
GATA48	Acc21443.1			GATA	Zn Finger	brown		0.141706	24.1706
GATA49	Acc11109.1			GATA	Zn Finger	blue		0.0315041	0
GATA50	Acc07800.1			GATA	Zn Finger	brown		0.0755276	0
VOZ1	Acc20676.1			VOZ	Zn Finger	brown		0.103113	15.6398
VOZ2	Acc25127.1			VOZ	Zn Finger	blue		0.0674382	0
VOZ3	Acc09524.1			VOZ	Zn Finger	turquoise		0.181505	45
VOZ4	Acc17298.1			VOZ	Zn Finger	turquoise		0.138655	25
DBB1	Acc32928.1			DBB	Zn Finger	pink		0.159104	36.2963
DBB2	Acc14054.1			DBB	Zn Finger	pink		0.125359	26.6667
DBB3	Acc14998.1			DBB	Zn Finger	red		0.175323	49.6855
DBB4	Acc13532.1			DBB	Zn Finger	blue		0.0443705	0
DBB5	Acc26509.1			DBB	Zn Finger	purple		0.222154	50
DBB6	Acc26483.1			DBB	Zn Finger	purple		0.174565	33.3333
DBB7	Acc19175.1			DBB	Zn Finger	pink		0.0921441	14.8148
DBB8	Acc13564.1			DBB	Zn Finger	blue		0.00963688	0
DBB9	Acc31665.1			DBB	Zn Finger	pink		0.164372	38.5185
DBB10	Acc19613.1			DBB	Zn Finger	pink		0.159032	34.0741
DBB11	Acc02517.1			DBB	Zn Finger	brown		0.0197454	0
DBB12	Acc16304.1			DBB	Zn Finger	pink		0.0154414	0
DBB13	Acc08292.1			DBB	Zn Finger	blue		0.0112801	0
DBB14	Acc04028.1			DBB	Zn Finger	blue		0.0397028	1.77778
DBB15	Acc02264.1			DBB	Zn Finger	yellow		0.140647	33.7838
DBB16	Acc22408.1			DBB	Zn Finger	magenta		0.0151946	0
DBB17	Acc10014.1			DBB	Zn Finger	magenta		0.0130374	0
DBB18	Acc20147.1			DBB	Zn Finger	pink		0.0412043	0
DBB19	Acc18595.1			DBB	Zn Finger	blue		0.0168535	0
DBB20	Acc11140.1			DBB	Zn Finger	blue		0.0953088	9.33333
DBB21	Acc07295.1			DBB	Zn Finger	blue		0.0734356	1.11111
DBB22	Acc10756.1			DBB	Zn Finger	blue		0.0192076	0
DBB23	Acc07095.1			DBB	Zn Finger	blue		0.0982304	13.7778
DBB24	Acc19231.1			DBB	Zn Finger	pink		0.0614168	1.48148
DBB25	Acc08947.1			DBB	Zn Finger	purple		0.188679	42.3077
DBB26	Acc00300.1			DBB	Zn Finger	pink		0.141875	29.6296
DBB27	Acc12707.1			DBB	Zn Finger	yellow		0.3023	71.0811
DBB28	Acc11855.1			DBB	Zn Finger	yellow		0.208681	41.3514
DBB29	Acc10739.1			DBB	Zn Finger	yellow		0.367695	75.9459
DBB30	Acc07082.1			DBB	Zn Finger	blue		0.0913988	13.1111
DBB31	Acc07299.1			DBB	Zn Finger	brown		0.115321	19.4313
DBB32	Acc11134.1			DBB	Zn Finger	brown		0.0869204	7.109
LSD1	Acc20790.1			LSD	Zn Finger	brown		0.0429153	0
LSD2	Acc25252.1			LSD	Zn Finger	yellow		0.102063	19.4595
LSD3	Acc17331.1			LSD	Zn Finger	blue		0.0285265	0
LSD4	Acc15896.1			LSD	Zn Finger	greenyellow		0.0867904	0
LSD5	Acc28141.1			LSD	Zn Finger	pink		0.0241314	0
LSD6	Acc29425.1			LSD	Zn Finger	pink		0.121764	23.7037
LSD7	Acc28996.1			LSD	Zn Finger	pink		0.162961	38.5185
LSD8	Acc01493.1			LSD	Zn Finger	blue		0.038869	0
LSD9	Acc02760.1			LSD	Zn Finger	turquoise		0.0800046	10
NFYA1	Acc30388.1			NFYA	Zn Finger	blue		0.0735591	0
NFYA2	Acc32446.1			NFYA	Zn Finger	blue		0.136932	25.5556
NFYA3	Acc26165.1			NFYA	Zn Finger	blue		0.047228	0
NFYA4	Acc09303.1			NFYA	Zn Finger	blue		0.0749751	0.444444
NFYA5	Acc17077.1			NFYA	Zn Finger	green		0.0573009	0
NFYA6	Acc13155.1			NFYA	Zn Finger	blue		0.104799	16
NFYA7	Acc06398.1			NFYA	Zn Finger	turquoise		0.0947448	13.75
NFYA8	Acc25245.1			NFYA	Zn Finger	blue		0.0568213	0
NFYA9	Acc20797.1			NFYA	Zn Finger	blue		0.0792413	0.666667
NFYA10	Acc22323.1			NFYA	Zn Finger	brown		0.0733333	2.60664
NFYA11	Acc26990.1			NFYA	Zn Finger	blue		0.0539962	0.222222
NFYA12	Acc12793.2			NFYA	Zn Finger	blue		0.13525	25.5556
NFYA13	Acc17671.1			NFYA	Zn Finger	yellow		0.223704	44.8649
NFYA14	Acc12976.1			NFYA	Zn Finger	yellow		0.0454974	0
NFYA15	Acc23364.1			NFYA	Zn Finger	yellow		0.0428905	0
NFYA16	Acc13347.1			NFYA	Zn Finger	yellow		0.326902	76.2162
NFYA17	Acc22985.1			NFYA	Zn Finger	yellow		0.250097	58.6486
NFYB1	Acc32745.1			NFYB	Zn Finger	brown		0.195714	53.5545
NFYB2	Acc14282.1			NFYB	Zn Finger	brown		0.218308	58.2938
NFYB3	Acc32104.1			NFYB	Zn Finger	blue		0.0311528	0
NFYB4	Acc26623.1			NFYB	Zn Finger	turquoise		0.0898426	12.0833
NFYB5	Acc21866.1			NFYB	Zn Finger	brown		0.0504625	0
NFYB6	Acc18638.1			NFYB	Zn Finger	blue		0.10778	6
NFYB7	Acc24989.1			NFYB	Zn Finger	brown		0.150361	25.3555
NFYB8	Acc19324.1			NFYB	Zn Finger	grey		#N/A	#N/A
NFYB9	Acc09501.1			NFYB	Zn Finger	yellow		0.149662	32.4324
NFYB10	Acc15231.1			NFYB	Zn Finger	yellow		0.373419	80
NFYB11	Acc31675.1			NFYB	Zn Finger	purple		0.207478	47.4359
NFYB12	Acc19636.1			NFYB	Zn Finger	yellow		0.263518	59.4595
NFYB13	Acc26492.1			NFYB	Zn Finger	pink		0.0840831	8.14815
NFYB14	Acc10579.1			NFYB	Zn Finger	blue		0.068099	7.33333
NFYB15	Acc33385.1			NFYB	Zn Finger	blue		0.0856395	2
NFYB16	Acc19332.1			NFYB	Zn Finger	blue		0.0758548	0.666667
NFYB17	Acc08505.1			NFYB	Zn Finger			#N/A	#N/A
NFYB18	Acc08551.1			NFYB	Zn Finger	brown		0.107581	10.1896
NFYB19	Acc20493.1			NFYB	Zn Finger	blue		0.0516176	0
NFYB20	Acc03144.1			NFYB	Zn Finger	blue		0.0336566	0
NFYC1	Acc33459.1			NFYC	Zn Finger	turquoise		0.0510931	0.625
NFYC2	Acc25937.1			NFYC	Zn Finger	turquoise		0.0440512	0
NFYC3	Acc00395.1			NFYC	Zn Finger	blue		0.0934755	6
NFYC4	Acc32358.1			NFYC	Zn Finger	green		0.0203181	0
NFYC5	Acc30294.1			NFYC	Zn Finger	blue		0.0435761	0
NFYC6	Acc16785.1			NFYC	Zn Finger	yellow		0.37371	76.2162
NFYC7	Acc19999.1			NFYC	Zn Finger	yellow		0.372195	76.2162
NFYC8	Acc15695.1			NFYC	Zn Finger	yellow		0.396287	80.5405
NFYC9	Acc26828.1			NFYC	Zn Finger	greenyellow		0.0690509	0
NFYC10	Acc22082.1			NFYC	Zn Finger	greenyellow		0.0682528	0
NFYC11	Acc18825.1			NFYC	Zn Finger	green		0.0724484	3.94089
NFYC12	Acc11063.1			NFYC	Zn Finger	turquoise		0.0633246	1.66667
NFYC13	Acc07832.1			NFYC	Zn Finger	brown		0.0712029	2.60664
NFYC14	Acc27321.1			NFYC	Zn Finger	blue		0.043284	0
NFYC15	Acc04271.1			NFYC	Zn Finger	blue		0.0315626	0
NFYC16	Acc33374.1			NFYC	Zn Finger	brown		0.0527558	0
NFYC17	Acc22813.1			NFYC	Zn Finger	blue		0.0833321	0
NFX1	Acc27813.1			NFX	Zn Finger	turquoise		0.0585516	1.875
NFX2	Acc00475.1			NFX	Zn Finger	turquoise		0.285293	68.75
NFX3	Acc09019.1			NFX	Zn Finger	turquoise		0.228888	56.0417
NFX4	Acc03706.1			NFX	Zn Finger	magenta		0.0702579	0
SRS1	Acc10420.1			SRS	Zn Finger	blue		0.0475275	0
SRS2	Acc01042.1			SRS	Zn Finger	brown		0.0842519	0.7109
SRS3	Acc05187.1			SRS	Zn Finger	brown		0.178669	40.5213
SRS4	Acc30339.1			SRS	Zn Finger	turquoise		0.0247995	0
SRS5	Acc32405.1			SRS	Zn Finger	brown		0.0579105	0
SRS6	Acc11854.1			SRS	Zn Finger	blue		0.0490124	0
SRS7	Acc12706.1			SRS	Zn Finger	green		0.0885921	0.492611
SRS8	Acc04592.1			SRS	Zn Finger	brown		0.093247	6.16114
SRS9	Acc23602.1			SRS	Zn Finger	salmon		0.0799494	0
SRS10	Acc10732.1			SRS	Zn Finger	green		0.112561	8.37438
MYBR1	Acc03323.1			MYBR	MYB	blue		0.00946889	0
MYBR2	Acc10483.1			MYBR	MYB	turquoise		0.0790591	4.375
MYBR3	Acc03812.1			MYBR	MYB	turquoise		0.121229	20.625
MYBR4	Acc05338.1			MYBR	MYB	yellow		0.182206	39.4595
MYBR5	Acc01144.1			MYBR	MYB	blue		0.024309	0
MYBR6	Acc10199.1			MYBR	MYB	turquoise		0.147854	28.3333
MYBR7	Acc00841.1			MYBR	MYB	turquoise		0.181214	42.2917
MYBR8	Acc04060.1			MYBR	MYB	turquoise		0.0672385	0
MYBR9	Acc21914.1			MYBR	MYB	turquoise		0.22317	61.4583
MYBR10	Acc26671.1			MYBR	MYB	blue		0.033592	0
MYBR11	Acc03811.1			MYBR	MYB	turquoise		0.0921999	12.2917
MYBR12	Acc00133.1			MYBR	MYB	turquoise		0.131086	22.9167
MYBR13	Acc24170.1			MYBR	MYB	turquoise		0.252379	66.875
MYBR14	Acc31527.1			MYBR	MYB	brown		0.0460272	0
MYBR15	Acc25450.1			MYBR	MYB	yellow		0.264621	48.9189
MYBR16	Acc27239.1			MYBR	MYB	brown		0.0750291	7.81991
MYBR17	Acc33127.1			MYBR	MYB	turquoise		0.214535	58.125
MYBR18	Acc09506.1			MYBR	MYB			#N/A	#N/A
MYBR20	Acc27228.1			MYBR	MYB	brown		0.02491	0
MYBR21	Acc17277.1			MYBR	MYB	brown		0.0993264	19.1943
MYBR22	Acc20452.1			MYBR	MYB	blue		0.033458	0
MYBR23	Acc16605.1			MYBR	MYB	turquoise		0.171516	36.4583
MYBR24	Acc31902.1			MYBR	MYB	turquoise		0.124416	25.2083
MYBR25	Acc30228.1			MYBR	MYB	green		0.0601779	0
MYBR26	Acc09206.1			MYBR	MYB	blue		0.0168767	0
MYBR27	Acc17459.1			MYBR	MYB	yellow		0.247065	53.5135
MYBR28	Acc09751.1			MYBR	MYB	tan		0.00503386	0
MYBR29	Acc26054.1			MYBR	MYB	blue		0.00265072	0
MYBR30	Acc14992.1			MYBR	MYB	blue		0.0460794	0
MYBR31	Acc27555.1			MYBR	MYB	green		0.059296	0
MYBR32	Acc24609.1			MYBR	MYB	blue		0.0223793	0
MYBR33	Acc11839.1			MYBR	MYB			#N/A	#N/A
MYBR34	Acc04629.1			MYBR	MYB	purple		0.0744867	0
MYBR35	Acc31085.1			MYBR	MYB	pink		0.129146	25.9259
MYBR36	Acc07053.1			MYBR	MYB	green		0.131527	18.2266
MYBR37	Acc11165.1			MYBR	MYB	pink		0.196855	44.4444
MYBR38	Acc31624.1			MYBR	MYB	yellow		0.16201	34.5946
MYBR39	Acc07324.1			MYBR	MYB			#N/A	#N/A
MYBR40	Acc11835.1			MYBR	MYB	brown		0.128255	24.8815
MYBR41	Acc11990.1			MYBR	MYB			#N/A	#N/A
MYBR43	Acc23650.1			MYBR	MYB	pink		0.139068	28.1481
MYBR44	Acc07050.1			MYBR	MYB	purple		0.162787	29.4872
MYBR45	Acc11166.1			MYBR	MYB	pink		0.180144	40
MYBR46	Acc07326.1			MYBR	MYB	pink		0.049144	0
MYBR47	Acc25854.1			MYBR	MYB	turquoise		0.00600054	0
MYBR48	Acc04452.1			MYBR	MYB	turquoise		0.149818	22.9167
MYBR49	Acc23458.2			MYBR	MYB			#N/A	#N/A
MYBR50	Acc29643.1			MYBR	MYB	blue		0.052559	1.33333
MYBR51	Acc17997.1			MYBR	MYB	brown		0.0451782	0
MYBR52	Acc07025.1			MYBR	MYB	tan		0.0731717	6.66667
MYBR53	Acc24101.1			MYBR	MYB	turquoise		0.20057	50.8333
MYBR54	Acc05053.1			MYBR	MYB	pink		0.0139393	0
MYBR55	Acc24992.1			MYBR	MYB	brown		0.0729032	4.02844
MYBR56	Acc19155.1			MYBR	MYB	turquoise		0.161113	28.75
MYBR57	Acc13583.1			MYBR	MYB	blue		0.0184806	0
MYBR58	Acc10891.1			MYBR	MYB	turquoise		0.224913	62.5
MYBR59	Acc16684.1			MYBR	MYB	turquoise		0.173877	39.1667
MYBR60	Acc18130.1			MYBR	MYB	purple		0.145449	28.2051
MYBR61	Acc01604.1			MYBR	MYB	turquoise		0.120251	21.4583
MYBR62	Acc26702.1			MYBR	MYB	brown		0.0644908	0.947867
MYBR63	Acc31979.1			MYBR	MYB	blue		0.0471308	0
MYBR64	Acc29889.1			MYBR	MYB	blue		0.0366172	0
MYBR65	Acc25772.1			MYBR	MYB	turquoise		0.116488	19.375
MYBR66	Acc14794.1			MYBR	MYB	turquoise		0.0660721	1.66667
MYBR67	Acc07738.1			MYBR	MYB	yellow		0.164909	35.9459
MYBR68	Acc07739.1			MYBR	MYB	blue		0.0576153	0.444444
MYBR69	Acc16187.1			MYBR	MYB	brown		0.0633014	0.473934
MYBR70	Acc32492.1			MYBR	MYB	turquoise		0.273446	66.4583
MYBR71	Acc32628.1			MYBR	MYB	brown		0.0442915	0
MYBR72	Acc14421.1			MYBR	MYB	brown		0.0474703	0
MYBR73	Acc12140.1			MYBR	MYB	blue		0.0223737	0
MYBR74	Acc33688.1			MYBR	MYB	blue		0.0422232	0
MYBR75	Acc26482.1			MYBR	MYB	blue		0.0115221	0
MYBR76	Acc26988.1			MYBR	MYB	brown		0.0347422	0
MYBR77	Acc22318.1			MYBR	MYB	blue		0.0116924	0
MYBR78	Acc12990.1			MYBR	MYB	turquoise		0.0757923	6.04167
MYBR79	Acc06880.1			MYBR	MYB	blue		0.012602	0
MYBR80	Acc14756.1			MYBR	MYB	turquoise		0.120057	21.875
MYBR81	Acc05972.1			MYBR	MYB	turquoise		0.113937	19.5833
MYBR82	Acc25963.1			MYBR	MYB	magenta		0.0812678	1
MYBR83	Acc26996.1			MYBR	MYB	brown		0.0576627	0
MYBR84	Acc22329.1			MYBR	MYB	green		0.0303112	0
MYBR85	Acc32342.1			MYBR	MYB	turquoise		0.12692	16.6667
MYBR86	Acc30277.1			MYBR	MYB	blue		0.036108	0
MYBR87	Acc27724.1			MYBR	MYB	blue		0.0521601	0
MYBR88	Acc02876.1			MYBR	MYB	turquoise		0.165115	33.125
MYBR89	Acc01631.1			MYBR	MYB	turquoise		0.237325	63.75
MYBR90	Acc24241.1			MYBR	MYB	blue		0.0511895	2.22222
MYBR91	Acc15932.1			MYBR	MYB	blue		0.100843	11.7778
MYBR92	Acc24169.1			MYBR	MYB	blue		0.0482332	0.222222
MYBR93	Acc02209.1			MYBR	MYB	blue		0.0871317	9.11111
MYBR94	Acc24801.1			MYBR	MYB	blue		0.113192	18.4444
MYBR95	Acc19841.1			MYBR	MYB	blue		0.069364	0.666667
MYBR96	Acc03417.1			MYBR	MYB	turquoise		0.267549	66.6667
MYBR97	Acc20248.1			MYBR	MYB	turquoise		0.1148	18.9583
MYBR98	Acc23321.1			MYBR	MYB	greenyellow		0.050857	0
MYBR99	Acc13010.1			MYBR	MYB	pink		0.237532	54.0741
MYBR100	Acc27905.1			MYBR	MYB	turquoise		0.200881	49.5833
MYBR101	Acc03604.1			MYBR	MYB	turquoise		0.0709121	4.16667
MYBR102	Acc22584.1			MYBR	MYB	brown		0.0790752	4.02844
MYBR103	Acc28652.1			MYBR	MYB	brown		0.0770409	2.60664
MYBR104	Acc21973.1			MYBR	MYB	turquoise		0.219165	61.0417
MYBR105	Acc26716.1			MYBR	MYB	brown		0.0271821	0
MYBR106	Acc29824.1			MYBR	MYB	turquoise		0.186694	44.5833
MYBR107	Acc06281.1			MYBR	MYB	blue		0.0326561	0
MYBR108	Acc17744.1			MYBR	MYB	turquoise		0.0584063	0
MYBR109	Acc12679.1			MYBR	MYB	blue		0.0651992	3.77778
MYBR110	Acc16728.1			MYBR	MYB	blue		0.0755108	11.1111
MYBR111	Acc28939.1			MYBR	MYB	purple		0.17403	38.4615
MYBR112	Acc19870.1			MYBR	MYB	blue		0.08244	10.2222
MYBR113	Acc15830.1			MYBR	MYB	brown		0.0479313	0
MYBR114	Acc18653.1			MYBR	MYB	pink		0.170462	38.5185
MYBR115	Acc29348.1			MYBR	MYB	pink		0.248141	54.8148
MYBR116	Acc31363.1			MYBR	MYB	blue		0.0213876	0
MYBR117	Acc01131.1			MYBR	MYB	brown		0.140075	26.5403
MYBR118	Acc05301.1			MYBR	MYB	green		0.0687584	0
MYBR119	Acc27786.1			MYBR	MYB	turquoise		0.113814	21.4583
MYBR120	Acc03730.1			MYBR	MYB	black		0.139574	23.2258
MYBR121	Acc01593.1			MYBR	MYB	pink		0.0719502	6.66667
MYBR122	Acc10467.1			MYBR	MYB	greenyellow		0.138852	25.641
MYBR123	Acc31791.1			MYBR	MYB	magenta		0.168437	34
MYBR124	Acc01740.1			MYBR	MYB	magenta		0.0687838	1
MYBR125	Acc02976.1			MYBR	MYB	magenta		0.064369	1
MYBR126	Acc16492.1			MYBR	MYB	magenta		0.183312	39
MYBR127	Acc25823.1			MYBR	MYB	black		0.0678429	0
MYBR128	Acc14831.1			MYBR	MYB	magenta		0.0210952	0
MYB35	Acc26044.1	AcMYB35		R2/R3Myb	MYB	red		0.507205	84.9057
MYB94	No Acc match		Achn040151	R2/R3Myb	MYB			#N/A	#N/A
MYB95	Acc01605.1			R2/R3Myb	MYB	turquoise		0.0608416	0.625
MYB96	Acc31401.1			R2/R3Myb	MYB	blue		0.0196788	0
MYB97	Acc06319.1			R2/R3Myb	MYB	black		0.0260843	0
MYB98	Acc27416.1			R2/R3Myb	MYB	blue		0.0412507	0
MYB99	Acc18580.1			R2/R3Myb	MYB	turquoise		0.16747	30.4167
MYB237	Acc25174.1			R4 myb	MYB	blue		0.0173327	0
MYB100	No Acc match		Achn302321	R4 Myb	MYB			#N/A	#N/A
MYB84	No Acc match	AcMYB84	Achn202121	R2/R3Myb	MYB			#N/A	#N/A
MYB28	No Acc match	AcMYB28	Achn021211	R2/R3Myb	MYB			#N/A	#N/A
MYB101	No Acc match		Achn297341	R2/R3Myb	MYB			#N/A	#N/A
MYB102	Acc05663.1			R2/R3Myb	MYB	red		0.291889	57.8616
MYB87	No Acc match	AcMYB87	Achn380841	R2/R3Myb	MYB			#N/A	#N/A
MYB103	Acc25818.1			R2/R3Myb	MYB	turquoise		0.0269579	0
MYB50	Acc16851.1	AcMYB50		R2/R3Myb	MYB	blue		0.0334267	0
MYB53	Acc24888.1	AcMYB53		R2/R3Myb	MYB	turquoise		0.237453	65.4167
MYB64	Acc02186.1	AcMYB64		R2/R3Myb	MYB	turquoise		0.0626679	2.91667
MYB89	Acc19986.1	AcMYB89		R2/R3Myb	MYB	turquoise		0.0904249	10.4167
MYB81/23	Acc14579.1	AcMYB81/23		R2/R3Myb	MYB	blue		0.110699	17.3333
MYB22	Acc12503.1	AcMYB22		R2/R3Myb	MYB	brown		0.128281	16.3507
MYB76	Acc28592.1	AcMYB76		R2/R3Myb	MYB	brown		0.219614	59.4787
MYB34	Acc22544.1	AcMYB34		R2/R3Myb	MYB	brown		0.123256	13.981
MYB105	Acc24390.1			R2/R3Myb	MYB	grey		0.00180776	0
MYB106	Acc05022.1			R2/R3Myb	MYB	black		0.0718016	1.29032
MYB52	Acc29262.1	AcMYB52		R2/R3Myb	MYB	black		0.0703567	1.29032
MYB107	Acc18623.1			R2/R3Myb	MYB	green		0.0556255	0
MYB108	Acc13286.1			R2/R3Myb	MYB	red		0.0308871	0
MYB56	Acc23046.1	AcMYB56		R2/R3Myb	MYB	red		0.196452	50.9434
MYB62	Acc30733.1	AcMYB62		R2/R3Myb	MYB	red		0.436487	82.3899
MYB38	Acc06346.1	AcMYB38		R2/R3Myb	MYB	brown		0.24074	59.4787
MYB83	Acc31512.1	AcMYB83		R2/R3Myb	MYB	brown		0.150308	27.4882
MYB88	Acc02954.1	AcMYB88		R2/R3Myb	MYB	turquoise		0.15934	32.7083
MYB1	Acc01713.1	AcMYB1		R2/R3Myb	MYB	blue		0.0166846	0
MYB27	Acc02858.1	AcMYB27		R2/R3Myb	MYB	turquoise		0.183784	43.3333
MYB109	Acc27775.1			R2/R3Myb	MYB	turquoise		0.209728	56.0417
MYB60	Acc03734.1	AcMYB60		R2/R3Myb	MYB	purple		0.105386	10.2564
MYB12	Acc27824.1	AcMYB12		R2/R3Myb	MYB	red		0.311803	57.8616
MYB111	Acc11763.1			R2/R3Myb	MYB	blue		0.0563362	3.77778
MYB112	Acc12064.1			R2/R3Myb	MYB	blue		0.0354587	0
MYB113	Acc12065.1			R2/R3Myb	MYB	magenta		0.0717698	10
MYB114	Acc06007.1			R2/R3Myb	MYB	blue		0.042364	0
MYB115	Acc30983.1			R2/R3Myb	MYB	blue		0.0214359	0
MYB116	Acc04756.1			R2/R3Myb	MYB	purple		0.110282	16.6667
MYB117	Acc23779.1			R2/R3Myb	MYB	purple		0.0867058	5.12821
MYB118	Acc11236.1			R2/R3Myb	MYB	green		0.0399102	0
MYB119	Acc07411.1			R2/R3Myb	MYB	turquoise		0.0961239	8.75
MYB120	Acc23709.1			R2/R3Myb	MYB	purple		0.116958	23.0769
MYB121	Acc04695.1			R2/R3Myb	MYB	purple		0.27599	69.2308
MYB44	Acc21090.1	AcMYB44		R2/R3Myb	MYB	magenta		0.125966	21
MYB122	Acc06923.1			R2/R3Myb	MYB	blue		0.0654351	10.4444
MYB31	Acc16850.1	AcMYB31		R2/R3Myb	MYB	brown		0.071361	4.2654
MYB91	Acc08585.1	AcMYB91		R2/R3Myb	MYB	brown		0.0480542	0
MYB18	Acc16116.1	AcMYB18		R2/R3Myb	MYB	red		0.320463	58.4906
MYB124	Acc16727.1			R2/R3Myb	MYB	blue		0.117153	18.4444
MYB125	Acc14973.1			R2/R3Myb	MYB	magenta		0.0768153	1
MYB33	Acc11001.1	AcMYB33		R2/R3Myb	MYB	red		0.225987	54.0881
MYB65	Acc07885.1	AcMYB65		R2/R3Myb	MYB	red		0.0322123	0
MYB48	Acc32296.1	AcMYB48		R2/R3Myb	MYB	green		0.0351339	0
MYB79	Acc14961.1	AcMYB79		R2/R3Myb	MYB	yellow		0.18875	40
MYB59	Acc25891.1	AcMYB59		R2/R3Myb	MYB	yellow		0.45267	84.0541
MYB126	Acc08887.1			R2/R3Myb	MYB	red		0.400291	78.6164
MYB71	Acc00241.1	AcMYB71		R2/R3Myb	MYB	yellow		0.369541	78.1081
MYB127	No Acc match		Achn315561	R2/R3Myb	MYB			#N/A	#N/A
MYB128	Acc30793.1			R2/R3Myb	MYB	yellow		0.255491	45.1351
MYB130	Acc31318.1			R2/R3Myb	MYB	green		0.0912584	9.85222
MYB131	Acc28493.1			R2/R3Myb	MYB	salmon		0.102465	2.38095
MYB132	Acc33566.1			R2/R3Myb	MYB	turquoise		0.0683621	4.16667
MYB133	Acc29258.1			R2/R3Myb	MYB	blue		0.0601455	0.444444
MYB21	Acc30619.1	AcMYB21		R2/R3Myb	MYB	purple		0.305379	74.359
MYB24	Acc05669.1	AcMYB24		R2/R3Myb	MYB	purple		0.289842	70.5128
MYB134	Acc31525.1			R2/R3Myb	MYB	yellow		0.423586	82.4324
MYB2	Acc19703.1	AcMYB2		R2/R3Myb	MYB	red		0.344919	61.0063
MYB68	Acc27100.1	AcMYB68		R2/R3Myb	MYB	green		0.110499	6.40394
MYB57/7	Acc24523.1	AcMYB57	MYB7	R2/R3Myb	MYB	green		#N/A	#N/A
MYB78	Acc33184.1	AcMYB78		R2/R3Myb	MYB	turquoise		0.149326	29.1667
MYB135	Acc22908.1			R2/R3Myb	MYB	turquoise		0.119876	23.5417
MYB136	Acc02688.1			R2/R3Myb	MYB	yellow		0.133595	29.4595
MYB19	Acc28050.1	AcMYB19		R2/R3Myb	MYB	yellow		0.389452	79.4595
MYB45	Acc03471.1	AcMYB45		R2/R3Myb	MYB	yellow		0.203106	45.4054
MYB137	Acc17083.1			R2/R3Myb	MYB	black		0.182464	35.4839
MYB138	Acc09308.1			R2/R3Myb	MYB	black		0.176853	32.9032
MYB139	Acc26160.1			R2/R3Myb	MYB	black		0.165733	29.6774
MYB140	Acc15107.1			R2/R3Myb	MYB	brown		0.0436911	0
MYB141	Acc32451.1			R2/R3Myb	MYB	black		0.137967	23.871
MYB142	Acc30394.1			R2/R3Myb	MYB	black		0.147231	27.0968
MYB143	Acc16221.1			R2/R3Myb	MYB	black		0.176325	34.1935
MYB144	Acc07763.1			R2/R3Myb	MYB	black		0.150745	26.4516
MYB26	Acc22309.1	AcMYB26		R2/R3Myb	MYB	magenta		0.100559	15
MYB145	Acc12776.1			R2/R3Myb	MYB	red		0.428374	79.2453
MYB67	Acc15328.1	AcMYB67		R2/R3Myb	MYB	green		0.117162	16.2562
MYB146	Acc20042.1			R2/R3Myb	MYB	brown		0.0840553	4.02844
MYB147	Acc15649.1			R2/R3Myb	MYB	black		0.112706	21.2903
MYB37	Acc28821.1	AcMYB37		R2/R3Myb	MYB	pink		0.00439587	0
MYB86	Acc16409.1	AcMYB86		R2/R3Myb	MYB	black		0.0755205	2.58065
MYB148	Acc22023.1			R2/R3Myb	MYB	black		0.182357	34.1935
MYB149	Acc29660.1			R2/R3Myb	MYB	brown		0.0908027	10.9005
MYB150	Acc18102.1			R2/R3Myb	MYB	brown		0.062952	0.473934
MYB61	Acc18803.1	AcMYB61		R2/R3Myb	MYB	turquoise		0.267007	69.375
MYB55	Acc10693.1	AcMYB55		R2/R3Myb	MYB	black		0.080348	10.9677
MYB151	Acc10925.1			R2/R3Myb	MYB	green		0.111533	12.3153
MYB152	Acc24307.1			R2/R3Myb	MYB	black		0.106408	20
MYB154	Acc03329.1			R2/R3Myb	MYB	pink		0.0555156	0
MYB155	Acc30570.1			R2/R3Myb	MYB	green		0.144062	24.1379
MYB40	Acc05608.1	AcMYB40		R2/R3Myb	MYB	yellow		0.447647	83.5135
MYB42	Acc19921.1	AcMYB42		R2/R3Myb	MYB	black		0.0601789	0.645161
MYB85	Acc15772.1	AcMYB85		R2/R3Myb	MYB	black		0.0718409	2.58065
MYB29	Acc28900.1	AcMYB29		R2/R3Myb	MYB	pink		0.0114254	0
MYB43	Acc12672.1	AcMYB43		R2/R3Myb	MYB	greenyellow		0.105849	1.28205
MYB156	Acc07927.1			R2/R3Myb	MYB	pink		0.126368	22.2222
MYB157	Acc05372.1			R2/R3Myb	MYB	yellow		0.22882	45.1351
MYB158	Acc10498.1			R2/R3Myb	MYB	pink		0.21295	47.4074
MYB159	Acc01165.1			R2/R3Myb	MYB	black		0.103281	9.03226
MYB3	Acc02217.1	AcMYB3		R2/R3Myb	MYB	blue		0.0338762	0
MYB160	Acc28429.1			R2/R3Myb	MYB	green		0.1125	6.89655
MYB7	Acc31204.1	AcMYB7		R2/R3Myb	MYB	green		0.0698997	0.492611
MYB8	Acc14071.1	AcMYB8		R2/R3Myb	MYB	green		0.0782713	5.91133
MYB6	Acc24122.1	AcMYB6		R2/R3Myb	MYB	pink		0.0680314	0
MYB32	Acc05172.1	AcMYB32		R2/R3Myb	MYB	turquoise		0.10256	13.9583
MYB161	Acc07135.1			R2/R3Myb	MYB	yellow		0.0266554	0
MYB4	Acc10801.1	AcMYB4		R2/R3Myb	MYB	salmon		0.0882471	0
MYB162	Acc07258.1			R2/R3Myb	MYB	purple		0.229111	53.8462
MYB163	Acc16307.1			R2/R3Myb	MYB	salmon		0.0723336	0
MYB164	Acc31558.1			R2/R3Myb	MYB	pink		0.223353	52.5926
MYB165	Acc25477.1			R2/R3Myb	MYB	greenyellow		0.12668	17.9487
MYB166	Acc15284.1			R2/R3Myb	MYB	red		0.268372	55.9748
MYB167	Acc19761.1			R2/R3Myb	MYB	green		0.0696418	0
MYB168	Acc08348.1			R2/R3Myb	MYB	green		0.083759	3.44828
MYB5	Acc32533.1	AcMYB5		R2/R3Myb	MYB	green		0.0566441	0
MYB169	Acc30462.1			R2/R3Myb	MYB	black		0.0275079	0
MYB170	Acc15065.1			R2/R3Myb	MYB	blue		0.0525488	0
MYB92	Acc26115.1	AcMYB92		R2/R3Myb	MYB	pink		0.00978704	0
MYB171	Acc12966.1			R2/R3Myb	MYB	salmon		0.113461	9.52381
MYB172	No Acc match		Achn167511	R2/R3Myb	MYB			#N/A	#N/A
MYB173	Acc12965.1			R2/R3Myb	MYB	salmon		0.0263091	0
MYB174	Acc09819.1			R2/R3Myb	MYB	brown		0.045317	0
MYB175	Acc00920.1			R2/R3Myb	MYB	green		0.053873	0.492611
MYB176	Acc28234.1			R2/R3Myb	MYB	green		0.133218	16.2562
MYB177	Acc16026.1			R2/R3Myb	MYB	green		0.10528	12.3153
MYB178	Acc12804.1			R2/R3Myb	MYB	pink		0.0662136	0
MYB179	Acc26998.1			R2/R3Myb	MYB	salmon		0.0798089	0
MYB90	Acc22332.1	AcMYB90		R2/R3Myb	MYB	green		0.0763276	0.492611
MYB210	Acc10227.1			R2/R3Myb	MYB	black		0.0533391	0
MYB10/75	Acc00493.1	AcMYB10/75		R2/R3Myb	MYB	tan		0.0858005	13.3333
MYB110	Acc10232.1	AcMYB110		R2/R3Myb	MYB	black		0.0342528	0.645161
MYB82	Acc09977.1	AcMYB82		R2/R3Myb	MYB	brown		0.0776638	5.21327
MYB181	Acc00653.1			R2/R3Myb	MYB	black		0.0349003	0
MYB66	Acc26749.1	AcMYB66		R2/R3Myb	MYB	greenyellow		0.0821229	0
MYB182	Acc22003.1			R2/R3Myb	MYB	salmon		0.0178365	0
MYB186	Acc19875.1			R2/R3Myb	MYB	brown		0.113436	6.63507
MYB187	Acc15823.1			R2/R3Myb	MYB	brown		0.0785536	1.18483
MYB188	Acc22334.1			R2/R3Myb	MYB	green		0.0152447	0
MYB189	Acc12805.1			R2/R3Myb	MYB	blue		0.00788268	0
MYB51	Acc17397.1	AcMYB51		R2/R3Myb	MYB	yellow		0.13257	31.6216
MYB63	Acc09620.1	AcMYB63		R2/R3Myb	MYB	yellow		0.400781	80.2703
MYB190	Acc19042.1			R2/R3Myb	MYB	green		0.00669669	1.97044
MYB15	Acc13515.1	AcMYB15		R2/R3Myb	MYB	turquoise		0.0418996	0.833333
MYB13	Acc19043.1	AcMYB13		R2/R3Myb	MYB	purple		0.293624	73.0769
MYB80	Acc13517.1	AcMYB80		R2/R3Myb	MYB	greenyellow		0.0462194	0
MYB192	Acc14629.1			R2/R3Myb	MYB	yellow		0.295089	69.7297
MYB58	Acc33485.1	AcMYB58		R2/R3Myb	MYB	black		0.0805881	3.22581
MYB72	Acc18836.1	AcMYB72		R2/R3Myb	MYB	green		0.0846446	7.38916
MYB193	Acc27473.1			R2/R3Myb	MYB	yellow		0.454733	83.5135
MYB194	Acc04164.1			R2/R3Myb	MYB	yellow		0.153687	36.2162
MYB195	Acc32044.1			R2/R3Myb	MYB	grey		#N/A	#N/A
MYB196	Acc29999.1			R2/R3Myb	MYB	pink		0.0416084	0
MYB197	Acc02096.1			R2/R3Myb	MYB	green		0.059022	2.46305
MYB198	Acc02076.1			R2/R3Myb	MYB	green		0.0719578	1.47783
MYB199	Acc26004.1			R2/R3Myb	MYB	red		0.523445	85.5346
MYB200	Acc14903.1			R2/R3Myb	MYB	red		0.521624	86.1635
MYB201	Acc30672.1			R2/R3Myb	MYB	turquoise		0.152034	28.75
MYB202	Acc05711.1			R2/R3Myb	MYB	green		0.0566704	0
MYB203	Acc13034.1			R2/R3Myb	MYB	yellow		0.258623	61.8919
MYB204	Acc22599.1			R2/R3Myb	MYB	red		0.230006	54.0881
MYB205	Acc28639.1			R2/R3Myb	MYB			#N/A	#N/A
MYB206	Acc28638.1			R2/R3Myb	MYB	red		0.359789	64.7799
MYB207	Acc32185.1			R2/R3Myb	MYB	green		0.0847465	3.94089
MYB208	Acc30127.1			R2/R3Myb	MYB	green		0.170902	37.4384
MYB209	Acc08521.1			R2/R3Myb	MYB	green		0.159775	32.0197
MYB211	Acc03177.1			R2/R3Myb	MYB	green		0.119455	13.7931
MYB212	Acc20443.1			R2/R3Myb	MYB	yellow		0.268705	62.4324
MYB213	Acc05954.1			R2/R3Myb	MYB	green		0.037753	0
MYB214	Acc00506.1			R2/R3Myb	MYB	blue		0.0873885	6.44444
MYB215	Acc30931.1			R2/R3Myb	MYB	green		0.0919236	5.41872
MYB216	Acc23847.1			R2/R3Myb	MYB	green		0.167465	34.4828
MYB217	Acc04813.1			R2/R3Myb	MYB	green		0.138313	21.1823
MYB218	Acc20145.1			R2/R3Myb	MYB	yellow		0.148753	34.3243
MYB219	Acc00751.1			R2/R3Myb	MYB	yellow		0.311081	72.7027
MYB220	Acc10112.1			R2/R3Myb	MYB	salmon		0.0515101	0
MYB93	Acc14121.1	AcMYB93		R2/R3Myb	MYB	salmon		0.14543	28.5714
MYB221	Acc32996.1			R2/R3Myb	MYB	brown		0.225527	56.872
MYB16	Acc30739.1	AcMYB16		R2/R3Myb	MYB	brown		0.100019	9.00474
MYB46	Acc05753.1	AcMYB46		R2/R3Myb	MYB	greenyellow		0.130964	23.0769
MYB223	Acc29865.1			R2/R3Myb	MYB	blue		0.0941873	13.1111
MYB224	Acc18265.1			R2/R3Myb	MYB	brown		0.12822	16.3507
MYB30	Acc21937.1	AcMYB30		R2/R3Myb	MYB	greenyellow		0.07983	5.12821
MYB10	Acc30717.1	AcMYB10		R2/R3Myb	MYB	purple		0.143355	23.0769
MYB225	Acc05745.1			R2/R3Myb	MYB	brown		0.044435	0
MYB226	Acc23052.1			R2/R3Myb	MYB	greenyellow		0.0893659	0
MYB227	Acc13277.1			R2/R3Myb	MYB	brown		0.136001	20.1422
MYB36	Acc25064.1	AcMYB36		R2/R3Myb	MYB	magenta		0.0318731	0
MYB228	Acc20606.1			R2/R3Myb	MYB	grey		#N/A	#N/A
MYB49	Acc17393.1	AcMYB49		R2/R3Myb	MYB	salmon		0.152162	30.9524
MYB153	Acc09615.1			R2/R3Myb	MYB	pink		0.0767766	4.44444
MYB74	Acc19035.1	AcMYB74		R2/R3Myb	MYB	green		0.0463836	0
MYB229	Acc13512.1			R2/R3Myb	MYB	black		0.0279404	0
MYB11	Acc28051.1	AcMYB11	LIM2	R2/R3Myb	MYB	red		0.51058	85.5346
MYB14	Acc03470.1	AcMYB14		R2/R3Myb	MYB	salmon		0.155948	30.9524
MYB230	Acc20186.1			R2/R3Myb	MYB	purple		0.0455892	0
MYB17	Acc15993.1	AcMYB17		R2/R3Myb	MYB	tan		0.106018	18.3333
MYB231	Acc07632.1			R2/R3Myb	MYB	brown		0.137346	19.4313
MYB47	Acc02554.1	AcMYB47		R2/R3Myb	MYB	green		0.0616976	0.492611
MYB9	Acc01335.1	AcMYB9		R2/R3Myb	MYB	green		0.169903	36.4532
MYB232	Acc07989.1			R2/R3Myb	MYB	green		0.160332	31.0345
MYB233	Acc05428.1			R2/R3Myb	MYB	green		0.139451	21.1823
MYB234	Acc20421.1			R2/R3Myb	MYB	green		0.15152	27.5862
MYB235	Acc20411.1			R2/R3Myb	MYB	green		0.141753	22.1675
MYB39	Acc28165.1	AcMYB39		R2/R3Myb	MYB	yellow		0.314438	72.7027
MYB236	Acc16080.1			R2/R3Myb	MYB	green		0.0603707	5.91133
ARR1	Acc27152.1			ARR	MYB	turquoise		0.144775	25.8333
ARR2	Acc24578.1			ARR	MYB	turquoise		0.17849	43.9583
ARR3	Acc08222.1			ARR	MYB	yellow		0.384545	80.2703
ARR4	Acc13982.1			ARR	MYB	turquoise		0.00845187	0
ARR5	Acc03501.1			ARR	MYB	pink		0.0994992	21.4815
ARR6	Acc28979.1			ARR	MYB	blue		0.0483032	3.33333
ARR7	Acc18510.1			ARR	MYB	yellow		0.0827127	0
ARR8	Acc14541.1			ARR	MYB	yellow		0.0484505	0
ARR9	Acc28375.1			ARR	MYB	pink		0.0100507	0
ARR10	Acc29214.1			ARR	MYB	green		0.0203748	0
ARR11	Acc33711.1			ARR	MYB	yellow		0.282687	62.4324
ARR12	Acc12420.1			ARR	MYB	black		0.0316148	0
ARR13	Acc29737.1			ARR	MYB	pink		0.0393614	0
ARR14	Acc32853.1			ARR	MYB	turquoise		0.0382819	0
ARR15	Acc28134.1			ARR	MYB	yellow		0.0140547	0
ARR16	Acc31143.1			ARR	MYB	turquoise		0.062603	4.79167
ARR18	Acc00691.1			ARR	MYB	blue		0.0577369	0
ARR19	Acc00754.1			ARR	MYB	brown		0.184149	41.7062
ARR20	Acc10115.1			ARR	MYB	blue		0.0131069	0
GARP1	Acc06050.1			GARP	MYB	red		0.105044	0
GARP2	Acc20995.1			GARP	MYB	tan		0.0530166	0
GARP3	Acc06984.1			GARP	MYB	turquoise		0.13116	23.75
GARP4	Acc07368.1			GARP	MYB	blue		0.0225701	0
GARP5	Acc11204.1			GARP	MYB	blue		0.0340923	0
GARP6	Acc23201.1			GARP	MYB	green		0.0851725	3.94089
GARP7	Acc13117.1			GARP	MYB	black		0.0649639	0
GARP8	Acc28538.1			GARP	MYB	green		0.0734418	0
GARP9	Acc31279.1			GARP	MYB	green		0.0494176	0
GARP10	Acc18948.1			GARP	MYB	pink		0.208204	45.1852
GARP11	Acc13869.1			GARP	MYB	brown		0.0649415	0
GARP12	Acc26096.1			GARP	MYB	black		0.0632618	0
GARP13	Acc09091.1			GARP	MYB	brown		0.100077	10.1896
GARP14	Acc25848.1			GARP	MYB	black		0.0349633	0
GARP15	Acc14852.1			GARP	MYB	grey		0.00131857	0
GARP16	Acc16440.1			GARP	MYB	brown		0.0267108	0
GARP17	Acc31760.1			GARP	MYB	blue		0.0296048	0
GARP18	Acc23081.1			GARP	MYB	brown		0.0359953	0
GARP19	Acc13240.1			GARP	MYB	brown		0.0356563	0
GARP20	Acc26535.1			GARP	MYB	green		0.108932	8.867
GARP21	Acc21763.1			GARP	MYB	salmon		0.136458	23.8095
GARP22	Acc04680.1			GARP	MYB	yellow		0.269703	54.5946
GARP23	Acc23700.1			GARP	MYB	brown		0.152913	28.91
GARP24	Acc24252.1			GARP	MYB	blue		0.00978891	0
GARP25	Acc05351.1			GARP	MYB	brown		0.0698717	0
GARP26	Acc22705.1			GARP	MYB	turquoise		0.225059	59.7917
GARP27	Acc29028.1			GARP	MYB	blue		0.0235756	0
GARP28	Acc29456.1			GARP	MYB	tan		0.0212897	0
GARP29	Acc08125.1			GARP	MYB	green		0.0399409	0
GARP30	Acc20705.1			GARP	MYB	brown		0.0389459	0
GARP31	Acc25154.1			GARP	MYB	brown		0.0856155	1.4218
GARP32	Acc08695.1			GARP	MYB	yellow		0.245229	50.5405
GARP33	Acc00040.1			GARP	MYB	yellow		0.151269	36.2162
GARP34	Acc01815.1			GARP	MYB	pink		0.105442	17.7778
GARP35	Acc18913.1			GARP	MYB	yellow		0.461663	84.3243
GARP36	Acc27826.1			GARP	MYB	yellow		0.402557	81.3514
GARP37	Acc25801.1			GARP	MYB	yellow		0.45793	84.0541
GARP38	Acc14812.1			GARP	MYB	yellow		0.401418	80.2703
GARP39	Acc07741.1			GARP	MYB	yellow		0.360407	77.8378
GARP40	Acc10176.1			GARP	MYB	yellow		0.346291	78.3784
GARP41	Acc14425.1			GARP	MYB	yellow		0.223276	48.6486
GARP42	Acc32624.1			GARP	MYB	yellow		0.133048	30
GARP43	Acc12908.1			GARP	MYB	blue		0.0517737	0
GARP44	Acc27406.1			GARP	MYB	turquoise		0.211343	53.9583
GARP45	Acc14665.1			GARP	MYB	green		0.040785	0
GARP46	Acc25638.1			GARP	MYB	yellow		0.100372	18.1081
GARP47	Acc08650.1			GARP	MYB	turquoise		0.105237	16.0417
GARP48	Acc01792.1			GARP	MYB	yellow		0.44193	83.2432
GARP49	Acc20873.1			GARP	MYB	yellow		0.0450311	0
GARP50	Acc25343.1			GARP	MYB	green		0.0890872	0
GARP51	Acc03137.1			GARP	MYB	yellow		0.0718817	0
GARP52	Acc20499.1			GARP	MYB	yellow		0.0429937	0
GARP53	Acc10130.1			GARP	MYB	green		0.108363	6.89655
GARP54	Acc14130.1			GARP	MYB	brown		0.148793	23.9336
GARP55	Acc33003.1			GARP	MYB	brown		0.0397185	0
GARP56	Acc28727.1			GARP	MYB	green		0.0568134	0
GARP57	Acc22669.1			GARP	MYB	yellow		0.0602875	0
GARP58	Acc09663.1			GARP	MYB	blue		0.0921399	3.55556
GARP59	Acc33491.1			GARP	MYB	black		0.0350806	0
GARP60	Acc18818.1			GARP	MYB	green		0.0519196	0
GARP61	Acc01988.1			GARP	MYB	turquoise		0.0387186	0
GARP62	Acc01979.1			GARP	MYB	pink		0.0324062	0
GARP63	Acc08837.1			GARP	MYB	brown		0.0950172	3.31754
GARP64	Acc00176.1			GARP	MYB	brown		0.104271	14.218
BHLH199	Acc08654.1			BHLH	BHLH	yellow		0.120565	28.3784
BHLH2	Acc00017.1			BHLH	BHLH	brown		0.116232	18.9573
BHLH3	Acc32986.1			BHLH	BHLH	turquoise		0.0895145	10.4167
BHLH4	Acc14108.1			BHLH	BHLH	turquoise		0.049643	0
BHLH5	Acc23771.1			BHLH	BHLH	pink		0.0625434	6.66667
BHLH6	Acc04751.1			BHLH	BHLH	greenyellow		0.11483	5.12821
BHLH7	Acc32832.1			BHLH	BHLH	magenta		0.18214	36
BHLH8	Acc08146.1			BHLH	BHLH	brown		0.110329	12.7962
BHLH9	Acc06243.1			BHLH	BHLH	brown		0.0958379	8.53081
BHLH10	Acc05213.1			BHLH	BHLH	pink		0.0329538	0
BHLH11	Acc24446.1			BHLH	BHLH	turquoise		0.0797794	3.75
BHLH12	Acc16262.1			BHLH	BHLH	turquoise		0.0449967	0
BHLH13	Acc02277.1			BHLH	BHLH	pink		0.00874385	0
BHLH14	Acc01808.1			BHLH	BHLH	turquoise		0.0305755	0
BHLH15	Acc18978.1			BHLH	BHLH	brown		0.177524	39.0995
BHLH16	Acc18977.1			BHLH	BHLH	black		0.0935233	1.93548
BHLH17	Acc11684.1			BHLH	BHLH	turquoise		0.00891955	0
BHLH18	Acc29976.1			BHLH	BHLH	brown		0.113999	7.34597
BHLH19	Acc29953.1			BHLH	BHLH	blue		0.0342803	0
BHLH20	Acc27940.1			BHLH	BHLH	yellow		0.0517062	0
BHLH22	Acc04348.1			BHLH	BHLH	red		0.542365	86.1635
BHLH23	Acc21113.1			BHLH	BHLH	turquoise		0.125787	24.1667
BHLH24	Acc06941.1			BHLH	BHLH	turquoise		0.155412	30
BHLH25	Acc12526.1			BHLH	BHLH	turquoise		0.0506767	0
BHLH26	Acc28877.1			BHLH	BHLH	brown		0.167911	34.5972
BHLH27	Acc19953.1			BHLH	BHLH	yellow		0.254512	44.0541
BHLH28	Acc15742.1			BHLH	BHLH	yellow		0.355305	76.7568
BHLH29	Acc02713.1			BHLH	BHLH	blue		0.0119646	0
BHLH30	Acc28001.1			BHLH	BHLH	red		0.35352	69.1824
BHLH31	Acc03520.1			BHLH	BHLH	pink		0.0910184	9.62963
BHLH32	Acc29796.1			BHLH	BHLH	blue		0.00476496	0
BHLH33	Acc18150.1			BHLH	BHLH	yellow		0.225576	50.2703
BHLH34	Acc22000.1			BHLH	BHLH	pink		0.18852	44.4444
BHLH35	Acc13844.1			BHLH	BHLH	black		0.0423591	3.87097
BHLH36	Acc13843.1			BHLH	BHLH	brown		0.0784824	1.89573
BHLH37	Acc17324.1			BHLH	BHLH	black		0.018688	0
BHLH38	Acc09550.1			BHLH	BHLH	tan		0.0473503	0
BHLH40	Acc03911.1			BHLH	BHLH	yellow		0.240225	52.7027
BHLH41	Acc06717.1			BHLH	BHLH	yellow		0.0710245	0
BHLH42	Acc21946.1			BHLH	BHLH	brown		0.19254	45.0237
BHLH43	Acc29852.1			BHLH	BHLH	yellow		0.178563	41.3514
BHLH44	Acc18246.1			BHLH	BHLH	yellow		0.293199	70
BHLH45	Acc21948.1			BHLH	BHLH	yellow		0.0493746	0
BHLH46	Acc33033.1			BHLH	BHLH	purple		0.0505485	0
BHLH47	Acc14145.1			BHLH	BHLH	purple		0.139583	25.641
BHLH48	Acc31398.1			BHLH	BHLH	brown		0.0280054	0
BHLH49	Acc06324.1			BHLH	BHLH	greenyellow		0.115396	19.2308
BHLH50	Acc30709.1			BHLH	BHLH	magenta		0.146415	32
BHLH51	Acc05736.1			BHLH	BHLH	greenyellow		0.0943267	6.41026
BHLH52	Acc04112.1			BHLH	BHLH	black		0.102782	19.3548
BHLH53	Acc02354.1			BHLH	BHLH	black		0.085523	14.1935
BHLH54	Acc27289.1			BHLH	BHLH	greenyellow		0.146174	29.4872
BHLH55	Acc02641.1			BHLH	BHLH	greenyellow		0.144898	26.9231
BHLH56	Acc01358.1			BHLH	BHLH	greenyellow		0.140968	28.2051
BHLH57	Acc29443.1			BHLH	BHLH	magenta		0.139471	27
BHLH58	Acc29012.1			BHLH	BHLH	greenyellow		0.132757	20.5128
BHLH59	Acc08840.1			BHLH	BHLH	pink		0.198908	47.4074
BHLH60	Acc00178.1			BHLH	BHLH	pink		0.220053	52.5926
BHLH61	Acc23913.1			BHLH	BHLH	blue		0.0192606	0
BHLH62	Acc04883.1			BHLH	BHLH	magenta		0.101231	3
BHLH63	Acc07967.1			BHLH	BHLH	brown		0.174591	37.4408
BHLH64	Acc09473.1			BHLH	BHLH	black		0.113825	9.67742
BHLH65	Acc17246.1			BHLH	BHLH	black		0.149672	25.8065
BHLH66	Acc17155.1			BHLH	BHLH	red	AtBHLH010	0.55811	87.4214
BHLH67	Acc09377.1			BHLH	BHLH	turquoise		0.110494	13.9583
BHLH68	Acc30905.1			BHLH	BHLH	red		0.491248	84.9057
BHLH69	Acc07451.1			BHLH	BHLH	yellow		0.160425	37.8378
BHLH70	Acc21170.1			BHLH	BHLH	yellow		0.348441	73.2432
BHLH71	Acc21770.1			BHLH	BHLH	brown		0.13932	26.0664
BHLH72	Acc10239.1			BHLH	BHLH	brown		0.185645	41.2322
BHLH73	Acc00502.1			BHLH	BHLH	brown		0.172788	36.2559
BHLH74	Acc11323.1			BHLH	BHLH	green		0.0920089	0
BHLH75	Acc30904.1			BHLH	BHLH	salmon		0.107442	14.2857
BHLH76	Acc05936.1			BHLH	BHLH	brown		0.184076	40.0474
BHLH77	Acc05935.1			BHLH	BHLH	brown		0.173448	36.9668
BHLH78	Acc09841.1			BHLH	BHLH	green		0.0656336	7.88177
BHLH79	Acc09840.1			BHLH	BHLH	green		0.029034	0
BHLH80	Acc22761.1			BHLH	BHLH	brown		0.0968897	17.2986
BHLH81	Acc13466.1			BHLH	BHLH	grey		0.00739814	0
BHLH82	Acc07275.1			BHLH	BHLH	turquoise		0.135813	17.7083
BHLH83	Acc29856.1			BHLH	BHLH	turquoise		0.162972	28.3333
BHLH84	Acc18252.1			BHLH	BHLH	turquoise		0.150322	25.8333
BHLH85	Acc04115.1			BHLH	BHLH	turquoise		0.0970186	12.5
BHLH86	Acc02351.1			BHLH	BHLH	blue		0.0403608	0
BHLH87	Acc04174.1			BHLH	BHLH	yellow		0.0323708	0
BHLH88	Acc27488.1			BHLH	BHLH	tan		0.00334084	0
BHLH89	Acc02103.1			BHLH	BHLH	yellow		0.112723	26.4865
BHLH90	Acc02067.1			BHLH	BHLH	blue		0.0231372	0
BHLH91	Acc19061.1			BHLH	BHLH	yellow		0.0615447	0
BHLH92	Acc13530.1			BHLH	BHLH	pink		0.110634	16.2963
BHLH93	Acc19436.1			BHLH	BHLH	turquoise		0.0488776	1.04167
BHLH94	Acc13731.1			BHLH	BHLH	magenta		0.0546218	0
BHLH95	Acc21659.1			BHLH	BHLH	brown		0.0769193	1.89573
BHLH96	Acc26357.1			BHLH	BHLH	turquoise		0.126028	22.7083
BHLH97	Acc31692.1			BHLH	BHLH	pink		0.0325134	0
BHLH98	Acc19563.1			BHLH	BHLH	pink		0.0306043	0
BHLH99	Acc25054.1			BHLH	BHLH	blue		0.05802	0
BHLH100	Acc27853.1			BHLH	BHLH	brown		0.125471	16.8246
BHLH101	Acc03652.1			BHLH	BHLH	magenta		0.172824	37
BHLH102	Acc21376.1			BHLH	BHLH	brown		0.161944	32.7014
BHLH103	Acc03034.1			BHLH	BHLH	brown		0.014853	0
BHLH104	Acc01849.1			BHLH	BHLH	brown		0.124769	20.1422
BHLH105	Acc15519.1			BHLH	BHLH	brown		0.0300145	0
BHLH106	Acc28747.1			BHLH	BHLH	green		0.0350968	0
BHLH107	Acc15926.1			BHLH	BHLH	green		0.0985015	5.41872
BHLH108	Acc07545.1			BHLH	BHLH	brown		0.0724149	0.473934
BHLH109	Acc19740.1			BHLH	BHLH	brown		0.137863	18.7204
BHLH110	Acc08333.1			BHLH	BHLH	brown		0.136555	17.2986
BHLH111	Acc16433.1			BHLH	BHLH	purple		0.0907422	7.69231
BHLH112	Acc25601.1			BHLH	BHLH	turquoise		0.112513	17.5
BHLH113	Acc15134.1			BHLH	BHLH	turquoise		0.112789	16.6667
BHLH114	Acc19768.1			BHLH	BHLH	turquoise		0.138637	24.375
BHLH115	Acc08354.1			BHLH	BHLH	brown		0.062237	0
BHLH116	Acc07567.1			BHLH	BHLH	blue		0.0313333	0
BHLH117	Acc28151.1			BHLH	BHLH	brown		0.0139051	0
BHLH118	Acc29437.1			BHLH	BHLH	yellow		0.0374816	0
BHLH119	Acc29006.1			BHLH	BHLH	turquoise		0.11713	21.875
BHLH120	Acc32174.1			BHLH	BHLH	green		0.0491044	0
BHLH121	Acc22928.1			BHLH	BHLH	brown		0.0671418	3.79147
BHLH122	Acc00898.1			BHLH	BHLH	black		0.0187636	0
BHLH123	Acc09787.1			BHLH	BHLH	red		0.144748	38.9937
BHLH124	Acc06224.1			BHLH	BHLH	red		0.53761	86.1635
BHLH125	Acc16326.1			BHLH	BHLH	red		0.517963	84.9057
BHLH126	Acc04389.1			BHLH	BHLH	red		0.0312123	0
BHLH127	Acc02526.1			BHLH	BHLH	purple		0.183275	42.3077
BHLH128	Acc29619.1			BHLH	BHLH	magenta		0.0790597	0
BHLH129	Acc17977.1			BHLH	BHLH	greenyellow		0.152973	25.641
BHLH130	Acc12113.1			BHLH	BHLH	brown		0.166041	35.545
BHLH131	Acc11714.1			BHLH	BHLH	brown		0.0548825	0
BHLH132	Acc23868.1			BHLH	BHLH	brown		0.183293	41.2322
BHLH133	Acc04836.1			BHLH	BHLH	brown		0.102522	15.6398
BHLH134	Acc30894.1			BHLH	BHLH	black		0.00286815	0
BHLH135	Acc05923.1			BHLH	BHLH	magenta		0.049528	0
BHLH136	Acc20202.1			BHLH	BHLH	brown		0.086972	1.4218
BHLH137	Acc09123.1			BHLH	BHLH	turquoise		0.017427	0
BHLH138	Acc20018.1			BHLH	BHLH	magenta		0.101671	0
BHLH139	Acc15676.1			BHLH	BHLH	brown		0.0924392	5.45024
BHLH140	Acc28836.1			BHLH	BHLH	magenta		0.0610354	0
BHLH141	Acc27823.1			BHLH	BHLH	blue		0.0469028	0
BHLH142	Acc03698.1			BHLH	BHLH	green		0.0512483	0
BHLH143	Acc02825.1			BHLH	BHLH	green		0.0546519	0
BHLH144	Acc06559.1			BHLH	BHLH	yellow		0.182798	39.4595
BHLH145	Acc09451.1			BHLH	BHLH	yellow		0.252406	55.9459
BHLH146	Acc21396.1			BHLH	BHLH	yellow		0.307055	72.7027
BHLH147	Acc25144.1			BHLH	BHLH	turquoise		0.0464758	0
BHLH148	Acc20696.1			BHLH	BHLH	turquoise		0.146076	28.125
BHLH149	Acc18924.1			BHLH	BHLH	turquoise		0.193313	42.5
BHLH150	Acc13894.1			BHLH	BHLH	yellow		0.117325	24.8649
BHLH151	Acc23887.1			BHLH	BHLH	magenta		0.14368	27
BHLH152	Acc04859.1			BHLH	BHLH	grey		#N/A	#N/A
BHLH153	Acc04858.1			BHLH	BHLH			#N/A	#N/A
BHLH154	Acc10523.1			BHLH	BHLH	black		0.165271	31.6129
BHLH155	Acc01188.1			BHLH	BHLH	black		0.158359	30.3226
BHLH156	Acc32898.1			BHLH	BHLH	brown		0.0384628	0
BHLH157	Acc14021.1			BHLH	BHLH	greenyellow		0.134874	17.9487
BHLH158	Acc31270.1			BHLH	BHLH	greenyellow		0.106389	2.5641
BHLH159	Acc28549.1			BHLH	BHLH	blue		0.00807269	0
BHLH160	Acc30288.1			BHLH	BHLH	yellow		0.187179	41.0811
BHLH161	Acc04033.1			BHLH	BHLH	turquoise		0.0118643	0
BHLH162	Acc29290.1			BHLH	BHLH	blue		0.0402275	0
BHLH163	Acc18380.1			BHLH	BHLH	blue		0.0305257	0
BHLH164	Acc31003.1			BHLH	BHLH	magenta		0.136727	26
BHLH165	Acc04730.1			BHLH	BHLH	red	AtHEC1	0.445839	82.3899
BHLH166	Acc10320.1			BHLH	BHLH	brown		0.104739	20.8531
BHLH167	Acc17724.1			BHLH	BHLH	brown		0.133762	25.8294
BHLH168	Acc12740.1			BHLH	BHLH	red		0.17157	45.9119
BHLH169	Acc25201.1			BHLH	BHLH	turquoise		0.0277618	0
BHLH170	Acc20750.1			BHLH	BHLH	tan		0.0426782	0
BHLH171	Acc04872.1			BHLH	BHLH	turquoise		0.110092	19.7917
BHLH172	Acc23898.1			BHLH	BHLH	turquoise		0.125047	22.7083
BHLH173	Acc12154.1			BHLH	BHLH	yellow		0.028299	0
BHLH174	Acc03002.1			BHLH	BHLH	green		0.0804556	10.3448
BHLH175	Acc01813.1			BHLH	BHLH	red		0.0745528	0
BHLH176	Acc01812.1			BHLH	BHLH	brown		0.0377277	0
BHLH177	Acc15003.1			BHLH	BHLH	brown		0.0350122	0
BHLH178	Acc21016.1			BHLH	BHLH	red		0.427453	78.6164
BHLH179	Acc11246.1			BHLH	BHLH	pink		0.167454	37.037
BHLH180	Acc26208.1			BHLH	BHLH	yellow		0.129141	28.1081
BHLH181	Acc28756.1			BHLH	BHLH	magenta		0.11554	10
BHLH182	Acc25610.1			BHLH	BHLH	grey		0.00180776	0
BHLH183	Acc14617.1			BHLH	BHLH	black		0.148156	25.1613
BHLH184	Acc16461.1			BHLH	BHLH	black		0.113037	17.4194
BHLH185	Acc30922.1			BHLH	BHLH	tan		0.0441446	0
BHLH186	Acc02156.1			BHLH	BHLH	yellow		0.0797972	5.40541
BHLH187	Acc30022.1			BHLH	BHLH	pink		0.0233566	0
BHLH188	Acc32066.1			BHLH	BHLH	brown		0.113824	11.3744
BHLH189	Acc21496.1			BHLH	BHLH	blue		0.050928	0
BHLH190	Acc20160.1			BHLH	BHLH	salmon		0.112105	16.6667
BHLH191	Acc04058.1			BHLH	BHLH	magenta		0.146786	34
BHLH192	Acc02311.1			BHLH	BHLH	magenta		0.124954	13
BHLH193	Acc14746.1			BHLH	BHLH	turquoise		0.278984	66.25
BHLH194	Acc25728.1			BHLH	BHLH	black		0.105653	17.4194
BHLH195	Acc16627.1			BHLH	BHLH	turquoise		0.0231667	0
BHLH196	Acc31927.1			BHLH	BHLH	turquoise		0.192894	51.25
BHLH197	Acc20159.1			BHLH	BHLH	turquoise		0.206429	52.5
BHLH198	Acc19692.1			BHLH	BHLH	turquoise		0.0225536	0
BHLH1	Acc21466.1	BHLH1	Zhang 2018	BHLH	BHLH	yellow		0.183348	41.3514
BHLH200	Acc06621.1			BHLH	BHLH	yellow		0.135375	31.8919
BHLH201	Acc27112.1			BHLH	BHLH	black		0.064671	3.22581
BHLH202	Acc24532.1			BHLH	BHLH	black		0.0801194	1.29032
BHLH203	Acc24206.1			BHLH	BHLH	purple		0.22904	62.8205
BHLH204	Acc10909.1			BHLH	BHLH	greenyellow		0.0581996	0
BHLH205	Acc24137.1			BHLH	BHLH	blue		0.0481565	0
BHLH206	Acc05144.1			BHLH	BHLH	brown		0.0304468	0
BHLH207	Acc23186.1			BHLH	BHLH	blue		0.035561	0
BHLH208	Acc07750.1			BHLH	BHLH	blue		0.0611853	2
BHLH209	Acc16202.1			BHLH	BHLH	blue		0.136098	24.4444
BHLH210	Acc17096.1			BHLH	BHLH	blue		0.0567713	0
BHLH211	Acc09319.1			BHLH	BHLH	blue		0.0500781	1.77778
BHLH212	Acc30416.1			BHLH	BHLH	pink		0.154813	34.0741
BHLH213	Acc32475.1			BHLH	BHLH	blue		0.0396316	0
BHLH214	Acc08867.1			BHLH	BHLH	yellow		0.176602	38.9189
BHLH215	Acc00196.1			BHLH	BHLH	turquoise		0.0568505	0
BHLH216	Acc08129.1			BHLH	BHLH	yellow		0.406458	82.4324
BHLH217	Acc23626.1			BHLH	BHLH	black		0.100043	7.09677
BHLH218	Acc04612.1			BHLH	BHLH	black		0.100374	10.3226
BHLH219	Acc13076.1			BHLH	BHLH	black		0.0328139	0
BHLH220	Acc23259.1			BHLH	BHLH	turquoise		0.212701	55.8333
BHLH221	Acc12629.1			BHLH	BHLH	magenta		0.0702189	1
BHLH222	Acc27693.1			BHLH	BHLH	yellow		0.286965	53.2432
BHLH223	Acc00344.1			BHLH	BHLH	tan		0.115812	16.6667
BHLH224	Acc21085.1			BHLH	BHLH	blue		0.0808355	0.666667
BHLH225	Acc06917.1			BHLH	BHLH	brown		0.0248449	0
BHLH226	Acc17414.1			BHLH	BHLH	green		0.0500425	0
BHLH227	Acc09647.1			BHLH	BHLH	turquoise		0.141786	27.2917
BHLH228	Acc21672.1			BHLH	BHLH	yellow		0.0808574	0.540541
BHLH229	Acc19464.1			BHLH	BHLH	yellow		0.151614	34.3243
BHLH230	Acc13745.1			BHLH	BHLH	turquoise		0.1219	23.75
BHLH231	Acc06890.1			BHLH	BHLH	yellow		0.179982	39.1892
BHLH232	Acc21051.1			BHLH	BHLH	red		0.378251	70.4403
BHLH233	Acc12086.1			BHLH	BHLH	red		0.36878	62.2642
BHLH234	Acc11742.1			BHLH	BHLH	yellow		0.179982	39.1892
BHLH235	Acc30884.1			BHLH	BHLH	yellow		0.0584492	0
BHLH236	Acc05910.1			BHLH	BHLH	greenyellow		0.0630325	0
BHLH237	Acc10220.1			BHLH	BHLH	yellow		0.208998	46.2162
BHLH238	Acc00488.1			BHLH	BHLH	yellow		0.307375	71.3514
BHLH239	Acc18473.1			BHLH	BHLH	yellow		0.266336	56.7568
BHLH240	Acc17981.1			BHLH	BHLH	brown		0.134703	23.9336
BHLH241	Acc10070.1			BHLH	BHLH	magenta		0.044689	0
BHLH242	Acc00700.1			BHLH	BHLH	turquoise		0.0737088	4.58333
BHLH243	Acc25560.1			BHLH	BHLH	blue		0.0201155	0
BHLH244	Acc15198.1			BHLH	BHLH	brown		0.144335	24.6445
BHLH245	Acc14547.1			BHLH	BHLH	yellow		0.167178	37.5676
BHLH246	Acc27378.1			BHLH	BHLH	black		0.0382878	0
BHLH247	Acc04217.1			BHLH	BHLH	black		0.059564	0
BHLH248	Acc19502.1			BHLH	BHLH	magenta		0.10142	4
BHLH249	Acc25585.1			BHLH	BHLH	turquoise		0.237805	63.3333
BHLH250	Acc31739.1			BHLH	BHLH	blue		0.0198753	0
BHLH251	Acc29921.1			BHLH	BHLH	pink		0.0967631	20
BHLH252	Acc25685.1			BHLH	BHLH	blue		0.0195445	0
BHLH253	Acc14688.1			BHLH	BHLH	turquoise		0.10224	18.9583
BHLH254	Acc32009.1			BHLH	BHLH	blue		0.0674217	0
BHLH255	Acc24308.1			BHLH	BHLH	turquoise		0.0327244	0
BHLH256	Acc10924.1			BHLH	BHLH	blue		0.104828	16.4444
BHLH257	Acc18805.1			BHLH	BHLH	blue		0.0642789	0
BHLH258	Acc10691.1			BHLH	BHLH	green		0.053067	0
BHLH259	Acc12046.1			BHLH	BHLH	blue		0.0130292	0
BHLH260	Acc11783.1			BHLH	BHLH	yellow		0.0791615	0.540541
BHLH261	Acc10317.1			BHLH	BHLH	turquoise		0.170823	34.7917
BHLH262	Acc04737.1			BHLH	BHLH	brown		0.205669	54.9763
BHLH263	Acc23757.1			BHLH	BHLH	brown		0.167846	38.3886
BHLH264	Acc26675.1			BHLH	BHLH	pink		0.121212	18.5185
BHLH265	Acc21917.1			BHLH	BHLH	brown		0.0626235	0.947867
BHLH266	Acc00460.1			BHLH	BHLH	turquoise		0.00149472	0
BHLH267	Acc09008.1			BHLH	BHLH	pink		0.0820577	8.14815
BHLH268	Acc07669.1			BHLH	BHLH	pink		0.0290455	0
BHLH269	Acc23839.1			BHLH	BHLH	blue		0.0165891	0
BHLH270	Acc04806.1			BHLH	BHLH	tan		0.132649	21.6667
BHLH271	Acc10248.1			BHLH	BHLH	green		0.0679676	0
BHLH272	Acc00509.1			BHLH	BHLH	pink		0.0454198	0
BHLH273	Acc21038.1			BHLH	BHLH	greenyellow		0.0783943	0
BHLH274	Acc07054.1			BHLH	BHLH	greenyellow		0.0766748	0
BHLH275	Acc06434.1			BHLH	BHLH	blue		0.0452541	0
BHLH276	Acc02924.1			BHLH	BHLH	blue		0.0375057	0
BHLH277	Acc01682.1			BHLH	BHLH	blue		0.0247469	0
BHLH278	Acc31237.1			BHLH	BHLH	turquoise		0.0777774	5
BHLH279	Acc25712.1			BHLH	BHLH	yellow		0.0905157	12.4324
BHLH280	Acc14732.1			BHLH	BHLH	yellow		0.0509141	0
BHLH281	Acc28494.1			BHLH	BHLH	purple	HAF	0.307876	71.7949
BHLH282	Acc33014.1	BEE1	Zhang 2018	BHLH	BHLH	black		0.133187	20.6452
BHLH283	Acc29257.1			BHLH	BHLH	green		0.0410124	0
BHLH284	Acc29625.1			BHLH	BHLH	green		0.0619114	7.38916
BHLH285	Acc16299.1			BHLH	BHLH	red		0.387026	77.3585
BHLH286	Acc26849.1			BHLH	BHLH	brown		0.0430733	0
BHLH287	Acc22104.1			BHLH	BHLH	turquoise		0.290892	69.7917
BHLH288	Acc00833.1			BHLH	BHLH	purple		0.095788	0
BHLH289	Acc10192.1			BHLH	BHLH	purple		0.15674	30.7692
BHLH290	Acc13136.1			BHLH	BHLH	purple		0.131742	24.359
BHLH291	Acc23184.1			BHLH	BHLH	tan		0.0657302	0
BHLH292	Acc29829.1			BHLH	BHLH	purple		0.257411	62.8205
BHLH293	Acc31419.1			BHLH	BHLH	purple		0.119438	23.0769
BHLH294	Acc14166.1			BHLH	BHLH	brown		0.175494	39.3365
BHLH295	Acc18192.1			BHLH	BHLH	purple		0.0957225	3.84615
TCP1	Acc30140.1			TCP	BHLH	tan		0.0791037	6.66667
TCP2	Acc30834.1			TCP	BHLH	salmon		0.135536	23.8095
TCP3	Acc05857.1			TCP	BHLH	blue		0.0694549	6.22222
TCP4	Acc28550.1			TCP	BHLH	brown		0.0558611	0
TCP5	Acc31269.1			TCP	BHLH	magenta		0.0433349	0
TCP6	Acc18647.1			TCP	BHLH	green		0.112779	0.985222
TCP7	Acc26616.1			TCP	BHLH	salmon		0.144336	28.5714
TCP8	Acc21859.1			TCP	BHLH	black		0.0344946	0
TCP9	Acc25137.1			TCP	BHLH	brown		0.101964	9.47867
TCP10	Acc20688.1			TCP	BHLH	brown		0.216769	54.0284
TCP11	Acc13889.1			TCP	BHLH	pink		0.223187	47.4074
TCP12	Acc26440.1			TCP	BHLH	pink		0.106814	11.8519
TCP13	Acc19119.1			TCP	BHLH	red		0.162748	42.1384
TCP14	Acc20776.1			TCP	BHLH	pink		0.0696248	3.7037
TCP15	Acc06470.1			TCP	BHLH	magenta		0.0660875	0
TCP16	Acc04055.1			TCP	BHLH	red		0.106899	3.14465
TCP17	Acc02302.1			TCP	BHLH	green		0.00424284	0
TCP18	Acc30781.1			TCP	BHLH	brown		0.191719	48.8152
TCP19	Acc26652.1			TCP	BHLH	brown		0.113084	19.4313
TCP20	Acc21895.1			TCP	BHLH	greenyellow		0.123142	10.2564
TCP21	Acc31364.1			TCP	BHLH	magenta		0.0580333	0
TCP22	Acc28314.1			TCP	BHLH	magenta		0.0739842	0
TCP23	Acc05178.1			TCP	BHLH	brown		0.0842126	0.236967
TCP24	Acc06329.1			TCP	BHLH	greenyellow		0.062237	0
TCP25	Acc29857.1			TCP	BHLH	brown		0.162583	34.3602
TCP26	Acc18253.1			TCP	BHLH	brown		0.114168	8.53081
TCP27	Acc06697.1			TCP	BHLH	turquoise		0.0157145	0
TCP28	Acc21269.1			TCP	BHLH	blue		0.0166185	0
TCP29	Acc32197.1			TCP	BHLH	brown		0.0895216	13.2701
TCP30	Acc20454.1			TCP	BHLH	turquoise		0.10169	19.1667
TCP31	Acc03187.1			TCP	BHLH	turquoise		0.172233	37.2917
TCP32	Acc02509.1			TCP	BHLH	brown		0.0844478	3.08057
TCP33	Acc30510.1			TCP	BHLH	turquoise		0.159999	28.5417
TCP34	Acc05559.1			TCP	BHLH	green		0.0901841	9.35961
TCP35	Acc02707.1			TCP	BHLH	red		0.08773	0
TCP36	Acc01442.1			TCP	BHLH	brown		0.106137	11.1374
TCP37	Acc14596.1			TCP	BHLH	salmon		0.0449853	0
TCP38	Acc09084.1			TCP	BHLH	yellow		0.104	25.4054
TCP39	Acc15732.1			TCP	BHLH	purple		0.115861	15.3846
TCP40	Acc19964.1			TCP	BHLH	greenyellow		0.131616	14.1026
ERF200	Acc13816.1			ERF_I	AP2	turquoise		0.0218982	0
ERF201	Acc13812.1			ERF_I	AP2	yellow		0.20339	42.7027
ERF199	Acc19482.1			ERF_I	AP2	yellow		0.435513	83.2432
ERF206	Acc01223.1			ERF_I	AP2	blue		0.0182189	0
ERF205	Acc10557.1			ERF_I	AP2	blue		0.0335949	0
ERF17	Acc23959.1			ERF_I	AP2	yellow		0.129669	27.027
ERF16	Acc04926.1			ERF_I	AP2	green		0.0832397	0.492611
ERF22	Acc08831.1			ERF_I	AP2	turquoise		0.161773	33.75
ERF204	Acc00171.1			ERF_I	AP2	yellow		0.227211	49.4595
ERF15	Acc15592.1			ERF_I	AP2	turquoise		0.217037	53.125
ERF203	Acc28784.1			ERF_I	AP2	greenyellow		0.0472105	0
ERF202	Acc16390.1			ERF_I	AP2	pink		0.191323	41.4815
ERF221	Acc24126.1			ERF_II	AP2	blue		0.0408056	1.11111
ERF26	Acc05162.1			ERF_II	AP2	tan		0.0370657	0
ERF23	Acc09776.1			ERF_II	AP2	brown		0.0667571	0
ERF27	Acc11509.1			ERF_II	AP2	grey		#N/A	#N/A
ERF28	Acc05083.1			ERF_II	AP2	grey		0.0032263	0
ERF184	Acc00910.1			ERF_II	AP2	brown		0.0157625	0
ERF24	Acc23405.1			ERF_II	AP2	green		0.0105876	2.46305
ERF25	Acc12935.1			ERF_II	AP2	green		0.0137307	2.46305
ERF181	Acc00583.1			ERF_II	AP2	black		0.0614022	0
ERF21	Acc10313.1			ERF_II	AP2	green		0.131597	15.2709
ERF20	Acc06020.1			ERF_II	AP2	green		0.0396377	0
ERF183	Acc30992.1			ERF_II	AP2	blue		0.0383336	0
ERF19	Acc11780.1			ERF_II	AP2	blue		0.0978009	12.4444
ERF182	Acc04742.1			ERF_II	AP2	turquoise		0.295477	71.25
ERF18	Acc23763.1			ERF_II	AP2	turquoise		0.171425	39.1667
ERF32	Acc33772.1			ERF_III	AP2			#N/A	#N/A
ERF174	Acc13452.1			ERF_III	AP2			#N/A	#N/A
ERF33	Acc33755.1			ERF_III	AP2			#N/A	#N/A
ERF35	Acc16918.1			ERF_III	AP2	black		0.0811233	10.3226
ERF34	Acc08432.1			ERF_III	AP2	yellow		0.0675614	0.540541
ERF175	Acc01436.1			ERF_III	AP2	turquoise		0.00514647	0.416667
ERF1	Acc02702.1			ERF_III	AP2	turquoise		0.190866	43.125
ERF36	Acc15718.1			ERF_III	AP2	black		0.085028	15.4839
ERF37	Acc16768.1			ERF_III	AP2	turquoise		0.127798	25.625
ERF176	Acc28866.1			ERF_III	AP2	purple		0.178219	37.1795
ERF39	Acc21529.1			ERF_III	AP2	grey		#N/A	#N/A
ERF40	Acc26239.1			ERF_III	AP2	grey		0.00271071	0
ERF38	Acc32131.1			ERF_III	AP2	green		0.00530742	0.985222
ERF41	Acc03503.1	CBF2	Gunaseelan et al 2019	ERF_III	AP2	turquoise		0.141896	26.6667
ERF180	Acc28015.1	CBF3	Gunaseelan et al 2019	ERF_III	AP2	turquoise		0.170156	34.1667
ERF179	Acc15723.1			ERF_III	AP2	green		0.0409957	0
ERF44	Acc15722.1			ERF_III	AP2	turquoise		0.0354493	0
ERF177	Acc15721.1	CBF1		ERF_III	AP2	grey		#N/A	#N/A
ERF178	Acc15720.1			ERF_III	AP2	purple		0.15028	28.2051
ERF42	Acc15719.1			ERF_III	AP2	red		0.383409	75.4717
ERF43	Acc19972.1			ERF_III	AP2	turquoise		0.150309	28.5417
ERF30	Acc19767.1			ERF_III	AP2	pink		0.139737	28.1481
ERF31	Acc08353.1			ERF_III	AP2	pink		0.221383	52.5926
ERF167	Acc11433.1			ERF_III	AP2	blue		0.0116754	0
ERF29	Acc12340.1			ERF_III	AP2	greenyellow		0.0391571	0
ERF168	Acc33774.1			ERF_III	AP2			#N/A	#N/A
ERF52	Acc09890.1			ERF_III	AP2	blue		0.0124021	0
ERF57	Acc29130.1			ERF_III	AP2	salmon		0.103852	2.38095
ERF56	Acc12510.1			ERF_III	AP2	blue		0.0575065	4.66667
ERF55	Acc28608.1			ERF_III	AP2	pink		0.0859969	11.1111
ERF172	Acc22562.1			ERF_III	AP2	blue		0.0459933	3.33333
ERF53	Acc23272.1			ERF_III	AP2	brown		0.114887	14.6919
ERF54	Acc13065.1			ERF_III	AP2	yellow		0.0585459	0
ERF51	Acc12639.1			ERF_III	AP2	green		0.072447	3.44828
ERF50	Acc17756.1			ERF_III	AP2	brown		0.0766674	2.60664
ERF47	Acc19873.1			ERF_III	AP2	pink		0.0868849	5.92593
ERF46	Acc15825.1			ERF_III	AP2	black		0.143911	25.1613
ERF171	Acc27929.1			ERF_III	AP2	magenta		0.0257352	0
ERF170	Acc03580.1			ERF_III	AP2	magenta		0.0971646	17
ERF169	Acc00314.1			ERF_III	AP2			#N/A	#N/A
ERF2	Acc08995.1			ERF_III	AP2	green		0.0190624	0
ERF49	Acc00442.1			ERF_III	AP2	greenyellow		0.0484147	0
ERF173	Acc16115.1			ERF_III	AP2	yellow		0.113819	27.5676
ERF48	Acc07680.1			ERF_III	AP2	black		0.091302	13.5484
ERF59	Acc24734.1			ERF_IV	AP2			#N/A	#N/A
ERF196	Acc27423.1			ERF_IV	AP2	greenyellow		0.111504	20.5128
ERF193	Acc02823.1			ERF_IV	AP2	red		0.0930349	0
ERF58	Acc01553.1			ERF_IV	AP2	purple		0.281351	66.6667
ERF60	Acc27393.1			ERF_IV	AP2	green		0.0591574	1.97044
ERF195	Acc02810.1			ERF_IV	AP2	blue		0.0741693	10.8889
ERF3	Acc01538.1			ERF_IV	AP2	pink		0.0204166	0
ERF61	Acc12704.1			ERF_IV	AP2	turquoise		0.0662655	4.79167
ERF198	Acc04599.1			ERF_IV	AP2	tan		0.0605872	3.33333
ERF197	Acc23610.1			ERF_IV	AP2	turquoise		0.0844611	12.7083
ERF70	Acc05756.1			ERF_V	AP2			#N/A	#N/A
ERF233	Acc32536.1			ERF_V	AP2	yellow		0.446871	83.7838
ERF71	Acc18195.1			ERF_V	AP2	yellow		0.405033	80.5405
ERF234	Acc14374.1			ERF_V	AP2	yellow		0.455802	84.0541
ERF230	Acc32959.1			ERF_V	AP2	yellow		0.39634	79.4595
ERF232	Acc02324.1			ERF_V	AP2	yellow		0.459049	84.3243
ERF231	Acc30740.1			ERF_V	AP2	yellow		0.396858	80
ERF69	Acc04072.1			ERF_V	AP2	yellow		0.372607	78.3784
ERF68	Acc28734.1			ERF_V	AP2	yellow		0.414718	81.3514
ERF67	Acc14589.1			ERF_V	AP2	yellow		0.215942	43.7838
ERF65	Acc17850.1			ERF_V	AP2	red	SHNL	0.555874	88.0503
ERF226	Acc12549.1			ERF_V	AP2	red	SHN	0.161155	42.7673
ERF66	Acc15430.1			ERF_V	AP2	greenyellow		0.13314	24.359
ERF227	Acc22212.1			ERF_V	AP2	greenyellow		0.107536	14.1026
ERF62	Acc17899.1			ERF_V	AP2	black		0.128226	23.2258
ERF222	Acc29547.1			ERF_V	AP2	black		0.123244	21.9355
ERF64	Acc29209.1			ERF_V	AP2	turquoise		0.0794905	10.625
ERF224	Acc12426.1			ERF_V	AP2	black		0.164129	33.5484
ERF223	Acc12427.1			ERF_V	AP2	black		0.0951386	9.67742
ERF225	Acc22453.1			ERF_V	AP2	turquoise		0.223032	55
ERF63	Acc15469.1			ERF_V	AP2	black		0.157155	30.9677
ERF80	Acc16586.1			ERF_VI	AP2	green		0.11443	9.35961
ERF79	Acc25765.1			ERF_VI	AP2	green		0.108739	8.867
ERF82	Acc15612.1			ERF_VI	AP2	yellow		0.0549561	0
ERF83	Acc20076.1			ERF_VI	AP2	yellow		0.264562	47.027
ERF81	Acc28797.1			ERF_VI	AP2	greenyellow		0.0400547	0
ERF85	Acc02644.1			ERF_VI	AP2	brown		0.119892	22.2749
ERF86	Acc01362.1			ERF_VI	AP2	green		0.0279601	0
ERF87	Acc03378.1			ERF_VI	AP2	brown		0.0641379	0.473934
ERF88	Acc20279.1			ERF_VI	AP2	yellow		0.149054	34.3243
ERF194	Acc09193.1			ERF_VI	AP2	yellow		0.166978	39.7297
ERF84	Acc19804.1			ERF_VI	AP2	black		0.0553655	0
ERF166	Acc27185.1			ERF_VII	AP2	blue		0.0494213	0
ERF6	Acc24592.1			ERF_VII	AP2	blue		0.0173536	0
ERF73	Acc12843.1			ERF_VII	AP2	blue		0.0269266	0
ERF72	Acc17630.1			ERF_VII	AP2	tan		0.0458939	0
ERF5	Acc22358.1			ERF_VII	AP2	turquoise		0.228462	63.3333
ERF165	Acc27023.1			ERF_VII	AP2	turquoise		0.207571	57.0833
ERF74	Acc29730.1			ERF_VII	AP2	turquoise		0.146865	27.7083
ERF164	NoAcc			ERF_VII	AP2			#N/A	#N/A
ERF4	Acc15265.1			ERF_VII	AP2	turquoise		0.135194	24.7917
ERF75	Acc25492.1			ERF_VII	AP2	purple		0.134787	28.2051
ERF211	Acc29541.1			ERF_VIII	AP2	brown		0.0421635	0
ERF212	Acc17893.1			ERF_VIII	AP2			#N/A	#N/A
ERF93	Acc06849.1			ERF_VIII	AP2			#N/A	#N/A
ERF209	Acc06213.1			ERF_VIII	AP2	brown		0.121969	24.1706
ERF210	Acc33773.1			ERF_VIII	AP2			#N/A	#N/A
ERF94	Acc32798.1			ERF_VIII	AP2	grey		#N/A	#N/A
ERF95	Acc33770.1			ERF_VIII	AP2			#N/A	#N/A
ERF207	Acc16292.1			ERF_VIII	AP2	yellow		0.295914	67.5676
ERF208	Acc33766.1			ERF_VIII	AP2			#N/A	#N/A
ERF98	Acc05146.1			ERF_VIII	AP2	turquoise		0.177464	36.4583
ERF96	Acc04357.1			ERF_VIII	AP2	grey		0.0138969	0
ERF97	Acc27231.1			ERF_VIII	AP2	yellow		0.260102	45.6757
ERF188	Acc15139.1			ERF_VIII	AP2	green		0.0801847	1.47783
ERF90	Acc13617.1			ERF_VIII	AP2	turquoise		0.294717	70.8333
ERF9	Acc26317.1			ERF_VIII	AP2	turquoise		0.146091	20
ERF187	Acc21612.1			ERF_VIII	AP2	turquoise		0.098933	7.5
ERF185	Acc21611.1			ERF_VIII	AP2	grey		#N/A	#N/A
ERF186	Acc21610.1			ERF_VIII	AP2	grey		#N/A	#N/A
ERF191	Acc09540.1			ERF_VIII	AP2	blue		0.0715738	10.6667
ERF190	Acc17315.1			ERF_VIII	AP2	green		0.0410235	0
ERF189	Acc25113.1			ERF_VIII	AP2	yellow		0.460497	84.3243
ERF8	Acc20657.1			ERF_VIII	AP2	brown		0.0666704	0.7109
ERF92	Acc21722.1			ERF_VIII	AP2	blue		0.0544739	3.33333
ERF91	Acc26423.1			ERF_VIII	AP2	magenta		0.029391	0
ERF7	Acc25114.1			ERF_VIII	AP2	green		0.0540008	0
ERF229	Acc20659.1			ERF_VIII	AP2	turquoise		0.0780428	2.29167
ERF89	Acc18963.1			ERF_VIII	AP2	turquoise		0.0396905	0
ERF228	Acc13857.1			ERF_VIII	AP2	yellow		0.194987	42.7027
ERF192	Acc18964.1			ERF_VIII	AP2	black		0.0198431	0
ERF114	Acc20681.1			ERF_IX	AP2	grey		#N/A	#N/A
ERF99	Acc20680.1			ERF_IX	AP2	turquoise		0.182607	38.3333
ERF128	Acc05355.1			ERF_IX	AP2	green		0.0663449	0.985222
ERF115	Acc05356.1			ERF_IX	AP2	salmon		0.117814	2.38095
ERF116	Acc07913.1			ERF_IX	AP2	blue		0.0194444	0
ERF129	Acc07912.1			ERF_IX	AP2	yellow		0.290044	67.8378
ERF127	Acc20869.1			ERF_IX	AP2	yellow		0.198924	45.4054
ERF126	Acc25340.1			ERF_IX	AP2	grey		#N/A	#N/A
ERF117	Acc25339.1			ERF_IX	AP2	tan		0.016608	0
ERF118	Acc04170.1			ERF_IX	AP2	purple		0.0372765	0
ERF124	Acc27484.1			ERF_IX	AP2	green		0.0571933	0
ERF125	Acc14625.1			ERF_IX	AP2	green		0.0509678	0
ERF10	Acc25620.1			ERF_IX	AP2	turquoise		0.182469	44.375
ERF100	Acc17293.1			ERF_IX	AP2	yellow		0.0337942	0
ERF123	Acc09519.1			ERF_IX	AP2	green		0.100281	13.3005
ERF101	Acc01481.1			ERF_IX	AP2	blue		0.0334939	0
ERF102	Acc02742.1			ERF_IX	AP2	yellow		0.339324	76.2162
ERF145	Acc16130.1			ERF_IX	AP2	red		0.0493862	0
ERF144	Acc33768.1			ERF_IX	AP2			#N/A	#N/A
ERF120	Acc27909.1			ERF_IX	AP2	pink		0.0112216	0
ERF12	Acc03602.1			ERF_IX	AP2	purple		0.0568539	0
ERF121	Acc16721.1			ERF_IX	AP2	green		0.0250458	0
ERF104	Acc28946.1			ERF_IX	AP2	yellow		0.203138	45.4054
ERF103	Acc15853.1			ERF_IX	AP2	turquoise		0.11461	21.875
ERF122	Acc28077.1			ERF_IX	AP2	turquoise		0.0436456	0
ERF134	Acc27485.1			ERF_IX	AP2	turquoise		0.0912596	14.7917
ERF110	Acc04171.1			ERF_IX	AP2	yellow		0.38167	78.3784
ERF111	Acc02069.1			ERF_IX	AP2	turquoise		0.129832	24.5833
ERF131	Acc25619.1			ERF_IX	AP2	tan		0.0230074	0
ERF130	Acc14624.1			ERF_IX	AP2	red		0.120866	30.8176
ERF109	Acc33771.1			ERF_IX	AP2			#N/A	#N/A
ERF113	Acc27486.1			ERF_IX	AP2	salmon		0.112612	21.4286
ERF112	Acc04172.1			ERF_IX	AP2	grey		#N/A	#N/A
ERF132	Acc02101.1			ERF_IX	AP2	green		0.0776593	8.867
ERF133	Acc02070.1			ERF_IX	AP2	grey		0.00630278	0
ERF107	Acc27910.1			ERF_IX	AP2	turquoise		0.104449	17.9167
ERF141	Acc27911.1			ERF_IX	AP2	green		0.0436944	0
ERF108	Acc03601.1			ERF_IX	AP2	turquoise		0.0757499	4.16667
ERF140	Acc15850.1			ERF_IX	AP2	yellow		0.29954	63.2432
ERF139	Acc27912.1			ERF_IX	AP2	pink		0.214573	46.6667
ERF138	Acc03600.1			ERF_IX	AP2	pink		0.0926988	19.2593
ERF143	Acc02741.1			ERF_IX	AP2	turquoise		0.168504	36.0417
ERF142	Acc01480.1			ERF_IX	AP2	green		0.019996	0
ERF137	Acc28945.1			ERF_IX	AP2	turquoise		0.0452809	0
ERF13	Acc16722.1			ERF_IX	AP2	tan		0.0818789	3.33333
ERF136	Acc15849.1			ERF_IX	AP2	red		0.271813	54.717
ERF135	Acc19849.1			ERF_IX	AP2	yellow		0.158812	37.5676
ERF105	Acc15851.1			ERF_IX	AP2	black		0.0850232	12.2581
ERF106	Acc15852.1			ERF_IX	AP2	yellow		0.261445	44.5946
ERF152	Acc10329.1			ERF_X	AP2	blue		0.0155091	0
ERF153	Acc10328.1			ERF_X	AP2	turquoise		0.0108008	0
ERF76	Acc32316.1			ERF_X	AP2			#N/A	#N/A
ERF220	Acc32910.1			ERF_X	AP2	turquoise		0.0650528	1.25
ERF218	Acc29407.1			ERF_X	AP2	turquoise		0.063094	0.208333
ERF219	Acc31302.1			ERF_X	AP2	turquoise		0.0629746	0.416667
ERF78	Acc31301.1			ERF_X	AP2	brown		0.180038	45.0237
ERF77	Acc28513.1			ERF_X	AP2	brown		0.120649	11.6114
ERF147	Acc06953.1			ERF_X	AP2	turquoise		0.00322968	0.416667
ERF146	Acc21125.1			ERF_X	AP2	turquoise		0.0338355	0.416667
ERF148	Acc33765.1			ERF_X	AP2			#N/A	#N/A
ERF149	NoAcc			ERF_X	AP2			#N/A	#N/A
ERF151	Acc07390.1			ERF_X	AP2	turquoise		0.0859662	12.7083
ERF150	Acc33609.1			ERF_X	AP2			#N/A	#N/A
ERF159	Acc08097.1			ERF_X	AP2	yellow		0.187743	42.4324
ERF160	Acc05514.1			ERF_X	AP2	turquoise		0.0442709	0.416667
ERF162	Acc11606.1			ERF_X	AP2	blue		0.053596	5.11111
ERF163	Acc12235.1			ERF_X	AP2	blue		0.0770284	11.5556
ERF119	Acc24014.1			ERF_X	AP2	purple		0.239588	53.8462
ERF161	Acc04970.1			ERF_X	AP2	purple		0.184409	37.1795
ERF155	Acc29606.1			ERF_X	AP2	grey		0.0208599	0
ERF156	Acc26857.1			ERF_X	AP2	blue		0.0342681	0
ERF157	Acc17966.1			ERF_X	AP2	yellow		0.0995665	17.027
ERF158	Acc17964.1			ERF_X	AP2	blue		0.0102552	0
ERF154	Acc16297.1			ERF_X	AP2	black		0.0915595	15.4839
ERF14	Acc08308.1			ERF_X	AP2	turquoise		0.202376	46.875
ERF238	Acc20127.1			AP2_L/RAV	AP2	blue		0.0416544	0
ERF239	Acc33012.1			AP2_L/RAV	AP2	red	AIL	0.307516	59.1195
ERF236	Acc01179.1			AP2_L/RAV	AP2	brown		0.094918	14.455
ERF237	Acc32470.1			AP2_L/RAV	AP2	yellow		0.363452	78.1081
ERF235	Acc04099.1			AP2_L/RAV	AP2	yellow		0.434373	82.973
ERF214	Acc28540.1			AP2_L/RAV	AP2	blue		0.0293873	0
ERF213	Acc31275.1			AP2_L/RAV	AP2	purple		0.106357	12.8205
ERF215	Acc24703.1			AP2_L/RAV	AP2	blue		0.0693963	0.888889
ERF216	Acc33767.1			AP2_L/RAV	AP2			#N/A	#N/A
ERF217	Acc33769.1			AP2_L/RAV	AP2			#N/A	#N/A
ERF264	Acc14027.1			AP2_L/RAV	AP2	blue		0.051962	2.88889
AP2L1	Acc03828.1			AP2	AP2	yellow		0.0612184	0
AP2L2	Acc30199.1			AP2	AP2			#N/A	#N/A
AP2L3	Acc32262.1			AP2	AP2	yellow		0.187014	41.0811
AP2L4	Acc08553.1			AP2	AP2	turquoise		0.0256695	0
AP2L5	Acc11262.1			AP2	AP2			#N/A	#N/A
AP2L6	Acc08507.1			AP2	AP2			#N/A	#N/A
AP2L7	Acc27649.1			AP2	AP2	yellow		0.175013	38.1081
AP2L8	Acc25915.1			AP2	AP2	magenta		0.126967	22
AP2L9	Acc14914.1			AP2	AP2	tan		0.075332	0
AP2L10	Acc30994.1			AP2	AP2	brown	TOE3	0.0599667	0
AP2L11	Acc06022.1			AP2	AP2	purple	AP2	0.259865	66.6667
AP2L12	Acc00576.1			AP2	AP2	tan		0.0664467	0
AP2L13	Acc10314.1			AP2	AP2	turquoise		0.198848	52.9167
AP2L14	Acc10517.1			AP2	AP2	blue		0.0458041	0
AP2L15	Acc26999.1			AP2	AP2	brown		0.168346	33.8863
AP2L16	Acc22335.1			AP2	AP2	brown		0.127807	23.6967
AP2L17	Acc30411.1			AP2	AP2	yellow		0.268507	60.2703
AP2L18	Acc27518.1			AP2	AP2	brown		0.0826118	7.81991
AP2L19	Acc24723.1			AP2	AP2	yellow		0.401254	80.2703
AP2L20	Acc04805.1			AP2	AP2	blue	ANTL	0.0350065	0
AP2L21	Acc10249.1			AP2	AP2	brown	ANT	0.207872	52.6066
AP2L22	Acc00510.1			AP2	AP2	brown		0.167592	35.545
AP2L23	Acc23838.1			AP2	AP2	brown		0.206577	52.6066
AP2L24	Acc31415.1			AP2	AP2	yellow		0.458412	84.0541
AP2L25	Acc00396.1			AP2	AP2	green		0.107763	6.40394
AP2L26	Acc05732.1			AP2	AP2	blue		0.0798268	0
AP2L27	Acc26875.1			AP2	AP2	yellow		0.356067	74.8649
AP2L28	Acc26876.1			AP2	AP2	yellow		0.232127	42.1622
AP2L29	Acc10093.1			AP2	AP2	yellow		0.45654	84.3243
AP2L30	Acc22130.1			AP2	AP2	yellow		0.203879	40.5405
AP2L31	Acc17931.1			AP2	AP2	turquoise		0.163072	33.75
AP2L32	Acc29574.1			AP2	AP2	yellow		0.357517	75.6757
HZP1	Acc12644.1			HD-ZIP	HB	black		0.0948985	5.16129
HZP2	Acc28612.1			HD-ZIP	HB	brown		0.0646052	0
HZP3	Acc22569.1			HD-ZIP	HB	yellow		0.0941195	18.6486
HZP4	Acc06400.1			HD-ZIP	HB	red		0.0795121	0
HZP5	Acc20798.1			HD-ZIP	HB	blue		0.0510073	3.77778
HZP6	Acc27611.1			HD-ZIP	HB	yellow		0.197056	41.8919
HZP7	Acc03780.1			HD-ZIP	HB	salmon		0.0656553	0
HZP8	Acc25951.1			HD-ZIP	HB	black		0.0674966	0
HZP9	Acc30161.1			HD-ZIP	HB	magenta		0.0279418	0
HZP10	Acc32217.1			HD-ZIP	HB	black		0.0388002	0
HZP11	Acc22265.1			HD-ZIP	HB	blue		0.0274833	0
HZP12	Acc28181.1			HD-ZIP	HB	brown		0.183223	45.9716
HZP13	Acc09099.1			HD-ZIP	HB	brown		0.0476097	0
HZP14	Acc14582.1			HD-ZIP	HB	brown		0.0890652	2.36967
HZP15	Acc01422.1			HD-ZIP	HB	pink		0.140506	28.8889
HZP16	Acc28034.1			HD-ZIP	HB	brown		0.051308	0
HZP17	Acc03485.1			HD-ZIP	HB	brown		0.0765571	0.947867
HZP18	Acc18405.1			HD-ZIP	HB	brown		0.220941	59.2417
HZP20	Acc29268.1			HD-ZIP	HB	brown		0.146976	26.3033
HZP21	Acc26570.1			HD-ZIP	HB	blue		0.0589301	0
HZP22	Acc05340.1			HD-ZIP	HB	blue		0.0579614	0
HZP23	Acc13658.1			HD-ZIP	HB	red		0.238469	52.2013
HZP24	Acc26041.1			HD-ZIP	HB	brown		0.125168	16.3507
HZP25	Acc14991.1			HD-ZIP	HB	brown		0.175767	43.6019
HZP26	Acc17444.1			HD-ZIP	HB	brown		0.224043	54.9763
HZP27	Acc09622.1			HD-ZIP	HB	brown		0.237955	58.7678
HZP28	Acc25037.1			HD-ZIP	HB	brown		0.24421	65.4028
HZP29	Acc20566.1			HD-ZIP	HB	brown		0.180291	44.5498
HZP30	Acc28419.1			HD-ZIP	HB	green		0.0245468	0
HZP31	Acc31193.1			HD-ZIP	HB	blue		0.0291394	0
HZP32	Acc23848.1			HD-ZIP	HB	black		0.130467	22.5806
HZP33	Acc12102.1			HD-ZIP	HB	green		0.0194739	0
HZP34	Acc11725.1			HD-ZIP	HB	black		0.0917212	1.29032
HZP35	Acc05949.1			HD-ZIP	HB	black		0.104301	17.4194
HZP36	Acc30928.1			HD-ZIP	HB	brown		0.136402	22.0379
HZP37	Acc10243.1			HD-ZIP	HB	tan		0.0335502	0
HZP38	Acc00505.1			HD-ZIP	HB	yellow		0.263213	58.3784
HZP39	Acc00806.1			HD-ZIP	HB	greenyellow		0.0761638	0
HZP40	Acc10164.1			HD-ZIP	HB	blue		0.0542549	0.444444
HZP41	Acc32646.1			HD-ZIP	HB	brown		0.122181	15.1659
HZP42	Acc14402.1			HD-ZIP	HB	black		0.126394	16.7742
HZP43	Acc00436.1			HD-ZIP	HB	brown		0.1382	22.9858
HZP44	Acc08991.1			HD-ZIP	HB	magenta		0.0916744	2
HZP45	Acc09342.1			HD-ZIP	HB	turquoise		0.231596	61.875
HZP46	Acc17115.1			HD-ZIP	HB	yellow		0.197845	43.7838
HZP47	Acc15834.1			HD-ZIP	HB	magenta		0.10368	9
HZP48	Acc16725.1			HD-ZIP	HB	green		0.147406	25.6158
HZP49	Acc28942.1			HD-ZIP	HB	salmon		0.0716834	0
HZP50	Acc00969.1			HD-ZIP	HB	salmon		0.158218	38.0952
HZP51	Acc06091.1			HD-ZIP	HB	green		0.110829	2.95567
HZP52	Acc31058.1			HD-ZIP	HB	salmon		0.0960157	4.7619
HZP53	Acc19105.1			HD-ZIP	HB	yellow		0.237755	45.1351
HZP54	Acc20671.1			HD-ZIP	HB	black		0.0533182	0
HZP55	Acc25123.1			HD-ZIP	HB	brown		0.0277184	0
HZP56	Acc03794.1			HD-ZIP	HB	black		0.042323	0
HZP57	Acc30637.1			HD-ZIP	HB	blue		0.0641715	0
HZP58	Acc05683.1			HD-ZIP	HB	blue		0.0185449	0
HZP59	Acc02123.1			HD-ZIP	HB	purple		0.166719	30.7692
HZP60	Acc16907.1			HD-ZIP	HB	brown		0.167955	34.5972
HZP61	Acc24930.1			HD-ZIP	HB	purple		0.109746	21.7949
HZP62	Acc15520.1			HD-ZIP	HB	grey		0.0161507	0
HZP63	Acc07548.1			HD-ZIP	HB	blue		0.0788794	7.77778
HZP64	Acc02587.1			HD-ZIP	HB	turquoise		0.0164422	0
HZP65	Acc01280.1			HD-ZIP	HB	blue		0.0826282	9.33333
HZP66	Acc06303.1			HD-ZIP	HB	green		0.146455	22.1675
HZP67	Acc31410.1			HD-ZIP	HB	green		0.120544	10.8374
HZP68	Acc29840.1			HD-ZIP	HB	turquoise		0.0265617	0
HZP69	Acc18234.1			HD-ZIP	HB	turquoise		0.0349516	0
HZP70	Acc12169.1	AdHB1	Zhang et al 2018	HD-ZIP	HB	blue		0.00544407	0
HZP71	Acc11670.1			HD-ZIP	HB	purple		0.231252	60.2564
HZP72	Acc07972.1			HD-ZIP	HB	green		0.0779569	0
HZP73	Acc05417.1			HD-ZIP	HB	turquoise		0.0235413	0
HZP74	Acc30707.1			HD-ZIP	HB	magenta		0.0819385	0
HZP75	Acc05734.1			HD-ZIP	HB	magenta		0.131024	25
HZP76	Acc14147.1			HD-ZIP	HB	magenta		0.136999	23
HZP77	Acc33032.1			HD-ZIP	HB	blue		0.0192483	0
HZP78	Acc06321.1			HD-ZIP	HB	green		0.0876881	11.33
HZP79	Acc31400.1			HD-ZIP	HB	green		0.0443165	0
HZP80	Acc25244.1			HD-ZIP	HB	black		0.0554527	0
WOX1	Acc05283.1			WOX	HB	turquoise		0.158315	29.1667
WOX2	Acc24349.1			WOX	HB	brown		0.0429497	0
WOX3	Acc09522.1			WOX	HB	red		0.546106	86.1635
WOX4	Acc17296.1			WOX	HB	brown		0.0576051	0
WOX5	Acc16985.1			WOX	HB	yellow		0.0307015	0
WOX6	Acc08359.1			WOX	HB	green		0.0181023	0
WOX7	Acc25877.1			WOX	HB	red		0.363791	62.8931
WOX8	Acc04741.1			WOX	HB	black		0.168752	39.3548
WOX9	Acc23762.1			WOX	HB	black		0.154214	28.3871
WOX10	Acc11781.1			WOX	HB	magenta		0.0751061	0
WOX11	Acc12050.1			WOX	HB	black		0.147584	24.5161
WOX12	Acc27793.1			WOX	HB	turquoise		0.0931057	15
WOX13	Acc05206.1			WOX	HB	red		0.5493	87.4214
WOX14	Acc24453.1			WOX	HB	red		0.536334	86.1635
WOX15	Acc25908.1			WOX	HB	red		0.383337	77.9874
WOX16	Acc30208.1			WOX	HB	turquoise		0.0933997	15.625
WOX17	Acc29332.1			WOX	HB	brown		0.122576	19.6682
WOX18	Acc18757.1			WOX	HB	greenyellow		0.123093	20.5128
HD-PhD1	Acc22673.1			HD-PhD	HB	blue		0.0778037	10
HD-PhD2	Acc21077.1			HD-PhD	HB	yellow		0.0525931	0
HD-PhD3	Acc06912.1			HD-PhD	HB	blue		0.0384466	0
KNOX1	Acc15735.1			TALE	HB	greenyellow		0.0489694	0
KNOX2	Acc19961.1			TALE	HB	blue		0.0218807	0
KNOX3	Acc15461.1			TALE	HB	tan	KNAT3	0.132964	20
KNOX4	Acc22458.1			TALE	HB	tan		0.0646721	0
KNOX5	Acc14529.1			TALE	HB	blue		0.051603	1.33333
KNOX6	Acc29203.1			TALE	HB	blue		0.0540025	2
KNOX7	Acc12433.1			TALE	HB	turquoise		0.0701025	3.95833
KNOX8	Acc18535.1			TALE	HB	pink		0.113201	22.2222
KNOX9	Acc24190.1			TALE	HB	greenyellow		0.0237292	0
KNOX10	Acc10907.1			TALE	HB	blue		0.0420463	0
KNOX11	Acc09721.1			TALE	HB			#N/A	#N/A
KNOX13	Acc17486.1			TALE	HB	black		0.124865	22.5806
KNOX14	Acc14214.1			TALE	HB	blue		0.0121755	0
KNOX15	Acc32809.1			TALE	HB	salmon		0.0809316	0
KNOX16	Acc29776.1			TALE	HB	blue		0.00821881	0
KNOX17	Acc18122.1			TALE	HB	blue		0.0168308	0
KNOX18	Acc06186.1			TALE	HB	blue		0.0573428	0
KNOX19	Acc04815.1			TALE	HB	black	KN1	0.0825212	1.29032
KNOX20	Acc23849.1			TALE	HB	black	KN1	0.0200165	0
KNOX21	Acc02937.1			TALE	HB	yellow		0.056389	0
KNOX22	Acc01691.1			TALE	HB	tan	RPL	0.0513726	0
KNOX23	Acc25962.1			TALE	HB	green		0.0526434	0
KNOX24	Acc14632.1			TALE	HB	green		0.049096	0
KNOX25	Acc20036.1			TALE	HB	pink		0.124538	22.963
KNOX26	Acc15657.1			TALE	HB	pink		0.114603	20.7407
KNOX27	Acc10394.1			TALE	HB	pink		0.175189	40.7407
KNOX28	Acc31053.1			TALE	HB	pink		0.118675	25.1852
KNOX29	Acc06080.1			TALE	HB	pink		0.159971	41.4815
KNOX30	Acc23687.1			TALE	HB	pink		0.204566	49.6296
KNOX31	Acc04665.1			TALE	HB	pink		0.144844	31.8519
KNOX32	Acc28651.1			TALE	HB	brown		0.0947724	9.71564
KNOX33	Acc22585.1			TALE	HB	pink		0.0374581	0
KNOX34	Acc32065.1			TALE	HB	green		0.0601362	0
KNOX35	Acc30020.1			TALE	HB	blue		0.0692011	0
KNOX36	Acc16961.1			TALE	HB	brown		0.0594189	0
KNOX37	Acc08383.1			TALE	HB	turquoise		0.160511	27.7083
KNOX38	Acc23620.1			TALE	HB	yellow		0.274544	64.5946
KNOX39	Acc04608.1			TALE	HB	yellow		0.156772	35.9459
KNOX40	Acc11850.1			TALE	HB	brown		0.138102	21.09
KNOX41	Acc12701.1			TALE	HB	brown		0.0627916	0
KNOX42	Acc10737.1			TALE	HB	turquoise		0.13755	23.75
KNOX43	Acc07076.1			TALE	HB	turquoise		0.0218464	0
KNOX44	Acc31137.1			TALE	HB	brown		0.187738	42.891
KNOX45	Acc08175.1			TALE	HB	turquoise		0.0998964	17.5
HB1	Acc20665.1			HB	HB	turquoise		0.0866801	10.4167
HB2	Acc25118.1			HB	HB	turquoise		0.115737	18.125
HB3	Acc18947.1			HB	HB	turquoise		0.0982221	9.375
HB4	Acc13871.1			HB	HB	turquoise		0.16876	31.4583
HB5	Acc30342.1			HB	HB	turquoise		0.0664704	0.625
HB6	Acc32409.1			HB	HB	yellow		0.0360451	0
HB7	Acc10661.1			HB	HB	turquoise		0.0693086	0.625
HB8	Acc26176.1			HB	HB	green		0.0513317	0
HB9	Acc19596.1			HB	HB	blue		0.0401791	0
HB10	Acc31649.1			HB	HB	blue		0.0883279	2.22222
HB11	Acc31670.1			HB	HB	tan		0.0360102	0
HB12	Acc19632.1			HB	HB	turquoise		0.162093	34.375
HB13	Acc00549.1			HB	HB	blue		0.0667144	0
HB14	Acc21727.1			HB	HB	turquoise		0.113286	20.625
HB15	Acc12648.1			HB	HB	green		0.0728718	4.4335
HB16	Acc28623.1			HB	HB	brown		0.0912299	10.4265
ZFHD1	Acc06694.1			ZFHD	HB	red		0.529588	86.1635
ZFHD2	Acc10447.1			ZFHD	HB	brown		0.212538	57.8199
ZFHD3	Acc00998.1			ZFHD	HB	brown		0.110392	12.7962
ZFHD4	Acc30719.1			ZFHD	HB	greenyellow		0.0944997	0
ZFHD5	Acc05747.1			ZFHD	HB	greenyellow		0.108571	0
ZFHD6	Acc04876.1			ZFHD	HB	brown		0.207528	51.8957
ZFHD7	Acc07963.1			ZFHD	HB	red		0.221846	55.9748
ZFHD8	Acc05407.1			ZFHD	HB	brown		0.166262	37.6777
ZFHD9	Acc04630.1			ZFHD	HB	red		0.11595	3.77358
ZFHD10	Acc23646.1			ZFHD	HB	red		0.165514	38.9937
ZFHD11	Acc21794.1			ZFHD	HB	brown		0.154544	30.0948
ZFHD12	Acc26562.1			ZFHD	HB	red		0.4053	77.3585
ZFHD13	Acc06664.1			ZFHD	HB	brown		0.166032	37.6777
ZFHD14	Acc31100.1			ZFHD	HB	brown		0.0879488	11.3744
ZFHD15	Acc10946.1			ZFHD	HB	brown		0.136667	20.3791
ZFHD16	Acc24287.1			ZFHD	HB	greenyellow		0.155391	28.2051
ARF1	Acc06668.1			ARF	B3	blue		0.048545	0
ARF1_2	Acc21307.1			ARF	B3	blue		0.0272802	0
ARF2	Acc22108.1			ARF	B3	brown		0.0228245	0
ARF2_2	Acc26853.1			ARF	B3	blue		0.0527273	0
ARF2_3	Acc17976.1			ARF	B3	blue		0.0305613	0
ARF2_4	Acc29618.1			ARF	B3	blue		0.0514154	0
ARF3	Acc20673.1			ARF	B3	brown		0.0455893	0
ARF3_2	Acc25125.1			ARF	B3	green		#N/A	#N/A
ARF4	Acc30181.1			ARF	B3	blue		0.0310187	0
ARF4_2	Acc32235.1			ARF	B3	tan		0.0165741	0
ARF5	Acc04567.1			ARF	B3	brown		0.119708	17.2986
ARF5_2	Acc23580.1			ARF	B3	brown		0.226993	58.2938
ARF6	Acc25233.1			ARF	B3	turquoise		0.037021	0
ARF6_2	Acc20780.1			ARF	B3	brown		0.0953729	5.45024
ARF6_3	Acc06528.1			ARF	B3	brown		0.0554049	0
ARF6_4	Acc21018.1			ARF	B3	brown		0.0743272	3.5545
ARF7	Acc33209.1			ARF	B3	turquoise		0.0264629	0
ARF7_2	Acc22947.1			ARF	B3	brown		0.0770034	0
ARF7_3	Acc09765.1			ARF	B3	green		0.0868316	0
ARF7_4	Acc00874.1			ARF	B3	turquoise		0.0341275	0
ARF8	Acc05310.1			ARF	B3	brown		0.0455348	1.4218
ARF8_2	Acc24323.1			ARF	B3	brown		0.0508249	1.89573
ARF8_3	Acc01134.1			ARF	B3	brown		0.0535366	0
ARF8_4	Acc10474.1			ARF	B3	brown		0.104513	13.981
ARF9	Acc28770.1			ARF	B3	blue		0.0723944	8
ARF9_2	Acc15563.1			ARF	B3	yellow		0.132553	30.8108
ARF10	Acc30158.1			ARF	B3	pink		0.0774718	7.40741
ARF10_2	Acc30159.1			ARF	B3	grey		#N/A	#N/A
ARF10_3	Acc32215.1			ARF	B3	grey		#N/A	#N/A
ARF16_4	Acc08485.1			ARF	B3	turquoise		#N/A	#N/A
ARF16_5	Acc08534.1			ARF	B3	turquoise		#N/A	#N/A
ARF16_3	Acc24765.1			ARF	B3	blue		#N/A	#N/A
ARF16_2	Acc33626.1			ARF	B3	yellow		#N/A	#N/A
ARF16	Acc27607.1			ARF	B3	red		0.253023	46.2162
ARF17_2	Acc11482.1			ARF	B3	tan		#N/A	#N/A
ARF17_3	Acc12325.1			ARF	B3	brown		#N/A	#N/A
ARF17	Acc24112.1			ARF	B3	turquoise		0.114922	16.875
ARF18	Acc07566.1			ARF	B3	yellow		0.256147	54.717
ARF19	Acc12933.1			ARF	B3	black		0.0714768	1.93548
ARF19_2	Acc23407.1			ARF	B3	brown		0.0632974	0
ARF22	Acc25537.1			ARF	B3	brown		0.0826978	6.48649
ARF24	Acc15218.1			ARF	B3	brown		0.171926	37.6777
B3D1	Acc22401.1			LAV	B3	blue		0.0367002	0
B3D2	Acc07723.1			LAV	B3	brown		0.0586969	0
B3D3	Acc25760.1			LAV	B3	brown		0.255597	65.4028
B3D4	Acc11218.1			LAV	B3	brown		0.210541	54.0284
B3D5	Acc06967.1			LAV	B3	blue		0.0345174	0
B3D6	Acc31015.1			LAV	B3	turquoise		0.0336875	0
B3D7	Acc06040.1			LAV	B3	turquoise		0.0733757	2.08333
B3D8	Acc11217.1			LAV	B3	turquoise		0.232298	64.7917
B3D9	Acc07385.1			LAV	B3	tan		0.0492368	0
B3D10	Acc06961.1			LAV	B3	purple		0.118072	23.0769
B3D11	Acc11216.1			LAV	B3	turquoise		0.283939	68.125
B3D12	Acc07384.1			LAV	B3	brown		0.201236	52.3697
B3D13	Acc20990.1			LAV	B3	blue		0.0231911	0
B3D14	Acc31041.1			LAV	B3	blue		0.0946933	10.8889
B3D15	Acc11808.1			LAV	B3	brown		0.0783488	0.473934
B3D16	Acc29698.1			LAV	B3	blue		0.0202668	0
B3D17	Acc18064.1			LAV	B3	turquoise		0.0700291	1.875
B3D18	Acc08002.1			LAV	B3	tan		0.0328814	0
B3D19	Acc23701.1			LAV	B3	magenta		0.0281955	0
B3D20	Acc04681.1			LAV	B3	brown		0.209646	55.2133
B3D21	Acc00952.1			LAV	B3	turquoise		0.234779	64.7917
B3D22	Acc07360.1			LAV	B3	blue		0.0266788	0
B3D23	Acc06995.1			LAV	B3	blue		0.0253358	0
B3D24	Acc06994.1			LAV	B3	yellow		0.239175	48.3784
B3D25	Acc11197.1			LAV	B3	yellow		0.0345425	0
B3D26	Acc07361.1			LAV	B3	green		0.0244613	0
B3D28	Acc25687.1			LAV	B3	red		0.373752	64.1509
B3D29	Acc14685.1			LAV	B3	turquoise		0.165872	30.8333
B3D30	Acc04392.1			LAV	B3	turquoise		0.159818	31.25
B3D31	Acc02522.1			LAV	B3	brown		0.160421	32.4645
B3D32	Acc26386.1			LAV	B3	yellow		0.197121	42.7027
B3D33	Acc21688.1			LAV	B3	blue		0.0566877	2
B3D34	Acc09600.1			LAV	B3	blue		0.0369423	0
B3D35	Acc17380.1			LAV	B3	turquoise		0.144644	23.3333
B3D36	Acc25075.1			LAV	B3	turquoise		0.0998132	17.0833
B3D37	Acc20613.1			LAV	B3	turquoise		0.124307	18.75
B3D38	Acc08733.1			LAV	B3	turquoise		0.0324677	0
B3D39	Acc00082.1			LAV	B3	turquoise		0.215555	60.8333
B3D40	Acc16580.1			LAV	B3	tan		0.112425	11.6667
B3D41	Acc14791.1			LAV	B3	tan		0.0327243	0
B3D42	Acc25769.1			LAV	B3	turquoise		0.0427665	0
B3D43	Acc13389.1			LAV	B3	blue		0.0214136	0
B3D44	Acc16952.1			LAV	B3	red		0.559211	88.0503
B3D45	Acc20119.1			LAV	B3	greenyellow		0.0792711	0
B3D46	Acc15496.1			LAV	B3	greenyellow		0.0624519	0
B3D47	Acc13067.1			LAV	B3	red		0.0813624	0
B3D48	Acc30137.1			LAV	B3	red		0.559054	86.7925
B3D49	Acc30138.1			LAV	B3	red		0.529588	86.1635
B3D50	Acc30139.1			LAV	B3	red		0.530976	86.1635
B3D51	Acc13066.1			LAV	B3	red		0.45364	81.1321
B3D52	Acc06689.1			LAV	B3	red		0.408054	77.9874
B3D53	Acc21264.1			LAV	B3	red		0.391829	79.2453
B3D54	Acc20895.1			LAV	B3	magenta		0.100571	13
B3D55	Acc31957.1			LAV	B3	red		0.55038	86.7925
B3D56	Acc11738.1			LAV	B3	red		0.320705	58.4906
B3L1	Acc12434.1			LAV	B3	red		0.319595	64.1509
B3L2	Acc12435.1			LAV	B3	red		0.278766	56.6038
RAV1	Acc31950.1			RAV	B3	red		0.49279	84.9057
RAV2	Acc31951.1			RAV	B3	turquoise		0.125327	23.125
RAV3	Acc16655.1			RAV	B3	red		0.272336	55.9748
RAV4	Acc12088.1			RAV	B3	turquoise		0.13649	27.5
RAV5	Acc25689.1			RAV	B3	turquoise		0.0737105	8.54167
RAV6	Acc14721.1			RAV	B3	red		0.558965	86.7925
RAV7	Acc25656.1			RAV	B3	red		0.542742	86.1635
RAV8	Acc14717.1			RAV	B3	red		0.553222	86.7925
RAV9	Acc25691.1			RAV	B3	red		0.511584	85.5346
RAV10	Acc14718.1			RAV	B3	red		0.549252	86.7925
RAV11	Acc14720.1			RAV	B3	red		0.413211	78.6164
RAV12	Acc14719.1			RAV	B3	red		0.554077	86.7925
MADS57	Acc19815.1			Type 1	MADS	yellow		0.0433235	0
MADS58	Acc17814.1			Type 1	MADS	brown		0.0521991	0
MADS59	Acc08300.1			Type 1	MADS	grey		#N/A	#N/A
MADS60	Acc04343.1			Type 1	MADS	red		0.376204	62.8931
MADS61	Acc25507.1			Type 1	MADS	red		0.310644	57.8616
MADS62	Acc05140.1			Type 1	MADS	turquoise		0.250232	62.7083
MADS63	Acc18807.1			Type 1	MADS	red		0.314679	60.3774
MADS64	Acc07718.1			Type 1	MADS	blue		0.0206403	0
MADS65	Acc26505.1			Type 1	MADS	red		0.264915	55.3459
MADS66	Acc07640.1			Type 1	MADS	red		0.472364	83.6478
MADS67	Acc30912.1			Type 1	MADS	blue		0.0622383	0.666667
MADS68	Acc21332.1			Type 1	MADS	grey		#N/A	#N/A
MADS69	Acc06870.1			Type 1	MADS	red		0.0495018	0
MADS70	Acc07443.1			Type 1	MADS	blue		0.103688	16.2222
MADS71	Acc28719.1			Type 1	MADS	red		0.548829	86.7925
MADS72	Acc28717.1			Type 1	MADS	purple		0.302445	74.359
MADS73	Acc24405.1			Type 1	MADS	turquoise		0.163165	33.125
MADS74	Acc24404.1			Type 1	MADS	red		0.220622	52.8302
MADS75	Acc13528.1			Type 1	MADS	yellow		0.234166	47.027
MADS76	Acc12070.1			Type 1	MADS	grey		#N/A	#N/A
MADS77	Acc08919.1			Type 1	MADS	blue		0.00847499	0
MADS78	Acc29875.1			Type 1	MADS	pink		0.0561772	0
MADS79	Acc18282.1			Type 1	MADS	turquoise		0.193773	52.2917
MADS1	Acc05562.1			MICK	MADS	blue	MADS8L	0.0921127	13.1111
MADS2	Acc14299.1			MICK	MADS	turquoise		0.0534921	0
MADS3	Acc06804.1	SVP4		MICK	MADS	blue		0.0313359	0
MADS4	Acc23884.1	SVP3		MICK	MADS	blue		0.0175985	0
MADS5	Acc04856.1	SVP2		MICK	MADS	blue		0.0259826	0
MADS6	Acc10522.1	SVP1		MICK	MADS	brown		0.136467	22.9858
MADS7	Acc07950.1			MICK	MADS	turquoise		0.0204242	0
MADS8	Acc05397.1			MICK	MADS	green		0.0711555	6.40394
MADS9	Acc24142.1			MICK	MADS	blue		0.0371387	0
MADS10	Acc11540.1			MICK	MADS	magenta		0.131418	24
MADS11	Acc24088.1			MICK	MADS	red	PI	0.287661	59.1195
MADS12	Acc05042.1	PI		MICK	MADS	purple	PIL	0.202025	57.6923
MADS13	Acc01045.1	AP3-1		MICK	MADS	tan		0.0773084	8.33333
MADS14	Acc23601.1	AP3-2		MICK	MADS	purple		0.283324	71.7949
MADS15	Acc04591.1			MICK	MADS	purple		0.281593	71.7949
MADS16	Acc06844.1			MICK	MADS	blue		0.0650116	3.33333
MADS17	Acc06819.1			MICK	MADS	black		0.0484745	0.645161
MADS18	Acc10230.1			MICK	MADS	yellow		0.186444	40.8108
MADS19	Acc00495.1			MICK	MADS	yellow		0.427618	82.7027
MADS20	Acc26835.1			MICK	MADS	black		0.137939	25.1613
MADS21	Acc22088.1			MICK	MADS	black		0.112141	20.6452
MADS22	Acc17051.1			MICK	MADS	red		0.187252	47.7987
MADS23	Acc09279.1			MICK	MADS	red		0.143319	37.1069
MADS24	Acc24145.1			MICK	MADS	magenta		0.124397	23
MADS25	Acc05132.1			MICK	MADS	blue		0.00636186	0
MADS26	Acc13953.1			MICK	MADS	tan	SHP	0.0928755	0
MADS27	Acc00027.1			MICK	MADS	blue		0.0232096	0
MADS28	Acc25178.1			MICK	MADS	red	AGL	0.347422	75.4717
MADS29	Acc20728.1	AG		MICK	MADS	red	AG	0.417961	82.3899
MADS30	Acc03527.1	SOC1h		MICK	MADS	blue		0.0224722	0
MADS31	Acc14600.1	SOC1e		MICK	MADS	blue		0.0759292	2.88889
MADS32	Acc16017.1	SOC1g		MICK	MADS	blue		0.0214956	0
MADS33	Acc07652.1	SOC1f		MICK	MADS	brown		0.0575388	0
MADS34	Acc19959.1	SOC1c		MICK	MADS	blue		0.0277814	0
MADS35	Acc15737.1	SOC1d		MICK	MADS	blue		0.099796	4.22222
MADS36	Acc28871.1	SOC1b		MICK	MADS	blue		0.0672029	0
MADS37	Acc16764.1	SOC1a		MICK	MADS	brown		0.0750142	0.473934
MADS38	Acc32982.1			MICK	MADS	brown		0.048394	0
MADS39	Acc14105.1			MICK	MADS	brown	CAL	0.115027	16.8246
MADS40	Acc04040.1	FUL-Like		MICK	MADS	red	AP1	0.305494	65.4088
MADS41	Acc02284.1			MICK	MADS	brown		0.104198	16.8246
MADS42	Acc18368.1			MICK	MADS	grey	CALL	0.00131295	0
MADS43	Acc29299.1			MICK	MADS	yellow		0.0821463	0.540541
MADS44	Acc26639.1	FUL		MICK	MADS	tan		0.124717	20
MADS45	Acc27997.1			MICK	MADS	black		0.0603473	1.93548
MADS46	Acc14601.1			MICK	MADS	red		0.213359	52.8302
MADS47	Acc09079.1			MICK	MADS	red		0.408421	79.8742
MADS48	Acc02285.1			MICK	MADS	purple	SEP1L	0.129135	16.6667
MADS49	Acc04041.1	SEP1		MICK	MADS	blue	SEP1	0.0175188	0
MADS50	Acc29300.1			MICK	MADS	red		0.14591	39.6226
MADS51	Acc21883.1			MICK	MADS	blue		0.0153675	0
MADS52	Acc26640.1	SEP4/RIN		MICK	MADS	turquoise		0.184608	43.75
MADS53	Acc06158.1			MICK	MADS	red		0.141532	37.7358
MADS54	Acc08270.1			MICK	MADS	purple	FBP	0.221006	61.5385
MADS55	Acc14300.1			MICK	MADS	blue		0.017855	0
MADS56	Acc32725.1	SEP3		MICK	MADS	blue		0.0139937	0
HMGB1	Acc21321.1			HMGB	HMG	magenta		0.150124	30
HMGB2	Acc08643.1			HMGB	HMG	blue		0.0795212	0.444444
HMGB3	Acc08642.1			HMGB	HMG	blue		0.0797666	4
HMGB4	Acc16794.1			HMGB	HMG	turquoise		0.0621509	0.625
HMGB5	Acc01765.1			HMGB	HMG	turquoise		0.0412185	0
HMGB6	Acc01782.1			HMGB	HMG	magenta		0.126722	5
HMGB7	Acc31378.1			HMGB	HMG	brown		0.239898	60.1896
HMGB8	Acc01522.1			HMGB	HMG	brown		0.171999	37.9147
HMGB9	Acc03978.1			HMGB	HMG	turquoise		0.0913608	10.2083
HMGB10	Acc02220.1			HMGB	HMG	blue		0.0148868	0
HMGB11	Acc13652.1			HMGB	HMG	blue		0.0191154	0
HMGB12	Acc04479.1			HMGB	HMG	brown		0.195344	49.0521
HMGB13	Acc23479.1			HMGB	HMG			#N/A	#N/A
HMGB14	Acc24352.1			HMGB	HMG	blue		0.0396394	0
HMGB15	Acc05279.1			HMGB	HMG	blue		0.0177191	0
HMGB16	Acc01109.1			HMGB	HMG	blue		0.0368095	0
HMGB17	Acc10461.1			HMGB	HMG			#N/A	#N/A
HMGB18	Acc11275.1			HMGB	HMG	blue		0.00733416	0
HMGB19	Acc20129.1			HMGB	HMG	purple		0.037261	0
HMGB20	Acc15604.1			HMGB	HMG	brown		0.263708	66.3507
HMGB21	Acc30701.1			HMGB	HMG	turquoise		0.126757	23.125
HMGB22	Acc05731.1			HMGB	HMG	turquoise		0.0781114	8.33333
ARID1	Acc23519.1			ARID	HMG	pink		0.205705	45.1852
ARID2	Acc25995.1			ARID	HMG	blue		0.0612248	0
ARID3	Acc08834.1			ARID	HMG	brown		0.0715094	0.947867
ARID4	Acc00173.1			ARID	HMG	brown		0.0659384	0.473934
ARID5	Acc21462.1			ARID	HMG	brown		0.0374702	0
ARID6	Acc06617.1			ARID	HMG	magenta		0.134763	27
ARID7	Acc04446.1			ARID	HMG	brown		0.0252449	0
ARID8	Acc23452.1			ARID	HMG	blue		0.0173797	0
ARID9	Acc11933.1			ARID	HMG	brown		0.0872348	1.89573
[truncated: 840 more rows]
