# Supplementary material for: A gene expression atlas for kiwifruit (Actinidia chinensis) and network analysis of transcription factors
Source: BMC Plant Biol. 2021 Feb 27;21:121. doi: 10.1186/s12870-021-02894-x (PMC7913447; doi:10.1186/s12870-021-02894-x)
Supplement: Supplementary file 3 — Additional file 3: Additional data 3. Details of the RNA-seq data used in this study. [file 12870_2021_2894_MOESM3_ESM.xlsx]

## Sheet: uniqely_mapped_reads_per_sample
Sample	Rep	Cultivar	Published	NCBI Bioproject PRJNA691387	Total Reads	% mapped
Cane	1	Hort16A	This publication	SRR13413553	21768172	0.8648
Cane	2	Hort16A	This publication	SRR13413553	22627547	0.8673
Leaf (Sink)	1	Hort16A	This publication	SRR13413576	22545405	0.8841
Leaf (Sink)	2	Hort16A	This publication	SRR13413576	22438014	0.8617
Leaf (source)	1	Hort16A	This publication	SRR13413575	22088906	0.8734
Leaf (source)	2	Hort16A	This publication	SRR13413575	21243825	0.8692
Root	1	Hort16A	This publication	SRR13413574	21018529	0.7071
Root	2	Hort16A	This publication	SRR13413574	18979182	0.7481
Shoot	1	Hort16A	This publication	SRR13413573	22473817	0.864
Shoot	2	Hort16A	This publication	SRR13413573	23982494	0.8662
Flower Bud	1	Hort16A	This publication	SRR13413579	27739366	0.8706
Flower Bud	2	Hort16A	This publication	SRR13413579	25041534	0.88
Flower	1	Hort16A	This publication	SRR13413552	22537282	0.8718
Flower	2	Hort16A	This publication	SRR13413552	22960920	0.8831
Fruit 15-20 DAFB	1	Hort16A	This publication	SRR13413578	25271293	0.8644
Fruit 15-20 DAFB	2	Hort16A	This publication	SRR13413578	25379061	0.8845
Fruit 40-45 DAFB	1	Hort16A	This publication	SRR13413577	25112182	0.8716
Fruit 40-45 DAFB	2	Hort16A	This publication	SRR13413577	21776941	0.8653
Fruit 147 DAFB	1	Hort16A	McAtee et al 2015	SRR13413556	16534613	0.921
Fruit 166 DAFB	1	Hort16A	McAtee et al 2015	SRR13413555	19131573	0.9122
Fruit 182DAFB	1	Hort16A	McAtee et al 2015	SRR13413554	16172445	0.9088
Fruit 224 DAFB	1	Hort16A	McAtee et al 2015	SRR13413556	17671758	0.9078
Fruit 231 DAFB	1	Hort16A	McAtee et al 2015	SRR13413581	22772487	0.9248
Fruit treated with ethylene 1d	1	Hort16A	McAtee et al 2015	SRR13413580	33232190	0.9032
Fruit treated with ethylene 2d	1	Hort16A	McAtee et al 2015	SRR13413569	30779242	0.9064
Fruit treated with ethylene 4d	1	Hort16A	McAtee et al 2015	SRR13413558	23427990	0.8679
Lateral Bud Dec	1	Zys002	Voodg et al. 2020	SRR13413571	14012308	0.6963
Lateral Bud Dec	2	Zys002	Voodg et al. 2020	SRR13413571	28726572	0.6692
Lateral Bud Dec	3	Zys002	Voodg et al. 2020	SRR13413571	13901769	0.6838
Lateral Bud Jan	1	Zys002	Voodg et al. 2020	SRR13413570	13221730	0.6628
Lateral Bud Jan	2	Zys002	Voodg et al. 2020	SRR13413570	13086505	0.6814
Lateral Bud Jan	3	Zys002	Voodg et al. 2020	SRR13413570	13067760	0.6487
Lateral Bud Feb	1	Zys002	Voodg et al. 2020	SRR13413568	12913892	0.6478
Lateral Bud Feb	2	Zys002	Voodg et al. 2020	SRR13413568	12081067	0.6574
Lateral Bud Feb	3	Zys002	Voodg et al. 2020	SRR13413568	12617175	0.5155
Lateral Bud Mar	1	Zys002	Voodg et al. 2020	SRR13413567	12061709	0.6935
Lateral Bud Mar	2	Zys002	Voodg et al. 2020	SRR13413567	12416019	0.6799
Lateral Bud Mar	3	Zys002	Voodg et al. 2020	SRR13413567	13450416	0.6814
Lateral Bud Apr	1	Zys002	Voodg et al. 2020	SRR13413566	13104970	0.6257
Lateral Bud Apr	2	Zys002	Voodg et al. 2020	SRR13413566	12236375	0.6265
Lateral Bud Apr	3	Zys002	Voodg et al. 2020	SRR13413566	12219499	0.6364
Lateral Bud May	1	Zys002	Voodg et al. 2020	SRR13413565	11938298	0.6489
Lateral Bud May	2	Zys002	Voodg et al. 2020	SRR13413565	12871825	0.6559
Lateral Bud May	3	Zys002	Voodg et al. 2020	SRR13413565	13056001	0.6223
Lateral Bud Jun	1	Zys002	Voodg et al. 2020	SRR13413563	12847175	0.6666
Lateral Bud Jun	2	Zys002	Voodg et al. 2020	SRR13413563	12560616	0.6551
Lateral Bud Jun	3	Zys002	Voodg et al. 2020	SRR13413563	13442642	0.6235
Lateral Bud Jul	1	Zys002	Voodg et al. 2020	SRR13413564	11796839	0.6559
Lateral Bud Jul	2	Zys002	Voodg et al. 2020	SRR13413564	17213077	0.6554
Lateral Bud Jul	3	Zys002	Voodg et al. 2020	SRR13413564	13924276	0.6675
Lateral Bud Aug	1	Zys002	Voodg et al. 2020	SRR13413562	15229035	0.7076
Lateral Bud Aug	2	Zys002	Voodg et al. 2020	SRR13413562	13694751	0.6994
Lateral Bud Aug	3	Zys002	Voodg et al. 2020	SRR13413562	13448804	0.6905
Terminal Bud Nov	1	Zys002	Voodg et al. 2020	SRR13413561	12877771	0.6891
Terminal Bud Nov	2	Zys002	Voodg et al. 2020	SRR13413561	13633898	0.7441
Terminal Bud Nov	3	Zys002	Voodg et al. 2020	SRR13413561	12448213	0.6945
Terminal Bud Jan	1	Zys002	Voodg et al. 2020	SRR13413560	13640473	0.718
Terminal Bud Jan	2	Zys002	Voodg et al. 2020	SRR13413560	14500100	0.7996
Terminal Bud Jan	3	Zys002	Voodg et al. 2020	SRR13413560	15499224	0.6874
Terminal Bud Mar	1	Zys002	Voodg et al. 2020	SRR13413559	12837592	0.6838
Terminal Bud Mar	2	Zys002	Voodg et al. 2020	SRR13413559	15038369	0.6982
