# Supplementary material for: A gene expression atlas for kiwifruit (Actinidia chinensis) and network analysis of transcription factors
Source: BMC Plant Biol. 2021 Feb 27;21:121. doi: 10.1186/s12870-021-02894-x (PMC7913447; doi:10.1186/s12870-021-02894-x)
Supplement: Supplementary file 4 — Additional file 4: Additional data 4. Table of TPM for the RNA-seq data. [file 12870_2021_2894_MOESM4_ESM.csv]

	Fruit_231_DAA-ethlyene	Fruit_231_DAA_1DAH+ethylene	Fruit_231_DAA_2DAH+ethylene	Fruit_231_DAA_4DAH+ethylene	Fruit_224_DAA	Fruit_147_DAA	Fruit_166_DAA	Fruit_182_DAA	Cane	Cane	Flower	Flower	Flower_bud	Flower_bud	Fruit_T1	Fruit_T1	Fruit_T2	Fruit_T2	Leaf_sink	Leaf_sink	Leaf_source	Leaf_source	Root	Root	Shoot	shoot	Nov	Nov	Nov	Dec	Dec	Dec	Jan	Jan	Jan	Feb	Feb	Feb	Mar	Mar	Mar	Apr	Apr	Apr	May	May	May	Jun	Jun
Acc00001.1	3.792761199	2.812701169	2.451859545	2.346681413	5.453311261	5.93482322	5.742242495	5.023670778	6.093960113	5.987656172	8.046544331	8.817604633	5.346315777	5.153375525	5.882147652	5.282885235	4.804788066	4.874106126	5.906776738	5.120264178	7.3423385	7.074074534	3.977981121	3.799923867	4.791297658	4.927263109	8.244382003	5.086091227	7.696485904	8.719716607	9.514933067	8.689543421	10.74905837	11.34190405	10.345448	10.24405431	10.6391404	10.99586727	11.80550302	10.7436157	9.913130359	11.48583329	10.5365236	11.27977988	11.77719809	12.11305598	11.4014421	12.31674614	14.26388147
Acc00002.1	0	0	0	0	0	0	0	0	0	0	0	0	12.24356332	20.68538722	0	0	0	0	0	0	0	0	0.072797716	0	0	0	0	0	0	0	0	0	0	0	0	0	0	0	0	0	0	0	0	0	0	0	0	0.137942294	0.09464775
Acc00003.1	0	0	0	0	0	0.10511074	0.142889803	0	0.565831298	0.34857863	0.060371651	0.059293443	0.164372422	0.161084902	0.219267528	0.188723581	0.288457678	0.307066261	2.620509597	2.367953727	10.52562957	7.722726641	0	0	0.507717421	0.561803123	0.73213726	0.359303791	0.909216136	0.960831468	1.095672484	0.879305855	0.409949454	0.684481472	0.618009083	0.815290611	0.464527799	0.4853462	0.291308216	0.186599104	0.123420443	0	0.117667523	0.247971776	0.059908876	0.12283714	0.121913029	0	0.04685581
Acc00004.1	0	0	0	0	0	0	0	0	0.311338897	0.2478638	0.01743969	0.034256452	0.09496524	0.066475638	0.098529338	0.040887744	0.030300872	0.07096232	0.048838214	0.162865704	0	0.020656304	0.291497382	0.389430621	0.293330877	0.139105108	0.394788962	0.133447975	0.466928441	0.195922928	0.15825465	0.169338	0.203010845	0.287603862	0.089262816	0.134579872	0.134189158	0.186937353	0.100981007	0.035935527	0.071305465	0.186592458	0.237936117	0.107448221	0.034612015	0.141936929	0.105651847	0.355082134	0
Acc00005.1	1.483850685	3.170670527	1.170542693	0.432127125	3.545065756	3.016913818	3.320065674	4.506792458	4.584938743	4.287851965	13.6767561	14.95200924	4.717856903	4.670676247	10.68890846	10.44666593	14.19322601	16.30495627	20.50779338	18.37844738	43.9217036	45.73927485	1.921020633	1.996103238	18.8518916	15.24745726	12.60838813	5.261644934	8.181058439	7.184189182	7.30048798	7.210871064	3.481914035	3.444455275	2.850789497	5.133819971	3.095158141	2.874552509	2.627805297	3.825580358	3.289411647	1.853976287	1.688660807	2.541909184	4.544443073	5.414469716	3.74911838	5.040119932	7.492829061
Acc00006.1	1.500270119	0.807762088	0.629445828	0.331195984	1.254601541	1.486452076	1.47751201	1.196343696	1.761801582	1.455614896	1.147529692	1.041380699	1.784004496	1.784628569	2.233932218	2.051885296	1.818340152	1.867725122	1.542503562	1.646061353	1.327786557	1.071035846	1.759125438	1.611495813	1.655608827	1.667898354	2.100431654	2.899635754	1.835749419	1.074308912	1.24957661	1.28360697	1.077552681	1.107071683	1.033733074	1.000653498	0.935940963	0.885632914	1.142860724	1.049861834	1.172972919	0.972398832	0.94831659	0.904970375	1.302710986	1.055356068	1.371837622	1.183794495	1.132873561
Acc00007.1	0	0	0	0	0.012036332	0	0	0	0.387298085	0.391953299	0.169143985	0.043336476	0.210239311	0.252287061	0.184000571	0.241385478	0.332214381	0.276795797	0.288321988	0.281581066	0.395780686	0.487787431	0.079020375	0.072985659	0.274874985	0.306329188	0.404301949	0.35014462	0.45532555	0.509478296	0.787459884	0.599823758	0.485106235	0.606393686	0.526973249	0.454004389	0.495125658	0.591217533	0.440017643	0.530373739	0.25558284	0.377681119	0.43000503	0.347372764	0.321099417	0.374080763	0.386117193	0.282829812	0.468029225
Acc00008.1	0.071637071	0	0	0.066063488	0	0	0.04478566	0	1.494784828	1.084138732	0.255449209	0.362392354	0.482989817	0.194741407	0.13744915	0.044363436	0.073972393	0.028872946	0.450412802	0.397597992	0.859232024	0.705984562	0.609961482	0.316900836	0.291743537	0.301859674	0.091788917	0.144791815	0.047495627	0.159433122	0.309072958	0.496078281	0.220267926	0.702116624	0.217913996	0.383302316	0.218394004	0.405656192	0.876519757	0.467883021	0.580251273	0.546625482	0.553204383	0.524618702	0.619644862	0.519758029	0.630480717	0.449477166	0.572750924
Acc00009.1	0	0	0	0	0.015076485	0	0	0	0	0.008182557	0	0	0.043890309	0.028089785	0.0074347	0	0	0	0	0	0	0	0	0	0	0.008163878	0	0	0	0	0	0	0	0	0	0	0	0	0	0	0	0	0	0	0	0	0	0	0
Acc00010.1	0.885978821	1.84702425	1.569280814	2.028530378	1.144107904	0.906216728	0.950209983	0.858310514	1.169612757	1.196200409	0.974418353	0.989708815	1.064917686	1.183479366	1.546044712	1.430797213	1.240846172	1.280595466	1.197719697	1.014553382	1.235024592	1.164895054	0.653937152	0.803382153	1.323372001	1.383888452	1.159674547	1.348191485	1.22545262	0.934907771	1.027019986	1.098947237	0.88653472	1.048008542	0.859635573	0.986637548	0.972130841	1.027186385	1.098062619	1.203461326	0.989836845	1.172069782	0.908309516	0.969512444	0.996978486	1.132932542	1.09385482	0.972132515	1.014620723
Acc00011.1	93.20754209	283.1915352	382.0876954	286.261014	136.1744621	119.0661913	63.25607922	80.76770154	49.7091182	57.12203336	87.01068867	110.8740091	18.37677037	16.47940776	47.97269161	46.47498987	77.296253	78.94719987	8.946245882	8.470205402	85.08248705	94.82299188	35.62598021	67.39826491	49.26911967	53.13324384	28.64689975	17.27355785	27.5215121	34.53082016	29.84890621	35.52080851	32.20203956	24.99148982	24.91377309	30.21293576	30.18337791	31.21876544	23.80793094	25.10568691	20.82887275	35.12909463	33.70554896	32.96974162	14.46062201	13.47170537	14.8966534	12.85840816	8.916528687
Acc00012.1	0	0.084232384	1.28144592	0.1760257	0	0	0	0	0	0	0	0	0.102953839	0.014413531	0	0	0	0	0	0	0.021198312	0	1.060919311	0.117275008	0	0	0	0.016074866	0	0	0	0	0	0	0	0	0	0	0.036491887	0	0	0	0	0	0	0	0	0	0
Acc00013.1	0.277686057	0.134001466	0.16468446	0.121592527	0.347187213	0.438232588	0.377178889	0.45810347	0.425328626	0.389518081	0.275449982	0.262756717	0.471958187	0.491181105	0.567290129	0.551774323	0.534970045	0.454121072	0.351698252	0.412466399	0.170392067	0.189377654	0.444149539	0.44187033	0.386082853	0.409673764	0.450509926	0.800831552	0.492717537	0.278622764	0.382113909	0.304350729	0.337843373	0.450337948	0.43754132	0.360376829	0.41718889	0.38745399	0.342208819	0.296838439	0.355991997	0.365849585	0.364081882	0.412891961	0.311040406	0.277005631	0.287708757	0.311573344	0.285043987
Acc00014.1	0.862918281	0.955965385	0.668012846	0.431047824	1.090008031	1.066510561	1.090187826	1.132984297	1.122178622	0.901616563	0.758581544	0.825483303	1.364793599	1.395531133	1.385474265	1.558632843	0.983866451	1.057875517	1.306516717	1.353654867	1.026219897	0.991298361	1.454174846	1.268012072	0.851940255	0.735428388	1.819734158	2.370910392	1.728272589	1.273653456	1.370270269	1.279499288	1.18844841	1.446288232	1.212205155	1.243605388	1.39071255	1.387028013	1.44351612	1.24020826	1.660013291	1.074551148	1.096739071	1.104431595	1.328827579	1.543472575	1.366448727	1.530818886	1.663985579
Acc00015.1	6.502302872	8.437641202	4.477803687	11.0852438	4.831933868	3.636846757	4.878087679	4.963931462	1.59108831	1.509155119	4.81832175	4.759623101	2.33179689	1.71984162	2.090554043	2.089556192	2.201797881	2.096575274	2.573858339	2.288881122	6.276685811	5.641046263	6.384380699	5.839225153	2.524456745	3.011419963	2.20670343	1.681274988	2.237085108	3.285379068	2.476814488	2.650277963	2.053347761	2.296548613	1.710656265	3.70749126	2.250182027	2.686887753	1.827714199	2.238203379	2.505280858	1.84755212	1.465672765	2.230763384	2.819083796	1.530065784	1.462312231	1.260164472	1.599601534
Acc00016.1	9.064728091	6.743982472	5.765605062	7.06596769	7.615867871	9.357938086	7.381542937	7.94793406	11.78687824	13.8001322	9.837297514	10.10151292	11.86186789	12.3557587	19.36726554	19.64114822	15.38421567	15.55897846	11.19590389	11.28603882	12.48969314	12.68326938	9.12049901	9.096246166	14.27668076	14.42287768	13.58622361	11.55142929	14.24065789	10.25015175	9.98050119	9.261996513	8.416315828	8.549231533	9.467336037	8.545032626	7.850094538	8.179679075	11.20646997	11.09228603	10.51324671	8.146838623	8.843048423	8.738717267	8.56017367	7.96580665	8.927613838	8.087530452	7.699325756
Acc00017.1	0	0	0	0	0	0	0	0	0.361116918	0.419260898	0.269706839	0.264890011	0.321266855	0.359818716	0.54420274	0.526944766	0.234303255	0.068590033	0.755288663	0.692652688	0	0.159726075	0.08050073	0.250941243	0.126011003	0.239030742	0.109026021	0.745256941	0.225659457	0	0	0.130941593	0	0	0.172557478	0.130080836	0.38910955	0.240917326	0	0.138936775	0	0	0	0.138474936	0	0	0	0	0
Acc00018.1	3.861597256	2.811755861	0.361740931	0.979317123	3.31797042	1.731484509	2.112400159	2.272406619	2.526548006	2.208507746	1.262249356	1.728075333	0.833138319	0.699835875	1.481839652	1.225598447	1.36238997	1.167297401	1.428206354	1.000184501	3.302224396	2.990122703	0.776332902	1.518448333	1.322450568	1.559376015	0.618485345	0.78050047	0.896088345	1.79046761	2.568506371	2.89695318	4.600998861	2.680872084	4.307107497	3.320665139	5.150482608	4.920053036	4.872533437	4.09845157	3.597022042	4.583577258	3.653009971	4.084827938	3.416110001	2.801756342	4.24825892	3.893958094	3.562401477
Acc00019.1	1.788901891	1.184143867	1.256835565	1.64971985	2.537606274	0.694140408	1.328071029	2.292174468	0.632667277	0.629600563	0.531584144	0.304552686	0.0904582	0.270168369	0.357535796	0.346197478	0.461804735	0.360503766	0.372162863	0.206848153	1.043024971	0.734569117	0.105776361	0.054955302	0.248363933	0.314081647	0	0.03766357	0	0.248832596	0	0.172054652	0	0.091318071	0	0.085461817	0.085213703	0.474840871	0.171001706	0.182560163	0.362247013	0.09479296	0.17268091	0.181953316	0	0.090133745	0.089455664	0.501081442	0.206287267
Acc00020.1	0	0	0	0	0	0	0	0	0	0	0	0	0	0	0	0	0	0	0	0	0	0	0	0	0	0	0	0	0	0	0	0	0	0	0	0	0	0	0	0	0	0	0	0	0	0	0	0	0
Acc00020.2	0	0.021175469	0	0.044251707	0	0	0.029999051	0.145741658	0.135764175	0.118217827	0.228145457	0.186725745	0.01294096	0.130444818	0.168792063	0.222871721	0.115615213	0.038680281	0.0887361	0.017755032	0.0639494	0.045037516	0	0.094342937	0.035530971	0.134797664	0.245934107	0.032328927	0.318142841	0.42717622	0.379551726	0.147684944	0.405744352	0.391919198	0.340588858	0.183392654	0.329148406	0.339653935	0.513733977	0.509282998	0.310938584	0.488199283	0.333500623	0.351408527	0.188663853	0.270785413	0.307140889	0.430108595	0.560718099
Acc00021.1	2.726044908	1.7574838	2.793069529	2.455029563	3.300734494	2.850119325	3.102273754	3.121028333	2.568421308	2.121231443	2.514568857	2.743145752	2.079178388	1.743292658	1.355280224	1.384840291	2.316438178	2.034345255	2.08733855	2.253741867	3.462685053	3.068311875	1.863746539	1.507400251	2.223529431	2.176216294	2.510517698	1.879659868	2.287461842	2.938701366	2.863759746	3.277350692	3.175983348	2.939679139	2.936892116	2.799993779	2.889255428	3.391843896	3.58302323	2.990618126	2.94983299	3.521009451	2.911012662	3.795164364	2.428305848	2.918722693	2.453730329	3.26430643	3.392402904
Acc00022.1	1.686112166	9.27605889	7.511356876	32.13516792	2.478356481	3.799527215	12.93046631	0.597462441	19.24107859	30.9371669	6.680526546	6.167542758	4.638171244	5.024986417	2.228639793	2.262381908	3.791681712	4.892966432	35.08824391	13.10149513	1.498046617	4.220105216	1.967383444	2.210030407	34.5001093	46.7734695	2.808550504	3.748740161	8.719606211	2.668484322	1.616579756	2.681184995	0.432034728	0.734472229	0.341934173	4.725670921	1.285077622	1.193484447	0.601723745	0.367083338	0.182097289	0.190605199	0.260413953	0.365863119	0.088390899	0.181236671	0.179873217	0.403020343	0.898717464
Acc00023.1	0.738396531	0.287513786	0.040688474	0.040055707	1.098487168	1.183521355	1.724311057	1.005907235	4.377986675	4.142748814	3.140709928	4.174798639	4.310708843	4.172014607	4.847514778	4.518948202	6.294096795	6.144706175	4.473937468	3.704475776	4.399308765	4.015550035	2.218996245	1.953461586	3.103621652	3.042773735	5.217523652	5.069894321	5.500344624	5.30061307	5.137816227	5.363961434	5.292043964	6.10181959	5.593330684	5.461503445	5.230469965	5.334214892	4.600387413	4.663113189	4.573644032	4.51114055	4.511394467	4.117466649	2.851934514	2.94131061	2.797550336	2.764208823	2.537750708
Acc00024.1	1.522763958	2.426610812	1.532136637	2.184448409	1.206903146	0.466861808	0.634661993	1.02777354	0.807816458	0.387063323	53.69660498	51.68417519	134.7681293	130.3191486	118.0045447	120.9682428	52.09319803	49.0652658	164.639831	255.4261432	0.413391592	0.436707709	0.560247858	0.956381078	28.59575708	4.129152442	1013.229863	532.8278953	678.7301669	348.6290895	373.2042566	336.9180164	253.0316021	312.9338868	229.375768	249.1521713	188.4654729	184.1346438	118.8428743	104.2909226	135.5391173	46.76459988	29.26751771	27.19071438	1.995692779	4.160167301	2.842828607	1.895709849	1.925069592
Acc00025.1	19.96660413	40.85153559	23.21733166	31.43253402	9.372940768	13.12418883	11.97826121	11.74067213	5.468452488	6.080782445	7.031952316	6.51395807	4.188127392	5.726309802	5.009065002	5.204093926	5.692374447	7.07198846	3.306917671	3.656623078	2.747542734	1.956039122	2.830282917	3.106123122	8.636702705	8.521989453	4.909927025	2.627003726	5.705234965	7.131867565	8.314729831	7.190058796	7.07981282	5.10647131	5.794190003	6.628924179	5.072544339	5.900648509	4.369890861	4.665263323	6.044341846	5.015797254	4.360887027	5.525003661	3.171840613	4.064713114	3.281095686	2.229570738	2.356715942
Acc00026.1	0.098701467	10.48834055	28.67495412	55.15944792	0	0.626397064	0.715785276	0.299778835	3.253331896	5.22456372	19.19342129	16.39252573	31.54825902	34.06997504	8.547227392	6.894774466	3.832157099	4.21679757	24.15144334	23.12488699	24.30836237	23.75252125	0.896431118	1.649474408	15.18692633	12.89295842	2.883439745	2.580122182	2.408170521	1.200844939	1.476246504	1.306236876	0.698015212	0.967375414	0.840676572	0.995871088	0.962889561	0.447130078	0.87555918	0.805810807	0.447702911	0.803349238	0.60976345	0.546129908	0.062090612	0.095482929	0.031588202	0.070775895	0.048562185
Acc00027.1	5.732126674	8.139248237	7.869323269	5.559571213	6.256601394	6.178372401	5.66112748	5.79700453	0.004369046	0.004347868	4.459030139	4.691864592	2.785250247	2.925444311	9.639191611	9.448265997	7.033053145	7.140033147	0.031983046	0.045710177	0.082318591	0.16232818	0.15193689	0.194308067	0	0	0	0.016646109	0.00819056	0	0	0.009505341	0	0.030269778	0.03757899	0.009442856	0.009415442	0	0.009447169	0	0	0.010473874	0.019079878	0	0.009714269	0.029877202	0.039536579	0.033219327	0.01519541
Acc00028.1	0	0	0	0	0	0	0	0	0	0	0	0	0	0	0	0	0	0.043025112	0.078962831	0.118496382	0.237108764	0.150289305	0	0	0.039522051	0	0	0	0.07077576	0	0	0	0	0	0	0	0	0.075561233	0	0.174304342	0	0	0	0	0	0	0	0	0
Acc00029.1	0.025320854	0.122912972	0.031626254	0	0.426914938	0.104801591	0.237449232	0.384526	0.474616757	0.427758029	0.240776348	0.305448429	0.293634411	0.237092609	0.048582805	0.047042128	0.374763598	0.20410875	0.618082245	0.562140275	1.248562244	2.281485256	2.718919135	1.866863921	2.62486588	2.836318934	0.194662377	0.008529691	0.100726886	0.450826114	0.364149973	0.253274569	0.506063654	0.31021286	0.487818199	0.464510113	0.443863143	0.609379118	0.522812569	0.434117328	0.430701045	0.364952895	0.332410751	0.123621223	0.139376237	0.081650569	0.081036307	0.090784167	0.062290665
Acc00030.1	0.050606686	0	0	0	0.656337999	0.279277638	0.189828017	0.384260076	0.536930411	0.320596656	0.120304918	0.275698109	0.409439086	0.366857257	0.097098414	0.094019191	0.313538588	0.203967596	0.411769868	0.898802432	1.303901433	2.564895899	6.176176375	2.935167978	2.585578468	2.985404703	0.583583268	0.068190336	0.536838542	2.327657422	2.18338884	2.024795307	2.41186524	2.231987962	2.463061096	3.945605438	3.471309262	3.223893673	2.476804792	2.478954907	1.80359431	2.231108986	1.954005108	1.647143088	1.114238799	0.815941028	1.133723718	0.816492458	0.746971043
Acc00031.1	0.432635875	0.490934646	0.463175044	0.683957966	0.160314991	0.085269312	0.077277959	0.09385812	0.699460697	0.30453072	0.342828372	0.432907239	0.500041316	0.597382425	0.671980073	0.421021747	0.212733108	0.348743244	0.320019549	0.274423209	0.164734518	0.116017251	0	0	0.320348919	0.130215227	0	0	0	0	0	0.095109603	0	0	0	0	0	0	0	0	0	0	0.09545579	0	0	0.199299109	0	0.110796555	0
Acc00032.1	0.301327025	0.897570446	0.790363344	0.972590011	0.566664148	0.363759554	0.433278442	0.503359339	0.463570925	0.471929015	0.626789365	0.68008615	0.711060055	0.719023606	0.708236673	0.634460159	0.497840147	0.461503457	0.601805049	0.490575509	0.435041127	0.523212242	0.541643787	0.555408352	0.457396332	0.497304025	0.839749528	0.933858019	0.769156334	0.692977688	0.639193039	0.602811203	0.845443128	0.836772098	0.733289344	0.760077028	0.930113624	1.023787029	0.77194578	0.676519401	0.683399091	0.677007532	0.779526139	0.79686524	1.172885534	1.056691509	1.253668547	1.188399701	1.232379186
Acc00033.1	0.178263747	0	0	0	0.520193832	0.922279531	0.891567396	0.676784495	4.097936606	3.387937377	1.377278835	1.109892371	1.466300608	1.426878118	1.65315668	1.959515678	2.055504502	2.766158347	1.911987337	1.286212555	0.950283408	0.501940651	0.801085223	0.920016008	2.903932011	3.411501485	0.456820357	0.960810973	0.768231647	1.256336883	1.794580742	1.783102323	1.438817726	0.800784962	1.084526902	0.545040287	0.883119116	1.009446529	0.340805775	0.727683475	0.433174184	0.302275236	0.275321938	0.362632294	0.070088277	0.21556347	0.285255698	0	0.054817302
Acc00034.1	0.012108425	0.05343359	0.400777148	0.133996233	0.06281557	0.058468773	0.052989139	0.137910169	0.89928181	0.796907393	1.424847374	1.67268388	1.952760557	2.070055884	1.057068912	0.884824272	0.541803258	0.575868005	1.540529756	1.478484269	1.576028824	1.69333162	0.796149361	0.702283924	1.739362602	1.63269447	1.008447852	2.467731934	0.818848663	0.377273612	0.322152367	0.35403088	0.381614592	0.336245725	0.306940165	0.397980418	0.442967437	0.334258588	0.250008823	0.464616898	0.500191287	0.19505218	0.261814375	0.177346903	0.238034562	0.322123554	0.203445582	0.358156946	0.312767473
Acc00035.1	0.856168999	0.672299276	1.808497188	1.033390035	1.52679893	1.415717064	1.786806832	2.332694031	1.456086541	1.134407621	1.346910015	1.396346817	1.595910709	1.243587398	1.674930939	1.512654247	1.516803162	1.283879856	1.429594752	1.392954328	1.717108871	1.589428349	1.405577104	1.132517002	1.272576709	1.313085687	3.194244824	1.878924172	2.621175146	2.22303867	2.553122374	2.547863855	3.058377704	2.910229314	2.846960867	2.781339553	3.435393674	3.564846869	3.581767838	2.970693915	3.324654099	3.255816864	3.422480963	3.073514589	3.871147243	3.816447635	4.180613178	3.532374144	3.941422524
Acc00036.1	2.123640054	2.693617109	1.908546371	2.439494869	2.429264802	2.861870745	3.25106185	2.769623252	2.367918869	2.298614137	2.633256193	2.730084471	2.058240975	2.143937283	2.296068188	2.281761053	2.533605338	2.413799354	2.002302819	1.86639617	1.945164971	1.954638321	2.522070037	2.77408748	2.107775405	2.232787301	2.631557069	3.240650511	2.581751925	2.407337219	2.546065476	2.155483104	2.235512347	2.408823606	2.490678073	2.430171418	2.379287134	2.302745002	2.368457616	2.414528518	2.535266499	2.180089088	2.049135487	2.092320144	2.403121049	2.278241088	2.123069374	2.44472615	2.410035087
Acc00037.1	11.59708092	7.274224326	5.283831604	4.36247602	9.824435011	7.791500123	8.22079918	8.861125994	5.84447567	5.104713149	5.51549142	5.595391296	5.676296045	5.570635767	6.850615956	6.555934202	6.283450818	5.90462229	5.202490254	4.89634879	5.748889875	4.919144644	4.268384168	4.41472691	4.44402752	4.383251332	3.938473817	3.762731679	4.172595344	4.406034091	5.904072446	6.077047237	5.734822703	4.867878629	4.500794363	4.667203337	5.352495598	4.602231014	6.326710061	5.478338565	5.435226813	6.943614673	7.145198208	5.748395692	11.60190015	10.8526779	10.5209312	9.190103347	8.830542123
Acc00038.1	0.132767949	0.03905968	0	0	0.545274575	0.274759539	0.415015591	1.041720119	2.770346602	2.336371154	0.736453812	0.706079662	4.034120233	3.341873256	0.8066773	0.739985333	0.761644994	0.998879953	2.913506413	3.307794073	2.516464641	2.969929354	1.570092868	0.957122936	1.359943364	1.11889806	1.956336289	0.924312068	1.58446102	1.116272906	1.272928238	0.953454356	1.632926662	1.518138773	1.929596472	2.367966835	1.922603582	2.098829196	2.335204881	1.951080687	2.652662473	2.739077973	2.323960257	3.421046961	3.27123838	2.283351875	3.824168769	2.499103918	1.714735612
Acc00039.1	60.29129664	0.166028741	0	0.173480341	39.03608212	24.39622983	35.63447625	35.9951922	0.731826488	0.860693507	7.676938243	7.100618472	6.645964714	6.818452354	6.075764784	4.077387524	12.82042362	14.7089475	9.879589919	7.865387736	27.99498684	40.43245922	0.088985383	0	6.407448955	8.587286939	4.459136246	2.47141762	7.73275209	10.46664099	9.87464264	11.72415341	6.940987751	7.682220777	8.011280338	8.052304702	5.161453155	5.858812084	5.754273343	3.839512421	4.571156881	5.741675368	3.77700648	7.500429071	7.396205029	8.492498802	9.030652755	9.779718573	9.024139884
Acc00040.1	2.601858418	0.394687212	0.863221044	0.149964117	2.003581132	0.392617812	0.254158622	1.234755711	0.143778032	0	0.064429967	0.126558561	0.175421902	0.073677166	0.026000798	0.02517625	0.027986222	0	0.240573426	0.330934062	1.589261011	0.877606047	1.884611546	2.837494874	0.090307886	0	0.312541261	0.027389785	0.107815074	0.301594322	0.233865205	0.312804916	0.562509216	0.332042654	0.329776513	0.497197862	0.371815792	0.172657417	0.310890601	0.199142711	0.461009637	0.206806641	0.627886975	0.330801237	0.255744334	0.26218905	0.19516244	0.437277072	0.500055615
Acc00041.1	1.068944243	0.647455023	0.532307847	0.837588394	1.404478096	1.021733797	0.952184871	1.039769465	1.057538629	0.963891772	0.869195566	0.924358401	0.836578574	0.700615401	0.665783265	0.692262744	0.812813517	0.664551898	0.744183597	0.770362243	1.328361443	1.193446883	0.469292973	0.549448079	0.506979537	0.750708064	0.76986486	0.578966813	0.685553172	0.860381739	0.874147676	0.655833106	0.848543594	0.94724408	0.722586498	0.747648112	0.62833106	0.84070348	1.121984412	0.912626515	1.07521547	1.196532597	1.499878948	1.148360986	1.637164177	1.565774785	1.520455901	1.515481927	1.761700609
Acc00042.1	0	0	0	0	0	0	0	0	0	0	0	0	0	0	0	0	0	0	0	0	0	0	0	0	0	0	0	0	0	0	0	0	0	0	0	0	0	0	0	0	0	0	0	0	0	0	0	0	0
Acc00043.1	0.540923702	0.257067624	0.103942239	0.051162891	0.629591852	0.382709879	0.364184834	0.71613959	0.794648866	0.800559908	0.472600403	0.51813209	0.778027387	0.745708993	0.887062844	0.850342635	1.432198632	1.587607064	0.564271445	0.461879851	1.146022698	0.676928553	0.196827032	0.163615974	0.575122244	0.808473008	1.723834477	1.644633035	1.967890755	1.605149461	1.934840065	1.024501317	1.599249097	1.676576249	1.546999376	1.823498602	1.649069283	1.747518206	1.251576265	1.675878765	1.033564332	1.599262876	1.456659699	1.196301668	0.828890847	1.051042156	0.665830918	0.944836736	0.767712373
Acc00044.1	0.335060751	0.295719689	0.04184976	0.1235968	0.39109811	0.369812696	0.125682835	0.305296742	3.791948102	3.443380321	1.062032425	1.173448193	1.753014195	2.064579918	2.571507454	2.323961534	3.183048344	3.187049717	4.262908233	4.537532471	0.863297377	1.16357228	0.982669173	1.086952455	2.332126717	2.02366228	1.202081774	2.528287848	1.555025105	1.143407044	1.397408847	1.495276247	0.927212993	0.711519972	1.291020691	1.178113065	0.919324761	1.13840055	0.614948442	0.54709536	0.542789996	0.738595145	0.413991412	0.218110706	0.210778297	0.108044938	0.21446422	0.120131064	0.535773873
Acc00045.1	0	0.128527722	0	0	0.094434303	0	0	0	0	0	0.057698478	0	0.11782068	0	0.046568593	0	0.050124577	0.058693959	0	0.053883429	0	0	0.206658592	0.21473579	0	0.05113593	3.545244157	0.588675976	2.124117875	0.756236508	0.523578816	0.448198089	0.335826397	0.59470326	0.738305627	0.779190679	0.665938732	0.412316219	0.334091393	0.475564683	0.353866672	0.987733209	1.237031055	1.066463689	4.809520309	5.165515618	6.175289149	3.26326173	3.403363586
Acc00046.1	16.73385018	14.5891084	17.61004883	11.77279384	15.39738562	13.28520011	15.55019363	16.67158376	9.429077979	10.95094781	10.98595839	11.64414704	13.55985734	14.77964576	16.76065131	16.37481426	11.63833379	11.94666097	13.85127537	15.30810214	7.566066477	7.34514016	13.84315819	14.7850608	15.35195347	12.44588915	17.52267337	27.50366453	14.9106445	12.35593025	11.45769091	11.05342361	15.04525292	13.16784668	17.81047608	13.54613763	13.69805715	11.78925267	18.06177116	16.44015693	16.94593625	14.73264623	15.6958287	16.74282471	18.79441322	20.07718553	20.42806167	17.79659579	18.51899062
Acc00047.1	0	0	0	0	0	0	0	0	0	0	0	0	0	0	0	0	0	0	0	0	0	0	0	0	0	0	0	0	0	0	0	0	0	0	0	0	0	0	0	0	0	0	0	0	0	0	0	0	0
Acc00048.1	0	0.604406765	0.122192347	0.180438109	0.126880314	0	0	0.148566864	0.4151879	0.8952133	0.930272253	1.446625258	1.31918208	0.886489962	2.315044277	2.241628672	1.481623526	1.182902981	4.486630068	4.343811219	2.172968689	4.682878118	1.388314737	2.596637999	0.579515844	0.824464324	4.888680156	7.118414715	8.042889206	15.38614883	15.47637384	13.24820821	3.910491873	9.748204108	5.356663954	4.18762905	1.789487769	2.769905081	4.039915302	0.63896057	1.109381478	0.829438398	1.51095796	0.477627454	0.307713771	1.261872435	0.626189647	0.175378505	0.601671194
Acc00049.1	1.407730096	1.721980839	1.418965326	1.457632996	1.153099253	1.942171907	1.389594897	1.912767032	1.327629754	1.477651591	0.978517894	0.576625234	1.185563138	0.641535901	0.458063326	0.336476375	1.360113395	1.055124441	0.292293059	0.511738003	0.592443816	0.324519397	3.037455844	3.156174036	1.04236574	0.953944828	2.278397314	1.148096962	1.670169387	2.528384392	2.486248379	3.458484323	2.657822821	3.348442285	3.005050915	2.378595913	3.764587838	3.321455536	3.097364345	3.266397485	2.320495929	2.638302738	2.746343298	2.853621199	2.01971563	1.791875892	1.778395505	2.213687505	2.278349915
Acc00050.1	0.067299756	0	0	0.124127258	0.029094566	0.216649927	0.168296329	0.102202343	0.967923233	0.805324647	0.728836845	0.995164647	0.084699416	0.040655701	0.186517064	0.180602161	0.509620354	0.379747395	0.132750511	0.199213415	0.099655462	0.063165738	0.275903791	0.066158636	0.830544626	1.102824239	0.603620462	0.105797453	1.01138604	2.895749283	4.194087822	3.210517655	3.172952044	5.020338343	3.775951188	3.70383447	3.248543861	3.080521659	3.636905381	3.223401329	2.580232616	1.407451692	1.178009897	1.350788619	0.14112195	0.180847751	0.358974445	0.160862197	0.193154529
Acc00051.1	1.119265087	0.262592213	0.327376126	0.705542699	1.130057733	1.290084251	0.894598984	0.66698324	3.036458422	2.582939356	4.30551852	4.377480514	3.136961351	3.205277664	2.374051528	2.259282062	3.896397358	3.757379289	7.959533653	6.448015609	14.77790358	14.90663313	0.723805213	0.738167271	2.97937342	3.064591623	2.632244891	2.691782163	2.414097445	2.175683336	2.424681841	1.820506443	1.764307704	1.689463879	1.752636068	1.765220869	1.069015395	1.113163984	2.11273187	1.804429597	1.90498796	1.981980389	1.925601099	1.994414427	1.437169272	1.724660791	1.66634339	2.362058142	2.187077703
Acc00052.1	0	0	0.137650415	0.271019488	0.047643813	0.050682162	0	0	0.051967963	0.07757409	0.261989324	0.514620653	1.505880781	1.087403952	0.07048409	0.113748117	0.328753814	0.236897304	0.434771252	0.244666475	1.566631884	1.65499307	0.104262994	0.036112696	0.108804681	0.180593005	0.047069467	0.148498834	0.09742326	0.054504998	0	0.226124036	0.056476829	0.060007708	0	0	0.055996354	0.104010492	0.168555145	0.059982744	0.357064262	0.062291157	0.226947099	0.059783356	0.231094278	0.296147271	0.293919337	0.263419923	0.316300238
Acc00053.1	0.054559007	0.204650151	0.119254264	0.65408394	0.08844965	0.112908331	0.289925586	0.124281097	1.283148589	1.372938497	0.324251466	0.286614448	3.884458882	4.919135276	12.21286299	10.35581517	5.708876333	5.365492112	3.884375213	4.017303434	0.18177602	0.192028553	0.438740235	0.643606991	4.171163851	2.624660021	3.827392519	6.386695444	2.875738505	0.627361162	0.882715824	0.671670575	0.733935603	0.445611763	0.663855796	0.667255285	0.478197384	0.598588621	0.521531298	0.534511656	0.17676844	0.346926331	0.421322108	0.177578297	0.128706375	0.131949755	0.261914179	0.244516536	0.25165893
Acc00054.1	38.66198993	130.1391379	129.5593232	255.4263822	20.72124697	15.816889	22.64553325	18.33612231	24.67231032	31.80692856	25.85252431	26.34000043	20.39279605	24.35030327	25.07776928	24.5468437	18.05111329	19.2200705	26.02703751	25.49696524	20.20889854	17.68566969	19.26919152	19.72258761	40.77401036	44.06830517	5.547607387	5.998362919	6.549765742	10.13356921	7.892950658	7.507317986	5.718843692	4.881027008	7.296305359	10.72082889	7.436315842	6.647310543	5.502763646	7.666994369	8.298173458	6.617812499	5.745165818	7.5422682	5.178822761	4.8177238	6.928266623	7.215071685	4.725525559
Acc00055.1	30.57314639	15.56098444	14.29064326	17.49489845	20.53816423	32.30979453	28.94672204	22.54299516	45.88472418	48.84980511	16.49794069	18.20524736	21.38978148	21.36664784	15.0292417	15.16659334	16.47200787	16.63138779	22.1986464	23.27918046	25.1871498	25.24970386	20.33063487	24.5758861	34.72108382	40.96650822	27.43176138	30.20197678	32.9722262	34.86611472	33.17871606	33.72932687	27.80620436	29.50085297	28.41922462	30.51731658	31.041377	28.18406312	40.2848649	44.18911856	43.92818716	40.8009586	42.17027788	40.90258574	27.8546877	30.1983031	30.44276803	24.49776345	24.62009445
Acc00056.1	0	0	0	0	0	0	0	0	3.60996123	3.657075384	0	0	0	0.011090391	0	0	0	0	0	0	0.130487151	0.034461722	0.590527185	0.938458973	0.176718893	0.103144224	0	0	0.024343594	0.027238825	0.105608974	0	0	0.059977599	0	0.028065609	0.055968258	0.051979152	0	0.059952648	0	0	0.056708307	0	0	0	0	0	0.022581538
Acc00057.1	0	0	0	0	0	0	0	0	0	0	0	0	0	0	0	0	0	0.018555341	0.017027059	0	0	0	0.021777486	0	0	0	0	0	0	0	0	0	0	0	0	0	0	0	0	0	0	0	0	0	0	0	0	0	0
Acc00058.1	0	0	0	0	0.030311873	0	0.05844593	0.070985637	7.32344956	8.028261791	0.796371679	0.818527899	1.790076574	1.764863439	5.067290543	5.413175172	2.526000122	2.110058131	7.675913525	7.281491023	0.08306001	0.263234286	2.432248196	2.894921019	5.814777944	4.973381567	1.916573688	6.928364654	1.425596953	0.346770859	0.638629032	0.431592858	0.287452809	0.381780119	0.094793632	0.428755742	0.2493814	0.330866975	0.393205615	0.877728972	0.530065376	0.317046271	0.288775868	0.228211649	0.073513223	0.226097233	0.149597527	0.041898154	0.114992029
Acc00059.1	6.876516765	4.665849512	4.071042787	4.472042379	2.732234197	3.893579297	6.610056945	5.553382558	2.699059637	3.105660381	11.43360688	9.961073022	5.231212599	6.147100844	0.915182881	0.960006924	0.90297751	0.961229147	2.940196677	2.617926856	2.43674655	2.1638068	7.220141562	7.267890872	3.649596247	2.233204108	1.324183508	0.883733422	0.737897844	1.592339385	1.714926813	1.590360681	1.588836459	1.62323948	1.773377231	1.336843789	1.272373433	1.631851739	1.276661025	1.49275905	1.094660889	1.145805396	1.105026506	1.423110155	0.500097557	0.833137395	0.508842864	1.140103175	0.586702948
Acc00060.1	0	0	0	0.021539691	0.045438785	0.032224343	0.02920431	0.053205241	0.652576961	0.665854593	0.805117527	0.94525066	1.398391954	1.361604818	0.164320393	0.289289817	0.273341334	0.263588893	0.561504365	0.613605507	0.809318131	1.523592008	3.844918387	2.629022687	0.527492597	0.803762805	3.202226137	1.793930382	2.415773441	2.772395936	2.435318322	2.390216946	2.262245808	2.270141602	1.847295822	2.303090957	2.474420449	2.347655905	1.678987864	2.078508345	2.49728443	1.227770033	1.749586112	1.349390299	1.506059036	1.656987934	2.560222243	1.046785202	0.833160009
Acc00061.1	0	0	0	0	0	0	0	0	0.034392087	0.01711269	0.240809678	0.198667508	0.688428974	0.756353628	1.414927125	1.452861999	2.091993351	2.341859709	0.269745951	0.260869194	0.021599742	0.022818011	0.011500104	0.023899166	0.261022792	0.162199432	3.644584143	4.430593463	3.981277564	1.460878808	1.468455936	1.253298102	1.027840759	1.250951393	0.887438458	0.984897758	0.722632021	0.705543597	0.539152472	0.714531986	0.649833232	0.680194599	0.638316991	0.47477121	0.095585507	0.078395397	0.077805624	0.021791216	0.044855487
Acc00062.1	2.519763639	1.746042148	1.144449206	1.38270842	2.430729288	2.154785131	2.109068135	2.90944146	2.754449951	2.316008245	2.425749759	2.123115296	2.369992822	2.717291029	1.59822774	2.024703539	2.895785537	2.652252057	2.23355379	2.03419913	2.49773908	2.697252507	3.152219839	3.910036865	1.989137834	2.296096385	2.935077297	2.806010986	2.540434867	2.070135186	2.455784306	2.275268541	2.433164507	2.721351287	2.449392999	2.483159497	2.698151024	3.036490709	1.91099516	2.720219158	1.990374153	1.765566083	2.026248803	2.406169497	1.899523937	2.21599738	2.599203812	1.679920452	1.997945598
Acc00063.1	0.247900971	1.066619531	3.376938012	3.200589242	0.743497684	0.908480162	0.900828994	0.882341843	1.490445153	1.325083066	1.970550233	1.802715894	3.146395899	3.421004116	1.763848306	1.823052611	1.797209651	1.810962768	3.06574488	2.981101016	3.916330932	3.381032052	2.088791979	1.652574452	1.686461044	1.507037459	4.278169075	2.421760369	3.441270887	3.298827581	3.320063937	2.837298879	3.096599536	3.277541501	2.513646937	3.079194888	2.904933883	2.18243654	2.582965742	1.77090702	2.472309022	1.510656172	1.758828007	1.765020362	1.742234585	1.861081497	1.859476986	2.055378148	1.553211067
Acc00064.1	0.07911056	0	0	0	0	0	0	0	0.111913712	0	0.094032925	0.030784515	0.320026442	0.310638861	0.025298073	0.048991622	0	0.031885097	0.02925893	0.087815427	0.035143364	0.03712552	0.823283146	0.388845891	0.058578088	0.111116994	0.050682367	0	0	0.352131749	0.455089047	0.426091021	0.121623614	0.064613706	0.160431817	0.06047001	0.120588906	0.055997	0.120995261	0	0.06407856	0	0	0	0.062208081	0.063775715	0	0.283639182	0.243270299
Acc00065.1	4.725278773	6.65450691	3.837891727	5.524436771	2.913501516	2.778684385	3.357691891	3.803605279	2.483899949	2.290105399	3.662550355	3.456468805	3.84393087	3.946433929	3.203768002	3.821744082	1.919732388	2.352004036	5.596260798	4.987259332	2.569408961	2.302332455	2.784859427	2.817554821	2.294342895	2.520618816	4.896553281	5.271132233	4.21140744	2.796717988	3.193572132	3.417233663	2.381831541	2.699457565	2.094557954	2.881607226	2.558365542	2.33946535	2.093081396	2.993464885	2.635270329	2.583258672	2.113635052	2.39521573	2.964432381	3.247295577	2.520446474	2.823631057	2.699665104
Acc00066.1	0.039835203	0	0	0	0	0	0	0	0	0	0	0	0.064458238	0	0	0	0	0	0	0	0.035392065	0.037388248	0.037686787	0.039159766	0.176977892	0	0	0	0	0	0	0	0	0	0	0	0	0	0	0.06504389	0	0	0	0	0.062648313	0	0.063743856	0	0
Acc00067.1	0	0	0	0	0	0	0	0	0.043771748	0	1.544684624	1.974634624	9.980133975	9.102946225	5.560762546	6.055074406	2.982041431	2.569008521	7.735986908	7.808084849	0.082471742	0.116164418	18.50053151	15.60398277	1.0768213	0.977853035	50.19161565	21.30496766	31.34615004	13.81850347	17.71046857	14.80830376	10.13230131	11.01848095	6.463061901	10.73758173	8.018014967	6.833291418	4.874343975	5.25433622	5.964860414	2.990607657	1.624806886	1.812762803	0.437955413	0.39910384	0.396101358	0.221874201	0.34253281
Acc00068.1	2.701174322	4.461000973	6.057542068	6.843999968	3.410369685	2.319757687	2.439240469	2.657003691	4.006968313	3.800291636	7.559170221	7.721452451	3.233973394	3.245009396	3.649273017	3.569451545	5.23332963	4.959606697	3.375495426	3.016063181	3.990727485	4.049356762	4.455979565	4.217752802	3.060770621	3.307783965	4.099045065	4.489902678	4.413905712	4.630181283	4.595882903	4.340430631	4.923528649	4.980639804	5.090509938	5.015775409	4.606107268	4.58681616	4.465140182	5.039825317	4.525010695	3.996179772	4.445776901	4.351479357	5.299400207	5.125004088	5.108278633	5.863376844	6.372353009
Acc00069.1	0.037676544	0.041565954	0.01176469	0	0.073296286	0	0	0	2.105314576	3.620031026	0.156741714	0.117289437	1.371718435	1.58184467	0.180723783	0.204158031	0.129682584	0.091112002	0.076640395	0.104555631	0.075316902	0.097246021	0.356445505	0.898164436	0.816014104	1.111312962	0.289650802	0.133264754	0.374695198	0.363357299	0.392835747	0.405853206	0.390983365	0.415427287	0.286522264	0.201592646	0.459445438	0.320024044	0.533023917	0.430634257	0.457762911	0.479150409	0.450973011	0.613146841	1.022121453	0.653025888	0.467244354	0.928700178	0.776248
Acc00070.1	0	0	0	0	0.051523602	0.054809373	0.049672695	0	4.833189877	5.341072988	0.12592176	0.309182151	0.621404944	0.911964918	0.254079455	0.319828582	0.492265797	0.384282923	0.852194139	0.646776669	0.211775971	0.298294082	2.3302383	1.952673446	3.235787433	2.957389039	0	0.133826311	0.10535675	0.471548125	0.51419874	0.244538045	0	0.194682989	0.241692884	0.364395827	0.242225272	0.281201004	0.121520756	0.25946933	0.321784297	0	0.1840711	0.193955123	0	0	0.127141655	0	0
Acc00071.1	0.047610454	0	0.029733206	0	0.771848363	1.609298775	0.684591214	1.482188866	0.892415372	0.636743477	0.622501634	0.833705547	1.527951013	1.236740973	0.380623257	0.339068558	0.868537929	0.38378288	0.59869444	1.462162089	0.465300882	0.312801228	2.86021138	4.095278369	5.376168859	4.747956118	10.27908963	2.036859094	6.691970107	22.18101636	23.07459876	25.67971653	21.62933939	20.88174554	18.77923834	27.76722281	46.62816781	57.6273616	86.1796029	84.93041443	52.33117103	66.80513796	49.04626557	59.1180766	8.461027572	9.288349896	10.24698043	5.121006697	3.338042034
Acc00072.1	78.90740874	43.96909082	87.94764598	89.23244876	71.19807081	86.58931758	91.67973298	73.82940529	24.09590015	21.09243449	30.70736388	30.44750632	11.3749508	11.0566654	18.45326068	17.32534197	23.76057332	25.16905638	12.86530389	14.14309718	24.73633088	24.81333422	16.62470482	18.97541677	24.04327863	25.35256278	15.59107259	11.70279345	16.01582743	24.60542897	24.35063543	22.73634996	25.92741694	23.05180504	23.08131792	22.84453556	23.68591619	24.52673759	25.00299356	22.21665803	21.22276382	22.36674307	22.02087252	21.04572401	17.42265637	16.90159263	16.41486023	15.9522543	15.78250148
Acc00073.1	0.251591786	0.063443202	0.134675651	0.132581243	0.139842546	0.148760608	0.224698193	0.163744618	1.24569965	0.80957479	1.452522344	1.482525379	4.284309457	3.452260122	4.11466453	3.739340857	2.67216188	3.563582379	2.366150714	2.845950186	1.56470822	1.619227011	0.102009767	0.211993585	1.037919707	0.832968131	0.874992725	0.726448129	0.857860608	0.479943813	0.7236497	0.553093172	0.718332004	0.704530581	0.437326418	0.714294571	0.328717301	0.305288163	0.109941667	0.410805199	0.873369365	0.426614877	0.499595726	0.409439645	0.395675173	0.231797785	0.287567446	0.257727154	0.176836956
Acc00074.1	9.964480848	7.688711914	18.50981957	21.05034033	9.927349276	5.590820027	5.825658309	6.213417585	10.77296716	8.819123988	6.174107605	7.008459617	4.709360037	4.612214226	5.584119932	4.86148133	6.670873179	6.801386236	6.03847022	6.736509802	12.07077712	11.90638674	4.519067224	3.521770365	6.044685122	6.461759357	10.63543297	3.94360147	11.57757375	13.21593096	13.73911154	14.1891925	14.53675501	13.78270148	14.49058115	14.84410952	16.38257383	16.82231973	21.37809529	18.60370108	20.45525446	25.65995717	27.483913	25.74196462	27.61669352	29.51205001	26.31403687	48.11451569	53.72186563
Acc00075.1	0.796070698	0.054046176	0	0.903549491	1.588392881	2.196594574	3.981463941	4.928690162	18.40840077	14.31050467	2.426233072	1.668031238	1.948724471	1.664672363	0.626630101	0.568835773	1.22249439	1.332770354	2.445997594	3.987824682	6.039070939	5.747465472	46.11512975	51.52940187	6.756087846	10.79438828	13.02473206	2.929217176	14.94073326	21.80564804	16.99681425	15.92556577	9.979242989	8.402485225	15.64713666	7.676402134	8.494201778	5.721534478	6.556019378	8.199013703	5.852865918	3.218915075	4.255970288	2.690701274	1.540886363	2.073377846	2.253758722	0.878213366	0.677899662
Acc00076.1	6.92670323	6.916319176	2.93037768	5.740175032	6.27190007	7.993035628	9.498935991	8.434579908	2.427136247	2.932148346	3.655012967	3.900267092	2.332900861	2.564640272	2.327312395	2.055831621	3.427930723	3.679477556	1.888908033	1.724387262	2.410597151	2.366802521	2.249806674	2.494635087	3.474440791	3.317757125	3.619616352	2.301100368	3.597754921	4.451887394	4.636498824	3.610389566	3.680540124	2.972089532	4.30471632	2.854685651	2.72475695	3.027624057	3.46624374	3.205394125	3.2577344	2.543924652	3.130533531	2.571375372	1.83232309	1.981428701	2.400689558	1.916961645	1.864983863
Acc00077.1	2.50391149	1.974476508	2.703376592	1.610219516	1.894984291	2.308587159	2.387869741	1.78615035	1.972629837	1.817971625	3.550320724	3.675650657	2.727251021	2.83110766	3.078735701	2.988610681	3.042545212	2.712346554	1.672752673	1.861924715	2.887171468	2.805329802	2.466376978	2.294577345	2.343366179	1.988391189	2.338233297	1.462301364	2.331378152	2.81554666	2.572129737	2.565674125	2.786913927	2.693754485	3.147494146	2.780518282	3.678111481	3.450287399	3.89450364	3.722170305	3.417877102	5.304667434	4.841024181	5.396965995	5.120183785	5.171011054	4.307479208	6.629801503	5.868921158
Acc00078.1	0	0	0	0	0	0	0	0	0	0	13.99475676	12.72889615	0.041416504	0	13.65246497	16.02509257	20.16593783	16.00026265	0.028399276	0	0	0	0	0	0.028428505	0	0	0	0	0.0569643	0	0	0	0	0	0	0	0	0	0	0	0	0	0	0	0	0	0.137652803	0
Acc00079.1	0	0	0	0	0.063186734	0	0	0	0.44799014	0.274349912	2.934094375	2.995443961	5.07170178	4.709059859	1.495651739	1.176679591	1.777553658	1.806539093	0.828873155	0.79318417	0.476143445	0.365817376	0.368738366	0.191575206	1.659452492	1.539695359	0.312125094	0.09847193	0.775234886	2.313160178	2.592447176	2.249196467	4.793687057	4.775047482	4.643657296	5.437067163	5.347018049	5.310767411	5.663093779	4.375305898	4.183024475	5.617650423	3.611813223	4.836481465	1.302559357	1.413935624	1.55922056	2.096135098	2.756631484
Acc00080.1	0.054979165	0	0	0	0.356523196	0.530963232	0.824917542	0.667936974	2.761056726	2.902471603	0.871329383	1.283651817	2.935779757	2.623814917	1.582317509	1.429995865	0.756952665	0.886362564	3.822785843	3.66172516	1.367713185	1.806068696	2.808755765	2.05378408	3.704590951	3.166124704	5.706050074	7.037796	5.686414869	4.241807442	4.665004646	3.891847791	3.380971995	4.131199356	2.341388468	3.109821337	4.106455405	2.957617657	5.633870253	4.039709387	3.829789189	3.169688556	4.330580336	3.48944355	3.717996139	3.634401186	3.255151142	2.759674984	2.637408276
Acc00081.1	4.271343556	5.775910414	9.412453279	11.39502202	4.293246821	1.725792581	3.147179938	2.154451804	1.499823375	1.09525495	2.997867139	3.134283302	1.596240567	1.492895665	0.975639684	1.029722793	1.480696932	1.143596178	1.275084293	1.11760096	2.954621357	2.949455025	1.688551907	1.04972989	1.558785268	1.692698417	1.993696601	1.181923181	1.436185788	1.788063897	1.579577368	1.995378451	1.876203346	2.118095726	1.732409451	1.958940919	1.953253692	2.051589067	1.633196405	1.643954837	1.878141645	2.948837652	2.238246251	2.482560877	3.430716674	2.705515529	3.124551886	3.773873416	3.302431076
Acc00082.1	9.727055266	27.84908669	31.38486675	30.17205716	10.71174719	6.442396977	5.058871268	8.257797758	6.084043191	6.862896417	3.332653777	3.302728598	2.617108082	2.742793677	1.707265009	1.7284796	1.230323423	1.115746416	1.884558509	2.099252937	4.858235862	5.117974048	9.914758435	13.11334473	3.733576897	5.276960113	2.738227845	1.931688642	2.601814609	5.100335486	4.790566602	5.39525087	6.442373266	5.938256062	5.552254746	6.220140575	6.167304138	7.741052751	7.828162016	7.475612884	7.983514566	7.969642728	7.62312995	7.648790186	5.394233274	5.812193352	5.427714505	6.326020412	5.416316375
Acc00083.1	1.167673456	0.462539925	0.218192943	0.084789361	1.13282009	1.243117083	1.310550303	0.977379191	0.799910952	0.802505379	0.480856898	0.400713121	0.684363619	0.844246452	0.92908994	0.933789293	0.784837892	0.807843915	3.611321781	2.905297835	9.026488454	7.30918883	0.765459892	0.506149444	0.830573845	1.046041053	1.107383285	1.6972788	1.365467955	0.736649531	1.08426009	1.089452478	0.636082792	0.780982344	0.950919837	0.660619096	0.63067134	0.50762452	0.857790879	1.125948233	1.012826082	1.013375924	1.164419116	1.092279998	1.07001964	0.87462235	0.956318025	0.527435594	0.644625029
Acc00084.1	0.22708229	0.100209744	0.212722751	0	0.147255973	0.548263818	0.496881092	0.775913209	0.361397071	0.559448211	0.269916076	0.220912926	0.459308703	0.274360276	0.181541643	0.246098332	0.312646702	0.274572981	0.251958204	0.294080625	0.453946477	0.26641665	0.107417577	0.334847896	0.168145016	0.358824271	0.218221206	0.344231588	0.376390871	0.336924611	0.326576702	0.349448471	0.087278389	0.649144676	0.345382694	0.173575669	0.432679355	0.241104228	0.173654952	0.463481872	0.735735206	0.096263758	0.438400525	0.739105944	0.535694105	0.274596756	0.363374598	0.305313704	0.418976
Acc00085.1	0	0.011191333	0	0	0	0.017494172	0	0	0	0.017851047	0.251199837	0.424347279	0.48559433	0.582165787	0.12975619	0.204167128	0.410264147	0.42929683	0.028138462	0.028150847	0.033797551	0.023802534	0	0	0.009389141	0.026715444	0	0.025628979	0	0	0	0.019513043	0	0	0	0	0	0	0	0.020704493	0	0.021501297	0	0.020635669	0.019941943	0	0	0	0.046790856
Acc00086.1	9.627642525	14.61647914	14.85191886	18.32035862	9.527920505	10.80463072	12.5993803	12.87491964	7.381593818	6.283767902	10.51850053	11.01562729	9.794820091	11.08955278	12.07371352	11.94666824	8.000185155	7.572514773	13.65847654	12.98658102	14.2988807	14.83562762	7.273124416	5.915248912	8.019978651	7.947156112	9.390046729	12.13782962	8.622030214	8.767999872	8.550373647	9.950789672	10.68684666	11.12025028	9.179346249	10.54440237	10.18523377	9.66271257	7.472363204	7.449521144	7.652779366	7.766670596	7.157356677	6.401661637	6.779673063	6.892598745	6.035951756	9.692223757	9.014257325
Acc00087.1	0.022114617	0.058554107	0.138108001	0	0.200769212	0.122041542	0.055301967	0.201501385	8.806567411	11.00544019	5.222156901	5.98944412	2.421394788	2.364616198	1.513373713	2.013186986	2.131317009	3.083960458	4.089530132	3.960407634	3.340159547	3.902162566	2.59431789	3.239207306	2.25974401	1.832641258	5.780454877	2.964950436	7.067116814	6.660777588	6.806049928	6.295801574	3.977853021	4.082047491	4.664110253	3.887879925	5.460939104	4.007280025	7.880780795	7.510731435	7.774051895	7.237294947	8.572962682	7.737689855	8.242711759	8.806984872	8.245303453	9.633574656	10.36379996
Acc00088.1	18.40175826	57.60253248	13.41962931	17.29431354	25.86746146	43.74165496	42.40228847	44.26134461	12.46332157	14.34172223	48.29667584	58.304441	18.1228713	20.13239371	33.75800298	32.36082314	34.56066836	36.170348	29.15973412	25.29831325	11.6458128	12.59601706	19.2019815	16.95673264	22.62277626	22.00537685	19.17297967	17.49114888	18.83166121	19.96995611	16.99674372	15.63189543	14.41561257	15.22113307	14.57848121	16.00695732	13.90587092	13.44017691	12.81739041	12.85443339	14.55708867	9.307955046	9.624471459	8.837850449	7.127524949	6.708708081	8.127426763	8.229587177	7.881282298
Acc00089.1	0.111009205	0.029392527	0.166383268	0.06142341	0.187163861	0.505406944	0.22208035	0.202296142	4.083016934	4.250758897	2.665359836	2.384492298	6.370752917	5.968386907	5.679785881	5.705903735	4.944289187	4.671031213	4.688663667	5.26577285	1.341333488	1.250282993	4.305909825	3.448411827	4.866104517	5.005068768	8.434631428	7.314468681	7.359948919	4.183523178	4.645729453	4.321946565	5.768450088	6.110954905	6.033229295	5.871792102	6.480830478	6.348931707	7.572298994	6.561558981	6.761687804	7.152899583	6.069320089	6.250698128	5.080358089	5.387364512	5.133672195	5.691500723	5.079448416
Acc00090.1	0.032566652	0.028742848	0.101691005	0	0	0.089861029	0	0.04945617	0.36856318	0.160464785	0.206451163	0.228109555	0.342529414	0.245918444	0.354082958	0.433609645	0.280235869	0.380648739	0.469744506	0.32535088	0.303809454	0.183397096	0.308102484	0.480216888	0.253199679	0.285890129	2.169845872	1.382288216	1.425059055	1.232147697	1.07721623	1.453352614	1.051419095	1.35654275	0.792520326	1.120188774	1.042474183	1.106482777	0.971273708	1.542093088	1.318928962	1.573828907	1.358046594	1.404469871	0.384128672	0.551332115	0.442958809	0.437860886	0.180260368
Acc00091.1	2.979227196	12.90060213	14.07046426	21.63604435	9.538945927	1.284463944	3.37584735	3.393221802	1.251198143	1.376199894	2.582117003	1.738972589	1.757566761	2.024716004	1.607682904	1.268421753	0.961358776	0.750476191	1.239595897	1.171244772	0.909882258	1.572875093	2.378151351	1.555878277	1.861307567	1.307674543	2.147230039	1.69356686	2.222142745	1.933887255	1.740599806	1.862502554	1.145056928	2.433289675	1.888033474	1.423276322	2.270630791	2.240592431	1.993496986	3.648416077	1.960673482	0.789338323	1.294118192	1.818144202	1.317766606	3.152272933	1.340810657	2.503494686	2.29033106
Acc00092.1	3.645618075	8.728629751	6.081770703	10.19063177	3.697442385	2.732380962	2.145079495	1.934826653	2.150350297	2.113288857	2.588971787	2.277661391	1.884704364	1.97369963	1.782988671	2.16391626	1.814931352	1.698138353	1.558273828	1.857682548	2.275140545	2.261386411	3.210315288	3.248984712	1.802732832	1.709805316	1.648640337	1.495791052	1.55561484	1.534746489	1.650884353	1.650031104	1.784204373	1.772115248	1.53490189	1.484908284	1.884396533	1.982241674	1.755693174	2.286313488	2.104838738	1.475917069	1.81189932	1.478084478	1.825170733	1.891503492	1.978202289	1.537743883	2.017117977
Acc00093.1	0	0.054136781	0.229840424	0.678798182	0	0	0.153389948	0	0.086772995	0.172704765	0.04860601	0.381903452	0.4300998	0.555821032	0.549220536	0.607775355	0.084451299	0.148333852	1.361165654	1.861078548	0.599469786	0.921136126	0.290153513	0.723585815	1.180891044	0.344621019	0.078593779	0.991817865	0.162671528	0	0.088214034	0	0	0	0	0.0937716	0	0	0	0.100155596	0.099367423	0	0	0	0	0	0.098153784	0	0
Acc00094.1	0.928431313	1.638839633	2.424679505	0.778360469	0.547326843	1.513800759	1.371928895	0.128175333	2.029807513	1.663503448	1.404528695	1.24806885	2.822532326	1.376666764	2.375159365	3.606563141	1.684983618	2.041087497	3.121627498	2.560861255	1.649751914	1.346710047	1.277612516	1.327547677	2.06239462	1.718981172	2.379206833	2.843230278	2.126456476	2.379360048	2.549049809	1.818381519	1.297599113	1.792340967	1.711642803	1.935458804	2.701775652	2.867666437	2.194521893	1.653780298	1.777496374	1.001831477	1.433928731	1.373569149	1.194653463	1.90517995	1.485665634	1.059148617	1.453448845
Acc00095.1	2.94391308	0.092794799	0.459625809	0	0.681799387	0.290111684	0.065730678	0	12.15915945	16.05962003	5.790365581	9.860111997	2.098257658	2.127745734	1.815572935	2.343995685	0.651403447	0.678016421	8.904846098	10.77610524	10.60233884	9.226705257	10.79241833	9.302132296	17.59446737	18.86574172	0.943012426	0.566685207	0.836496263	6.005886926	3.402133904	5.581949795	3.313631874	3.349050903	3.731307533	5.063060122	3.766237549	2.902430712	6.43221934	8.240388037	5.450360235	4.991884428	5.521075122	3.165425628	3.55506671	3.390375651	3.953721847	6.785333873	6.272249305
Acc00096.1	0	0	0.201765729	0	0	0	0	0	0.28565172	0.682241007	0	0	3.354508216	2.976362323	0.154971641	0.100038079	0.166805298	0.195322611	1.911841795	1.314969783	3.157472207	3.63879271	23.53535705	31.91883983	1.076517842	0.794130832	0	0.054416791	0	0.119838803	0	0	0	0	0	0	0	0	0	0.13188259	0	0	0	0	0	0	0	0	0
Acc00097.1	5.833310918	7.952841783	8.113571814	8.863119895	5.264687151	2.857801768	3.503311577	2.781171688	1.734562784	1.759208906	3.216674723	3.07801248	1.559097328	1.393168224	1.374844313	1.344169409	1.167339748	1.194469143	1.458878422	1.509715722	2.048964609	2.20370735	1.387080679	1.205352948	1.634234679	1.597628646	1.103086804	0.973728828	1.196920286	1.230891906	0.915450962	1.083944308	1.331572617	1.184699778	1.174498171	1.124677516	1.224804962	1.27046313	1.715717116	1.533505367	1.63977148	1.893331383	1.684214473	1.698230948	2.757115386	2.767706873	2.229235145	2.57221807	2.271910429
Acc00098.1	1.526383331	2.84182659	2.511826657	1.952182095	2.095225156	3.081950766	3.19710496	2.977851777	2.754286238	2.68211709	3.081219957	2.857105752	2.424804489	2.375886678	2.486860695	2.542540589	2.82631869	3.013136771	2.414708146	2.481730635	1.994605279	2.060048088	1.723387289	2.321945163	2.639938192	2.76988882	3.87583522	3.389110579	3.730355596	3.364007311	3.236654553	3.343316856	3.237339883	2.866446172	2.982448979	2.921075288	3.082425378	3.186065607	3.288775729	2.992598289	3.032219291	2.767707629	3.062956557	2.574689285	2.461850717	2.245452814	2.255302863	2.276929942	2.295474541
Acc00099.1	0.020794904	0	0	0	0.026969729	0	0	0.06315886	3.794857525	6.045267964	0.741521361	1.003405468	3.566762448	3.768652978	0.984173413	1.0173523	1.073640236	0.787840053	2.153470564	2.954631013	0.166279343	0.097587685	1.809951064	1.267423235	3.757054407	4.468835611	7.806870379	5.519987364	5.54241173	3.548168492	3.528912296	2.016031684	2.525616825	2.819390307	3.5001855	2.956483449	2.88450444	1.766316283	1.749256581	1.969356732	2.08860778	2.256713554	1.798550925	2.064335084	1.046524128	1.374648474	1.098100686	1.155634205	1.176601446
Acc00100.1	0.008830369	0	0	0	0	0.024365601	0.011041041	0.026819842	11.59246169	17.93218663	0.5038086	0.584151677	1.566985189	1.760357042	0.694651452	0.530442047	0.668670446	0.868404283	1.743990414	1.770896755	0.957144591	0.737627236	11.86285653	6.180617921	14.60051951	19.19976144	0.260231049	0.737709668	0.31614653	1.375680628	1.473122202	1.100686781	0.665209402	0.692373242	0.644669907	0.715468143	0.59224912	0.837556191	1.229006408	1.283241313	1.029958263	0.763639822	1.145607706	0.66104362	0.3471852	0.327459475	0.353256498	0.379919744	0.412740486
Acc00101.1	2.102073811	0.642418186	2.688231625	1.921166101	5.240933775	5.099020071	4.67606534	4.497721027	11.58854392	11.70904465	5.146331194	6.079954861	9.036589551	9.537219118	8.515918923	8.226429262	8.272038053	7.794514453	7.616680087	7.610745625	9.404963256	9.370039437	6.642863399	6.217799835	10.17531828	10.84503096	9.736429447	9.313278469	10.16764006	9.868666885	10.18823677	10.27412065	9.897692596	10.06548781	9.849181925	9.774913373	10.3108581	10.2333053	11.45885921	11.53668457	11.75084955	11.10818725	11.25157091	10.59970898	10.89468231	10.86571497	10.48274331	11.49623994	11.62365598
Acc00102.1	0.130995333	0.050581367	0.224971722	0.19630568	0.19112962	0.27109116	0.245684773	0.273530578	0.399580031	0.541716763	0.278970657	0.356822077	0.653563361	0.86552947	0.837797013	0.821368817	0.574879211	0.607165298	0.781231113	0.957277887	0.407345323	0.560953402	0.402773849	0.386322612	0.381924153	0.425484348	0.576966974	1.285217704	0.749084369	0.425160937	0.423877413	0.327573732	0.264325208	0.508205807	0.381873676	0.438065916	0.287036134	0.324529492	0.626094297	0.494626111	0.6101013	0.402599636	0.56901818	0.492981928	0.618044038	0.514815152	0.589548655	0.484341353	0.71500456
Acc00103.1	0.24168639	0.331813769	0.368953625	0.693412064	0.139312256	0.148196501	0.033576919	0.122342768	0.037989058	0	1.298056953	1.23307515	0.028968754	0.048667486	0.154573549	0	0.073945248	0.129880577	0	0.039745208	0.047717595	0	0.025405735	0	0.019884305	0.018859306	0	0	0	0.039843654	0.038619942	0	0	0.087732371	0	0.082106069	0.081867697	0	0	0.043847936	0	0	0	0.087404363	0	0	0.042971546	0.09628119	0
Acc00104.1	20.55864307	6.661536256	15.33057829	12.72779932	20.81323229	20.305823	19.16675583	17.7117095	7.512331564	6.160358171	4.343326615	4.014007393	5.583172504	4.809280611	2.586032177	2.214669138	5.777312953	6.142109467	3.815085701	4.149235786	3.416811827	3.00231675	9.027864336	9.59270971	4.697252008	5.187119724	5.019695109	3.704885458	4.241644117	4.479475586	5.634129808	5.365003767	5.470374494	5.548178328	5.393692483	6.181395322	6.875670222	6.385610746	5.881879159	6.631569645	5.851574744	6.673475583	6.217191262	6.317068805	5.709027493	5.331349058	4.658592627	5.218974875	5.371422541
Acc00105.1	0	0	0	0	0.011999807	0.012765061	0.023137465	0.02810166	1.282713106	1.341622757	0.711181708	0.806492787	3.064171918	3.068562193	3.787194187	3.414980521	1.624184596	1.752692595	1.574114906	1.725441564	0.123306151	0.11289275	0.236341758	0.22738807	1.712755449	1.585478913	1.908679089	4.625337826	1.901656697	0.41183698	0.545557343	0.299001791	0.440960569	0.302276787	0.469084053	0.452626704	0.324380954	0.248867689	0.240567768	0.271935931	0.239818607	0.10982272	0.257220103	0.210802659	0.014551138	0	0.029611193	0.049759687	0.056903534
Acc00106.1	0	0.033929698	0.030010466	0.026589382	0	0.006629818	0	0	0.040788094	0.010147596	0.038079177	0.014959641	0.127004627	0.153856965	0.030733803	0.026783245	0.082701602	0.054230628	0.007109144	0.028449092	0.038425073	0.022551291	8.151465483	9.627434077	0.007116461	0.020248861	0	0	0.012744099	0.370754249	0.110574565	0.207057628	0.177307869	0.282589492	0.16566787	0.213042819	0.175799429	0.183678103	0.051447617	0.06277154	0.038923475	0.024445229	0.007421832	0.00782036	0.007557457	0	0.007689615	0.0086146	0.005910823
Acc00107.1	0	0	0	0	0	0	0	0	0	0	0.09444132	0	0	0.07199723	0	0	0	0	0	0.088196818	0	0	0.563767331	0	0.088248748	0	0	0.080295787	0	0.353661094	0.17139958	0	0	0.194682989	0.241692884	0.182197914	0	0	0	0	0	0	0	0	0	0	0	0	0
Acc00108.1	7.755653803	8.516943193	6.805929496	5.631361541	7.153754372	7.225623118	7.481946835	7.141163685	4.744872108	5.035618069	5.615914906	5.515617489	4.952523305	4.786154849	4.589633709	4.202559036	4.732982843	5.254704699	5.126884567	5.17861849	6.217383912	5.313014146	2.793683032	3.242454845	4.777365535	5.180637354	3.940675564	4.024008616	3.812191285	3.438919266	3.493555136	3.669634648	3.614723451	4.077344234	3.909410928	3.526266242	4.263397159	4.211926018	3.885777458	4.221206846	4.296298121	4.081337082	3.975565769	4.370384545	4.083263805	4.060396896	4.386474213	4.01519833	4.605354587
Acc00109.1	3.054495328	5.258686227	6.977664512	4.114078067	4.704275347	4.255714933	3.81918435	4.165583939	9.445168436	9.364022458	4.896606729	4.66058025	3.690652322	3.53868908	3.399417749	3.148500405	3.216321289	3.264030447	3.968817399	4.208500774	4.418856992	4.658658921	4.800421151	4.612706401	5.736156514	6.089655227	3.913739259	3.43886028	3.79713943	5.158120105	5.389849596	4.855069025	6.317898371	5.629634335	5.990585297	5.452928629	5.375834534	5.575864947	6.853850744	5.791353311	6.185257084	5.451994369	5.540027048	5.379664766	6.052112584	5.929223752	5.57913223	7.673212932	7.946785232
Acc00110.1	3.765106504	3.619138976	1.164033052	1.443872547	4.496333237	1.594358047	2.00426667	2.264452655	2.056692381	1.810562673	1.506538712	1.218521037	2.352512256	2.319535833	3.623952227	3.809142249	2.591897701	3.065062518	10.67138617	9.020876626	15.16911473	16.26960202	1.340175177	1.502494182	2.732699137	2.251491808	2.674830967	4.294740615	2.471563081	1.769926942	1.501121538	2.9256741	1.719335351	1.887720843	1.285170824	1.994616995	1.477413743	2.269262023	1.995528058	2.739099946	2.234425573	3.350204366	2.993898157	2.729994924	2.931353802	2.464283229	3.400181076	2.405803554	3.072170511
Acc00111.1	0	0	0	0	0	0	0	0	0.108609305	0.169844471	0.139057483	0.256076224	0.201135723	0.172266754	0.196408903	0.21734892	0.075502398	0.123774581	2.190472965	2.775820371	2.221743238	2.944111622	37.33390292	18.95448876	0.747151572	0.754852778	0.449699656	0.325130542	0.349041606	0.390553798	0.41010535	0.438827041	0.708195056	0.644974939	0.622779387	0.603612512	0.401240063	0.403695399	0.3690428	0.393987378	0.248746207	0.260368073	0.203272762	0.285583802	0.482970415	0.53050842	0.526517374	0.629175643	1.10623814
Acc00112.1	1.53783964	0.38975792	0.090848296	0.134153204	0.397549308	0.035839143	0.012992134	0.031559251	0.62472244	1.016652929	2.099634712	1.876139685	2.443576647	2.692865098	3.199842566	3.284977789	3.808987424	4.141893286	8.10109875	6.439901878	10.00731302	10.1621392	0.162201685	0.301331409	4.324006963	4.115707174	2.569561807	2.534211419	2.418088879	1.063770388	1.120759767	1.351157337	0.559114591	0.458282512	0.474119588	0.428892724	0.277178972	0.272133096	0.683363367	0.619272328	0.387155514	0.880965455	0.577736258	0.684853679	3.300981179	3.660594728	2.710243045	6.007320795	8.588814647
Acc00113.1	45.4798676	45.94664022	27.77050595	24.75751525	29.76083259	21.51842538	20.32150393	26.44574241	16.48317283	17.35055126	13.57161254	13.21285696	12.33978096	13.30636017	18.00847446	17.77929201	15.36118953	15.70649232	13.30678852	13.26157418	9.064524199	9.273502114	16.85605833	15.26473769	14.62357494	13.91822433	10.46389322	13.01897358	10.41715277	10.93931243	10.17324668	9.09799146	14.73027905	15.29421239	14.95190746	13.50452539	15.0958848	15.43658262	15.58655552	14.57416633	16.30417608	18.35319542	18.08456605	18.94333647	20.13353499	20.12162902	21.66358302	22.55805328	23.62727409
Acc00114.1	4.692130417	0.176221501	0	0	4.013779965	1.101870297	0.499302068	1.061249793	4.942982826	6.88663194	0.474654601	0.388481257	3.069284976	3.739141289	3.38400558	2.472974074	1.511943243	1.931375563	34.11679075	28.88644338	120.1850306	140.2691295	0.283344999	0.588838934	22.1026394	17.38761141	3.197898307	3.228482163	3.177088127	1.481227229	2.297175271	2.458057731	1.227850948	0.489230649	1.619639083	1.678805877	1.36958068	0.423988199	3.206456954	2.934162725	3.557977316	5.924883291	9.405455637	8.773227891	20.09668981	24.46620879	19.32986787	34.18277792	41.01411126
Acc00115.1	0.044322997	0.195594125	0.166080936	0.326996257	0.402389656	8.499868184	3.685376994	5.586689984	0.799444177	1.778330814	8.253748061	15.21232366	2.330901251	2.128649791	14.91069361	16.40039783	63.35802699	58.84451544	0.295070374	0.426400366	0.295344745	0.041600371	1.006381028	6.208933853	1.01739956	1.151719899	0.312351957	0.642025851	0.587726024	0.95355685	0.573685087	0.341035039	0.272566549	0.181004475	0.224711434	0.101637964	0.202685774	0.407852165	0.542316737	0.542787522	0.251307494	0.977039247	1.197967274	0.468852147	0.139412417	0.142925588	0.14185035	0.11918515	0.1362962
Acc00116.1	0.67121424	0.460758521	0.149041786	0.137553715	1.35414864	1.646292148	1.753103909	1.744161655	1.508702221	1.606381369	4.101402107	4.213889294	3.314637234	3.171752425	2.299051365	2.373936654	1.67369702	1.911740961	2.405243893	1.76609365	2.517915288	2.911924211	1.975598848	2.243433129	1.347439305	1.288456578	1.471606835	2.281179404	1.878962255	2.390131927	2.574138005	2.272394458	2.866435057	2.704530052	2.480381848	2.80471888	2.591948653	2.702831146	2.304113793	1.70484995	2.005557035	1.846337313	2.004221366	1.8933752	1.125984022	1.755587098	1.432092915	1.497402121	1.889733203
Acc00117.1	0	0.189956412	0.134411581	0	0.139568345	0.890813523	0.538218259	0.245135325	0.799236708	0.946860221	0.895387043	1.381907813	1.015770202	0.812615798	0.99797179	1.199574262	0.926014704	1.127700842	0.915417264	0.716728851	0.81269029	1.212039042	0.050904874	0	0.637467428	0.604607171	0.068942925	0.145004744	0.142696421	0.319335164	0.154763738	0.165602603	0.330887774	0.175787287	0	0.246770998	0.492109137	0.304689559	0.493767426	0.351428313	0.174331375	0	0.083102688	0.175130067	0.507727722	0.08675373	0	0.096458178	0.264735325
Acc00118.1	0.637836726	4.431914893	0.840125636	1.497264559	0.962601328	1.455983646	1.566036012	1.637861379	2.247585594	2.285669555	2.150388443	2.075881303	2.032920214	2.11573731	2.981644554	2.930180343	2.498801516	2.51467802	3.774448362	3.209693281	2.153436077	2.547010729	0.669265978	1.048836301	2.988317991	2.663241888	1.797979046	2.133017489	2.122128714	2.064797893	1.634462049	1.873855123	1.408501681	0.757751856	1.246461148	1.223295848	0.813162905	0.820875198	1.241591625	1.590616898	1.070853265	0.904574212	1.146316632	0.641681005	0.693063092	0.860113049	0.946429583	0.706850417	0.613380421
Acc00119.1	0.459039752	0.244482079	0.316330955	0.160571572	0.307937945	0.709747598	0.395834324	0.504799545	0.470240936	0.551526109	0.326121832	0.283340061	0.67874957	0.545048468	0.52642757	0.509733289	0.670143801	0.567800254	0.491762681	0.655972184	0.513315087	0.482840559	0.501671219	0.521278911	0.609475672	0.439102007	0.436056919	0.78383486	0.346323567	0.3992553	0.443903779	0.572426907	0.35286107	0.555918265	0.385202936	0.435572429	0.361923224	0.526599519	0.338933297	0.478149273	0.435922712	0.429449221	0.464497827	0.373519891	0.348515964	0.472144461	0.417933843	0.524959496	0.262845586
Acc00120.1	0.149707995	0	0	0	0.155329746	0.123926595	0.336936962	1.45503128	5.760533925	6.36488429	1.589659173	1.794293832	4.586521893	4.55809634	7.219370395	6.415617212	7.502689344	6.951055422	13.86447096	13.25016458	35.91266419	32.59875875	0.084980313	0.029433916	5.986038246	5.319998858	5.75464679	4.90191979	5.915712527	3.687249728	4.090727292	4.146840949	2.62381549	2.787854031	2.428795925	3.20411879	2.87533489	2.585622525	3.022406175	3.324477334	2.425231897	4.213981465	4.069447495	3.9956025	1.177219213	1.255160347	0.958244387	1.019836051	1.141698171
Acc00121.1	0.968402316	0.782469667	1.131945603	0.888864894	1.010270637	0.938792421	0.839440357	1.150727064	0.821112334	0.800064139	0.679713069	0.721828845	0.845211974	0.827620732	0.882991092	0.94696403	1.039094128	0.999289994	0.63673288	0.628041131	0.721703177	0.679909239	0.89466744	0.844716682	0.646365515	0.667326744	0.831095927	0.928119253	0.864110376	0.88593254	0.836928041	0.708970924	0.969240913	0.960521018	0.86360933	0.982327714	0.974855637	0.984754433	0.903968861	0.848767135	0.844542834	0.909699094	0.896461252	0.833614184	1.027246273	0.842994865	0.970032424	1.059549712	1.010343076
Acc00122.1	0.83578098	0.081960888	0.657274907	0.342557628	0.762784695	1.238497087	0.696678457	1.034186256	1.554554358	1.285551001	1.594396395	1.252737021	1.81989092	1.776479884	3.959512323	3.124666554	3.409488994	3.144000004	1.671496836	1.763861753	1.457617102	1.33645591	1.083558902	0.639029731	1.466930122	1.804358541	1.467516074	1.897820129	1.929178354	1.194129802	1.647147063	1.19088166	1.33250914	1.567511004	1.506593208	1.183053288	1.651466082	0.876433587	1.84640611	1.516315057	0.702045132	0.944801911	0.908364405	0.957140634	0.486822971	0.299454499	0.544869757	0.499428128	0.304602405
Acc00123.1	57.24938006	47.71591663	8.071382019	5.875459806	28.68441958	12.1803607	9.900806033	14.78942475	2.317616041	3.011109719	2.019446731	1.700040367	2.061861902	2.529216136	0.465685927	1.070930035	1.629048752	1.247246626	1.009869791	0.942960014	1.212970582	1.366810197	1.377723944	1.34209869	1.550060724	1.597997809	1.749298104	0.735844971	2.051704765	3.511098075	3.010578195	5.602476109	6.996383279	7.285114937	4.429833762	6.81791844	11.2377161	10.30790548	2.088071204	2.823665304	3.09633338	6.636332496	7.59087238	10.66463689	25.62214688	31.25723939	26.652781	29.0430294	23.28617191
Acc00124.1	14.51482689	17.66747767	22.76473851	27.66423847	12.76686785	11.32158141	9.985305421	10.79724117	8.56336493	9.14162726	9.998234702	9.281747884	6.924215473	6.928011672	6.788488833	6.605925672	8.764593795	8.587990455	6.382678427	6.626572606	6.680664251	7.123579242	9.387909757	9.322055044	8.521170005	9.092932476	7.812591388	7.726549268	7.968404424	10.55561982	10.02882432	11.32736945	10.24036149	11.36240292	10.57062485	9.691499652	9.951921905	9.653940747	8.638801047	8.798604673	8.658045773	10.27190245	10.19910258	10.22375234	12.20639919	12.08811086	11.68720328	13.29036077	12.88796928
Acc00125.1	0	0	0	0	0	0	0	0	8.804052962	9.756258939	0.216773721	0.390320794	6.074188273	8.538288363	13.96753127	14.93633969	3.483892328	3.711981491	10.35365071	11.2354504	0.243047563	0.342341246	0.431343478	0.224101214	12.38990431	11.91132632	1.460473183	4.392604775	1.450969219	0.270589298	0.393418101	0.280647401	0.490662244	0.223430571	0.092460705	0.418203809	0.486487952	0.258179315	0.209197414	0.148891746	0.073860022	0.154621787	0.070417231	0.074198408	0	0	0	0	0.056081004
Acc00126.1	0	0	0	0	0	0	0	0	6.643936488	5.884787182	0.272788167	0.306190066	9.734854515	11.43778581	15.03433215	14.28346116	7.312529015	7.650923206	14.95095938	15.10311244	0.48062329	0.60004621	1.023571116	1.740398946	10.1960516	8.49619351	5.923160999	14.51216835	7.890498355	2.043058309	2.758289209	1.513572175	1.587727625	0.803329001	1.196769605	1.729165951	1.049480058	0.696199261	1.353878426	0.883294282	1.035678331	0.333559098	0.379770348	0.720293016	0.154684073	0.158582087	0.078694532	0.0881607	0.302452993
Acc00127.1	0.045707225	0	0	0	0.118558994	0.126119758	0.228599885	0	2.68337764	2.992101956	0.144876878	0.2845789	0.295839559	0.193281759	0.087697881	0.283055902	0.062929669	0.110532346	3.786664792	3.754507161	2.395938893	4.847651468	1.124295024	0.673983352	2.944454485	2.888972428	0.644213718	0.153971309	0.848513386	4.475878255	2.629340215	3.798205852	2.810789335	3.509157838	2.873443074	4.61173532	3.692611552	2.976480138	5.872162266	5.895917861	4.516717953	3.565186309	2.823726557	4.760562459	8.266564197	6.337736569	6.216917205	19.00967158	19.34006475
Acc00128.1	0.884317438	0.117072834	0.717944639	0.978617802	0.401417113	0.915035039	1.492701999	0.402881018	18.42096311	18.67402878	0.80586122	0.516175398	0.548524677	0.587636609	0.848364393	1.150045013	0.304381872	0.392061459	6.377739614	5.562528043	5.617629555	8.299965244	1.547754226	1.130120081	20.59347193	22.4818884	0.849810076	0.268105448	0.996719415	4.657855508	3.433791223	3.197981378	2.107285279	1.87789682	2.241683248	3.514933524	3.032938485	2.316008853	3.651790509	3.970821425	3.581430064	0.599801737	1.570665906	1.223264997	6.32793382	5.703205928	3.679195245	12.92015034	12.9984245
Acc00129.1	3.628890265	7.581861764	7.835039043	7.887594828	4.144175349	4.002319	3.747687116	4.06407307	2.419155831	2.614641753	3.401517721	3.519886825	2.15941384	2.344175474	2.663218033	2.671569882	2.711830538	2.567109424	2.197308847	2.055685149	2.106622576	2.280699563	0.845634502	0.810285212	2.425472177	2.710163141	2.160265447	2.444886895	2.015618264	2.342694337	2.724892269	2.4380114	2.460360671	2.675381709	2.67014775	2.356525852	2.504698248	3.000541414	2.414905052	2.578134862	2.531834249	2.967778151	2.893276726	2.79603503	3.367026046	2.95998244	2.912020025	3.943553464	3.489270453
Acc00130.1	0.32989752	0.582325394	0.561884479	0.110629267	0.661233635	0.331012675	0.487484571	0.364354144	0.912165548	0.823302724	0.546598492	0.676880826	0.986748196	1.105157486	1.170035892	1.392948255	0.88775967	0.991182203	1.48632967	1.331627374	1.758608496	1.35112549	2.298229871	1.533072733	0.910481142	0.737174727	2.151923438	2.72775318	2.425839164	1.290428164	1.984020384	1.38454635	1.383219383	1.66565659	1.885402607	1.879774703	1.508596861	1.953010123	1.421942259	2.203628358	2.429207687	1.779893218	2.50125467	2.049883074	3.160119536	2.707854126	2.78346431	1.720434381	2.803590495
Acc00131.1	0.520373572	0.984158696	1.127476475	0.975443607	0.936586114	1.435864637	1.444705094	1.43857122	0.742155552	0.744538346	1.447444187	1.567058949	0.800785986	0.751890734	0.609927862	0.60373894	1.003029841	0.989601305	0.630010082	0.679012849	0.869939276	0.837271913	2.560004073	2.355219007	0.756475657	0.796537877	1.14029073	0.850003139	1.036436667	0.898138839	0.904154798	1.019773261	0.933896239	1.023508252	0.818387133	0.925400194	0.845011364	0.923098022	0.773143318	0.6970833	0.712242312	0.835558133	0.715127417	0.656744104	0.567858867	0.476008623	0.540402774	0.563524279	0.585210065
Acc00132.1	0.067423773	37.48955478	9.488070589	16.20773119	0.116592721	1.271287932	0.927335514	0.716734734	1.955310585	2.009111762	3.668708817	5.107430855	4.218530372	4.426060692	5.275223246	5.692492387	3.589387707	3.369674978	5.286556702	4.640246985	1.05829448	0.843761823	1.318273633	2.165164618	4.526488617	4.277372906	2.159759944	4.224554679	1.907293691	1.733982096	1.422153272	1.694680196	1.589399504	1.725479637	1.185007742	1.374318414	0.685164236	1.177209659	0.962462304	0.623850016	0.946615084	0.266765323	0.277689571	0.182875377	0.070691001	0.362362017	0.395599541	0.120868969	0.138221761
Acc00133.1	1.147934985	2.49171708	1.662304707	1.76657568	1.265481696	1.004688945	0.829793825	1.105886899	0.903308623	0.866103939	1.210963743	1.284260113	0.83200495	0.908007229	0.729587555	0.722001383	0.644537829	0.682437039	0.833203223	0.828260607	1.029458164	1.090888613	1.231958333	1.128470843	0.624217455	0.682735731	0.82275924	1.01024924	0.851463719	0.840957156	0.87703751	0.905338607	0.959621585	0.937578158	1.062126424	0.899387279	1.088161321	1.010603243	1.130234178	0.954760387	1.016982874	0.967172583	0.897553026	0.986614405	0.947804875	0.879147558	0.849572267	1.028937666	1.032518383
Acc00134.1	0	0.137825822	2.457615084	4.781186315	1.458230084	9.522795298	8.513174852	3.177796389	8.151717369	11.91548624	39.57369428	55.76030821	8.102874645	8.603530746	18.25715416	15.91809504	23.49982649	26.13271487	16.40273358	7.141796662	4.190054929	5.423051341	1.270557837	2.793948172	21.55363621	19.8284315	18.56839247	11.13126474	17.10408151	9.499641891	10.37570979	16.14890425	5.041695915	5.203843892	4.370277738	3.199000327	3.951435435	3.714013573	1.337506301	1.529905589	2.226203476	1.006229493	1.254166044	0.660755351	0.491186301	0.30213847	0.299865465	0.335936291	0.42258221
Acc00135.1	0.434984162	0.186767329	0.161522793	0.054208252	0.693749634	0.632564186	0.440985319	0.5623797	0.860658604	0.893725307	0.479770098	0.512374605	0.529478508	0.507791856	0.484969492	0.451388785	0.52200183	0.59702916	0.600032523	0.630746465	0.746821184	0.761357965	1.034371985	1.005458207	0.635470382	0.809121654	0.798362287	1.025714336	0.78724317	1.002972522	0.904539289	0.850294671	0.939849923	0.940996451	0.870203106	0.790787827	1.003535273	0.915365853	0.890042657	0.80623284	0.847500588	1.066510268	1.14390526	1.061837692	0.91520685	1.16572929	1.006460652	1.127527834	1.185769278
Acc00136.1	0.218114063	0.288756394	0	0.402288242	0	0.150460307	0	0.16561552	0.539971149	1.074707518	0	0.424376694	0.529402907	0.658812212	0.557990291	0.607831966	0.975972576	0.527458378	0.564684271	0.564932825	0.58135818	0.818863933	0.825402423	1.179286717	0.403761039	0.612716656	1.257617594	3.232892658	2.169155735	2.103519264	1.725235117	3.356476	2.179618421	2.494031258	8.62530225	2.167367728	2.327311963	2.161434129	2.168357697	1.424567827	2.650044749	1.294467795	3.705562473	1.952269594	1.886638529	1.934181519	2.792189903	2.932558604	2.95114789
Acc00137.1	2.029976174	1.250350033	1.46307209	1.187697708	2.473676971	2.952953757	2.208445018	2.263166896	4.029930027	4.381648842	3.494186367	3.345868081	5.514278387	4.875585824	4.059628387	4.42082458	4.437171897	4.483875108	3.914963541	4.007455874	2.866075041	3.073776518	2.576131321	2.242740043	4.286824206	4.255356203	5.162745775	3.933551425	4.806137934	4.112925582	4.489341697	3.954365868	4.450290811	4.898825741	4.390294934	3.722108532	4.150675789	4.080572537	3.845746964	3.635038755	3.974030678	2.963789435	2.633210209	2.964236359	1.880788242	2.52147113	2.070697697	2.132880119	2.0443105
Acc00138.1	3.530092722	1.479423876	2.703728106	2.129344864	2.404335751	3.246856734	3.636565724	2.899578036	3.54908395	2.906768951	2.55980103	2.453608017	2.646496982	2.595242397	2.946388926	2.722334794	3.354780453	3.776197647	1.888603579	2.004443956	2.228980649	1.781653264	1.344284043	1.287698087	2.663205851	2.611679186	3.043863618	3.567486258	3.194217831	2.964701465	2.953470614	2.972405938	2.833025783	2.86507678	2.971590548	2.307987647	2.75816023	2.765871239	2.971193552	3.063269248	2.841347535	3.237628232	3.394704456	3.179545868	2.932990237	3.042697565	3.019807174	2.786049305	2.553378639
Acc00139.1	0	0	0	0	1.005061002	3.054731195	1.661066941	0.84060525	14.17333824	12.85781747	1.14043966	2.326303346	0.597124476	0.735657025	0.920451836	0.754144855	0.838316488	1.249355524	2.211019005	1.80236403	1.081947738	1.246878289	5.6557548	6.420957482	3.688824375	5.131386125	0.141849286	0.298345616	0.73399067	4.599199341	2.865821722	4.770156663	3.063590282	2.170082093	2.469582059	3.215614008	3.881284365	2.507581241	2.878442482	4.699888487	3.228163437	3.003545763	5.471450793	3.062789061	1.741073377	1.070968889	1.948671868	1.389231242	0.817034892
Acc00140.1	2.019891083	1.762116601	1.487481017	2.422635316	3.020955994	2.512897183	2.57666356	2.668490803	1.69299063	1.660128855	1.92904401	1.990003374	1.813695926	1.812687507	2.240196362	2.436683401	2.600139954	2.592905719	1.373197337	1.49908558	1.737542861	1.572540483	1.88333819	2.00859764	1.724747333	1.668638618	1.765290889	2.182879556	2.19844698	2.00084434	1.737897393	1.895545387	1.893728672	2.221917653	2.036274602	1.918783132	2.153476387	1.884286766	2.035731996	2.125671697	2.118400883	2.355962367	2.136869433	2.422620945	2.276910065	2.541361756	2.083185838	2.532613914	2.233196116
Acc00141.1	2.105089547	10.16090622	4.12527956	4.016497527	3.144406561	2.113115834	1.497571884	2.601548587	3.665976133	4.869384369	11.63075629	11.88628561	6.898721641	7.673943458	13.51907357	13.13080914	15.56579185	15.69331253	0.928907906	1.63301908	1.0318853	0.885694635	15.46546719	21.6715722	6.820793981	4.445341088	19.50398844	13.3952106	17.25832604	10.15625834	11.30584342	10.62314166	12.32040818	15.07086961	10.76083564	14.38179709	13.07865092	14.00647112	9.048239507	9.434635326	8.948814604	13.18261554	13.27400774	14.37661322	15.28605777	15.27333794	15.04227913	16.24010869	17.16984927
Acc00142.1	47.35473632	54.04320051	47.75033395	65.34769984	36.20709438	44.54639752	44.80411452	38.90856973	15.20176651	16.92870357	10.08746637	9.970013776	6.203503661	6.984424958	9.159323082	8.943701674	16.90266134	17.47054039	10.86156239	9.778218367	10.89850562	10.96495546	7.050738353	6.534280655	19.44863466	23.01517993	5.729492981	5.713178939	6.410144776	11.4162541	10.71801723	12.58452148	9.692561767	11.51593018	11.96835488	10.34631389	9.886431466	10.6075242	9.55006637	10.72180409	9.723784714	10.14394257	10.79488589	10.85006204	9.471621284	7.826700387	8.895926254	8.666102167	8.324625261
Acc00143.1	0	0	0	0	0.096942262	0.23203008	0.140189638	0.085133821	0.885578687	0.881286041	0.562692767	0.334494664	1.663058757	1.749738614	1.94806793	1.68956039	1.543673132	1.807582083	1.727816038	2.032806037	0.813520413	0.526166081	0.088394571	0.01836989	1.771104601	1.771671932	2.945038953	2.78234333	2.353980802	1.1367549	1.531829035	1.150253011	0.775676651	0.67154694	1.023183002	0.971287958	0.683624541	0.661353741	0.714508532	0.915364861	0.847617309	0.538668982	0.577219895	0.486571789	0.117553575	0.27116079	0.119609258	0.368491914	0.160896342
Acc00144.1	70.7123495	246.0808668	266.7914254	262.78449	48.78525803	123.7720273	106.6824129	64.8051787	298.2289347	484.9093789	623.0852569	594.512169	219.6466862	240.8235105	451.9540745	436.5561741	212.7777741	228.4779736	380.4415495	386.0052903	238.3891516	274.054077	112.8580697	122.3172735	684.8379681	713.2614438	106.8562123	123.2713314	109.5287662	83.84957082	87.5886735	76.57464345	81.830288	82.08094397	95.34012569	92.43954983	93.22791756	88.03710806	173.0253461	158.307974	179.0242535	113.4606538	120.7922353	130.4540793	132.8524513	125.2711684	138.8734837	116.5918761	115.9392102
Acc00145.1	87.95682225	140.3231658	138.4266225	180.7292877	64.57282232	69.50639423	60.9133712	42.81276178	99.76983067	171.8360304	88.62739685	87.17395831	59.48888393	63.22360168	91.38154593	93.02563973	44.51229477	46.32918216	149.4321744	155.3903695	101.3554666	118.6029621	24.8013788	24.33600007	198.5314331	244.5285697	48.43166527	46.66290009	43.23762811	38.75879161	43.59953557	37.98198749	31.21422004	31.92840341	36.00400233	36.03774454	31.06130917	30.28588062	44.7286887	45.36894277	47.67551599	35.64947594	37.94903856	35.26653529	36.08571275	36.33975981	39.55476064	35.5032331	33.81340465
Acc00146.1	0.248746416	0.248426759	0.073584299	0.096586604	0.203753054	0.243840181	0.180064074	0.328045842	0.185204729	0.188914665	0.347537975	0.320953144	0.257742619	0.304489226	0.234446766	0.218904329	0.171236926	0.142468966	0.251785409	0.217987127	0.17447506	0.202747384	0.19817337	0.218788859	0.169645371	0.142511843	0.343882057	0.264611931	0.243039616	0.233095531	0.207108465	0.191393293	0.231464567	0.16039273	0.238947111	0.270192057	0.22949539	0.166803838	0.22025705	0.203079605	0.233294335	0.177595827	0.151649954	0.223710292	0.247073871	0.168866729	0.219970189	0.258165191	0.281809676
Acc00147.1	0.392488327	0	0	0.482602045	1.640219169	4.452298023	12.70490181	3.178870485	26.9596663	32.5385863	196.8723304	189.9283476	73.60036009	74.66069879	24.20956267	22.9827054	24.07682378	24.18554882	45.87095805	33.43405781	91.05230897	153.4503065	10.56200287	9.903056695	76.59486462	86.52043916	9.61092317	6.25819045	18.1576519	62.69854781	50.61272293	45.97001925	34.86350323	27.28369552	49.17168275	46.20117795	28.91654402	24.63300689	31.01495035	30.04942455	30.94329963	28.24796306	31.58892634	29.73662608	77.15766927	67.71133787	85.62490369	74.1129912	76.11692795
Acc00148.1	1.710189153	4.675871028	4.265588804	4.639756019	1.471891438	1.082320604	1.275152608	1.103973267	1.083884136	1.02341027	1.338607165	1.436808702	1.356849292	1.251121682	1.194118963	1.3700112	0.961276327	1.06238079	1.106410803	0.983049101	1.180236327	1.34988625	0.855981895	0.904861506	1.014608321	0.980671794	1.119090708	1.000690259	1.220548007	1.148438069	1.037952345	0.853104317	0.836205809	0.956829602	0.869693635	1.095349063	1.012448662	1.103171316	1.311819691	1.221158133	1.135296949	1.135130789	1.066223165	1.114964718	1.751936421	1.796084939	1.665408473	2.165759082	2.212939084
Acc00149.1	0	0	0.0166091	0	0	0.036692301	0	0	0.987608508	1.272987582	1.138032492	1.055612926	9.216583187	7.960829135	0.637853475	0.798795792	1.90405989	1.543556192	5.193553152	5.520579122	22.22308464	23.26433653	0.062902624	0.013072231	0.384009545	0.158760197	1.823110028	0.232935115	1.745652024	0.730008426	0.611967826	0.511583544	0.511093236	0.608211875	0.566307115	0.467562954	0.689173374	0.414151899	0.467776518	0.21712816	0.344671154	0.42842008	0.205378258	0.34625025	0.230044422	0.343042188	0.085115365	0.262223212	0.196278417
Acc00150.1	5.344133445	23.31087743	22.13479776	23.96762801	3.602443322	3.204687644	3.797992997	2.072087276	2.033637339	1.932309463	12.20236359	9.835327874	4.328111954	3.336324485	2.015422535	1.830796778	4.260366516	3.901943116	1.622068327	1.658844134	10.56407178	9.681066564	4.763927801	6.738556865	2.561897399	1.597075546	2.47674207	0.744175291	2.390838155	2.771588218	2.663104329	3.424536839	3.54611803	3.76781808	3.195281867	2.632223974	3.491189347	3.357334008	2.534051695	2.440106025	2.473531965	2.947166776	2.734548822	3.19860197	5.05811768	5.421289686	5.744403897	7.57105696	8.671330659
Acc00151.1	3.479365567	4.944122423	6.895898517	6.181966504	3.574714926	3.033930116	3.132515361	4.353655048	3.688553376	3.628757591	3.249211781	3.555321573	3.65700215	3.430330722	3.318864887	3.408539955	4.231118567	3.816147878	3.073939395	2.958827932	3.677040929	3.525133315	3.75448594	3.412007419	2.450344165	2.721329707	3.695122793	3.874435062	3.97068303	5.23810645	4.642912152	4.909168062	5.453762914	5.996222484	5.615439991	5.917301918	5.757482389	6.196157235	4.866113762	4.646354577	4.465088186	6.440769474	5.951860488	6.368366056	3.9735213	4.409695519	4.499036488	4.620842343	4.918008021
Acc00152.1	1.974418018	1.806644334	2.119502401	2.310942537	2.521943774	1.911218506	2.220505514	2.654780605	2.063881376	2.151537751	1.958664987	1.872186624	2.308351233	2.581483868	2.757602895	2.843316062	1.866129097	1.875457143	2.025713436	1.930250517	2.116413064	2.335952503	2.564620886	2.102510362	1.866585998	1.774864092	2.064889177	2.782680081	2.063339556	1.862190766	2.11503972	1.704765351	2.093637544	2.294264323	2.043127248	2.434286996	2.440234321	2.719569612	2.725949153	2.474544084	2.977205424	3.051156515	3.019747524	3.018634861	3.773166995	4.012793358	3.600056212	3.872395036	4.017014738
Acc00153.1	0	0.038216083	0.346129705	0.271532661	0	0	0	0.013151244	0.012250909	0.018287289	0.212733264	0.235893175	1.121039371	0.973061739	0.060924946	0.042903905	0.029807811	0.034903804	0.224203045	0.198667248	0.130799857	0.113793015	0.016385948	0	0.032061971	0.042572931	0.155345952	0.320898073	0.103349361	0.025697978	0.04981744	0	0.039941483	0.014146196	0.035124126	0.026477993	0.013200561	0.012259698	0.026490087	0.042420932	0.014029034	0.014684495	0.013375107	0	0.027239041	0.041888191	0.013857688	0.062098519	0.042608289
Acc00154.1	1.997040452	0.88127926	2.672510972	2.104759536	1.942530183	0.688803179	0.802606176	1.408054759	1.109865512	0.953874001	7.799417074	7.216058281	1.808076617	1.378753978	1.231616728	1.766754382	1.865748144	0.804896687	1.055146605	0.738927731	3.738692171	3.547911556	0.80971495	1.963179058	0.844986064	1.152053625	3.289908013	1.777933413	4.066708929	2.22227395	3.179746204	2.963414994	4.605338608	3.495185827	3.326692898	3.707177039	4.783594986	3.029077486	2.618026118	3.726647221	3.235155344	4.353824012	1.762489753	2.669624016	3.252888457	3.67984632	2.510861802	3.324328616	4.123265595
Acc00155.1	0.387905693	8.438163534	16.38756728	13.21479871	0.147967687	0.314807814	0.057060869	0.27721363	1.726950359	1.365226587	0.452034381	0.497236627	0.135381729	0.192980415	0.379431658	0.268483863	0.282742001	0.441440065	0.27005436	0.236401575	0.202729103	0.214163431	0.841906611	0.897243402	1.402348832	2.019127783	0.029236788	0.076865627	0.121027211	0.304697725	0.229708573	0.245796192	0.21048053	0.11181979	0.231367993	0.139531673	0.278253165	0.129210415	0.139595406	0.074515514	0.073929115	0.116074822	0.070483103	0.037133909	0	0	0	0	0
Acc00156.1	8.614058091	13.4350591	11.84031852	10.82545357	6.955061905	6.583007419	6.494024117	5.386470385	3.345141522	2.779059336	4.433510433	4.272172993	2.19783499	2.487082628	2.349523891	2.248865258	2.790547714	2.944265769	2.811085905	3.046683518	4.820805642	4.736020993	5.273192685	5.001931342	2.892145212	2.56513227	3.570869574	2.190550608	2.99555442	3.320496053	3.400694263	3.67135141	3.732750133	3.414310494	2.740208767	4.131361344	3.411350891	3.855650333	3.648883343	3.68867918	3.591246448	3.938037588	3.032552786	3.40154532	3.65243639	3.880640012	3.783876507	3.406370727	3.92138246
Acc00157.1	1.894731896	2.217606933	1.481459996	1.171518566	2.280826382	2.098403993	1.685636471	2.657544547	1.630539923	2.189874592	4.67203337	4.778593581	1.977516682	1.936823488	1.297468279	1.352653883	1.984013364	1.755464205	2.082315672	1.960124881	3.188281589	3.218052938	2.266740476	2.132332548	1.72611748	2.303222912	1.932217534	1.638971872	1.890766553	3.009977401	2.718680415	3.065342262	2.986010362	3.130343366	2.471060172	2.625734921	3.079162992	3.352115888	2.296502273	1.908468128	2.334437676	3.52421815	3.159918919	3.280373164	2.572091386	2.497573059	2.516812431	2.672385045	2.761075878
Acc00158.1	0.260417324	0.4834576	0.414995139	0.281562276	0.733722899	2.130927101	2.548759678	1.377338252	1.765775612	1.706649028	2.668439552	2.704647605	2.586445143	2.446562896	3.112820975	3.203182715	3.449424657	3.257374266	2.78981332	2.711297262	2.265839168	2.368352152	1.342304486	1.138766374	2.493468434	2.46583867	3.256197457	2.928209683	3.02448471	2.025186071	1.833842997	1.754993344	1.877561746	2.0096139	1.711810838	1.564992656	1.6836425	1.474654093	2.018938597	1.994115254	2.225725399	2.207900077	2.28840878	2.119011481	2.48557507	2.533732693	2.658366775	2.479101819	2.175969088
Acc00159.1	2.644086316	1.827156673	3.53387447	2.43836831	2.66141345	2.365127295	2.624842472	3.165946002	1.623604223	1.572272958	1.369952249	1.353965542	1.449659847	1.342776218	1.509873594	1.500228593	1.930199241	2.043539071	1.265374668	1.322374454	1.655390584	1.619220314	1.924218374	1.874461839	1.484513189	1.530423154	1.554329679	1.512229345	1.483340207	1.541202669	1.452081453	1.514653941	1.753304484	1.566276246	1.679326498	1.526906775	1.622126669	1.429385403	1.610928072	1.59527663	1.547420247	1.835270366	1.69967022	1.708187447	1.662185851	1.704072669	1.673817235	1.595188842	1.644018459
Acc00160.1	2.326230366	2.741102503	1.730941161	1.825738319	3.097218399	2.50946116	2.305219564	3.231994997	2.030493955	1.759360433	1.696270863	1.771905448	2.008868495	1.816390051	2.065467485	1.961653023	2.018755896	2.224246971	1.629179186	1.364351392	1.627029596	1.370392469	1.720815412	1.216376222	1.548396957	1.294783534	2.346437606	2.675992185	2.526744885	2.31320907	2.704832601	2.246863854	3.0817211	3.436085627	2.584569056	2.232093884	3.281837056	2.977858726	2.630531907	2.464870889	2.806281183	2.937395639	2.751915858	2.43654073	2.782743978	2.852868682	2.178004911	2.750542285	3.013524198
Acc00161.1	0.940738596	1.673377082	3.314664365	4.466256643	0.869872461	0.636926544	0.700668217	1.221380783	0.862565507	0.860428184	1.681882132	1.932048018	0.794002834	0.698095749	0.547808734	0.569994374	0.881461062	0.894068077	0.897747518	0.769222674	1.315627656	1.602394195	1.483336874	1.090336035	0.636379815	0.750391315	1.078883059	1.083723907	0.974070243	1.52502402	1.578402227	1.563838409	1.334684406	1.626815334	1.572140145	1.615700705	1.659694346	1.619498207	0.972527676	0.791735096	0.799615402	1.270232431	1.242171351	1.289971256	1.333365293	1.446549516	1.286989547	1.785335503	1.903556548
Acc00162.1	1.86763329	1.926008168	3.442932383	2.468359834	2.072476586	2.549118358	2.678603632	2.214370144	1.667173688	1.602852013	1.214821886	1.045442457	1.346728806	1.188568444	1.794896059	1.895692247	1.364743712	1.340440408	0.797861915	0.816690261	0.856280747	0.909263628	0.973216146	0.927801048	1.364416943	1.511517927	1.343667221	1.170803967	1.271355587	1.155830293	1.26396371	1.175740056	1.44331558	1.272520501	1.306368678	1.404667086	1.377753345	1.314901577	1.718448118	1.687834359	1.82016517	1.515697639	1.519371647	1.739110638	1.712059448	1.537815537	1.694053663	1.781454974	1.990121704
Acc00163.1	3.460890286	4.204396296	3.299995496	4.161526619	3.275566611	2.846811071	2.784773606	2.38747275	2.236896737	2.305464315	1.568774215	1.603066709	1.421137247	1.422392865	2.355433305	2.282990559	2.15700453	2.106274805	1.319038204	1.228053413	1.597250858	1.53704971	1.683597433	1.624187704	2.309345275	2.348761148	1.473488739	1.500526516	1.568326493	1.814245533	1.711421567	1.859282055	1.751197379	2.092522631	1.926211035	1.969455425	2.141250683	1.720735345	2.159598131	2.061941138	2.010342116	2.456008841	2.265114439	2.096544143	2.981860905	2.69908163	2.474956347	3.085817411	3.236385403
Acc00164.1	1.3226961	1.4829035	0.803711653	0.197803183	1.715456552	0.789126456	1.028057349	1.031476437	0.809146522	0.654244796	0.764850123	0.667724697	1.272601484	1.166165202	1.508986201	1.129057032	0.836715582	0.950945357	1.639472052	1.613738954	1.1116428	1.543420503	0.913154353	0.983987158	1.244104726	0.828491995	1.145119423	1.589597684	1.185070427	0.424324205	0.719761011	0.770169407	0.769431267	0.525558475	0.579968465	0.601155207	0.544918113	0.455471446	0.546754355	1.050679667	0.637029158	0.363704888	0.552123378	0.581770617	0.730876577	0.634018466	0.514839852	0.384513302	0.703546737
Acc00165.1	0	0	0	0	0.060915581	0.356401645	0.205545484	0.142654703	0.780720252	1.041424695	0.223313108	0.219324848	0.316671436	0.255363732	0.270354892	0.23269448	0.549665211	0.586845407	0.208455793	0.243305472	0.208649625	0.220417883	1.355285084	0.600240287	1.09551928	1.121511376	0.180543732	0.063288335	0.093421277	0.10453205	0.135095433	0.072278414	0.144418284	0.115085387	0.285749867	0.215409857	0.107392238	0.13298389	0.179590206	0.230075019	0.076088148	0.318572489	0.036270749	0.229310228	0.184667764	0.037864272	0.075158834	0.084199693	0.115545585
Acc00166.1	0.20239564	0.079391739	0	0.041477475	0.729152387	0.217182564	0.224946783	0.512268043	1.876979351	1.171383069	0.338584031	0.350039043	0.485186575	0.529823503	0.100679179	0.208899431	0.402506207	0.598213013	2.062691636	2.213376948	10.03000677	10.44797023	0.851021859	0.464249012	1.748431713	1.642509954	0.60510447	0.045453239	0.41747693	1.034355449	1.714101147	1.522688958	1.832390192	1.469395886	1.869814589	1.478300342	1.885359733	1.71914576	2.201265967	1.432064977	1.12935015	1.792239479	1.354568704	1.061329106	1.591525126	1.196529624	1.367456556	1.411004688	2.240568796
Acc00167.1	0.031033617	0.027389813	0	0	0	0	0.038802843	0	0.021950845	0.065533328	0	0.048304794	0.033477462	0.01874737	0.019847937	0.019218511	0.021363528	0.075047619	0.091821918	0	0.02757219	0	1.967112846	1.891459866	0.091916423	0	0.079527038	0.041816466	0	0.092089869	0.044630764	0.143269427	0	0	0.125868898	0.094885088	0.047304808	0.043933185	0	0	0	0.052622555	0	0.050504006	0	0.050036078	0.099319308	0	0.076344369
Acc00168.1	0	0.010490284	0	0.014614803	0	0.0218644	0.004953823	0.018050029	0.025221485	0.055776065	0.025116176	0.033917968	0.02136975	0.023934109	0.035474829	0.022082038	0.057275539	0.051099018	0.011722582	0.023455483	0.031680401	0.048341568	7.061748973	5.476053308	0.044004925	0.04451899	0.162447001	0.050716332	0.183875194	0.07054074	0.153842027	0.073162817	0.079183755	0.064718655	0.13658854	0.109022812	0.108706295	0.134611088	0.096953431	0.064691731	0.038509584	0.013436273	0.042833654	0.096715034	0.018692737	0.00638793	0.044379115	0	0.019493235
Acc00168.2	0	0	0	0	0	0	0	0	0	0	0	0	0	0	0	0	0	0	0	0	0	0	0	0	0	0	0	0	0	0	0	0	0	0	0	0	0	0	0	0	0	0	0	0	0	0	0	0	0
Acc00169.1	0	0	0	0	0	0	0	0	0.455844799	0.583245248	0.25534208	0.262723789	0.554515656	0.704482859	0.284596694	0.484625654	0.338017697	0.247378606	0.408606574	0.442851964	0.027265768	0.057607224	0.130651217	0.090505124	0.647626271	0.5819138	0.117964829	0.25844838	0.162773859	0.136599651	0.044134763	0.094451474	0.09436095	0.025065078	0.093352546	0.070372941	0.046779089	0.065167404	0.117341808	0	0.024857483	0.052037737	0	0	0.024131883	0	0	0.027507469	0
Acc00170.1	1.778904644	2.623202151	1.957900932	1.965351987	1.313465863	0.850486867	1.222237024	1.123383257	0.865834615	0.784152271	0.9141697	0.945819437	0.648371761	0.574556873	0.616734726	0.550820415	1.148817664	1.128708244	0.765408261	0.775520638	1.071915949	0.954665808	0.654023024	0.787799575	0.775977259	0.751438782	0.981686855	0.88700778	1.091839277	1.959936624	1.63377762	1.768526982	1.563747865	1.78378772	1.607310764	1.278970371	1.194714682	1.178130517	0.740794742	0.920281617	0.763243929	0.754105687	0.748069204	0.616258878	1.42652986	1.235297108	1.120313905	1.989177847	1.960624818
Acc00171.1	0.228500447	0.252088915	0.28540164	0.948250857	0.444526813	1.103375585	0.928542039	1.127762828	0.767714083	0.361891307	3.711890378	3.912348947	3.913099794	3.105829	3.288157072	2.936246481	4.247089451	4.696891274	0.591573998	1.64868151	1.167330315	0.536160909	7.404056256	23.41726482	0.719079183	0.722130345	0	0.115460452	0.075748296	0	0.24646216	0	0	0	0.231693101	0.087329835	0.43538149	0.161739969	0	0	0	0.290594811	0.088227678	0.092965219	0.718719439	0.460519409	1.005520769	0.819254467	0.772919685
Acc00172.1	0	0	0	0	0	0.061824168	0.028015035	0.238180067	0.079240802	0	0.071018947	0.052312938	0.302127433	0.270706059	0.071649473	0.027750918	0.046272382	0.108366372	0.049720472	0.132646287	0.079626728	0.021029459	1.992553292	1.762069559	0.066362194	0.125882693	0.631589811	0.181144935	0.56449411	0.299193387	0.322227012	0.241355906	0.516695544	0.365999251	0.272626021	0.274022092	0.546453093	0.50750496	0.137073627	0.146338796	0.471858346	0.11397794	0.138419664	0.18231544	0.035237278	0.036125252	0	0.040166296	0
Acc00173.1	0.030893865	0.181776471	0.064311761	0.189934851	0.066779112	0.014207552	0.038628105	0.015638617	0.007283998	0	0.016320566	0.008014544	0.249950289	0.273723216	0.019758557	0.03188661	0.028356431	0.033204294	0.083791054	0.05334505	0.045746709	0.096653831	0	0	0.015250417	0	0.277091183	0.235892885	0.327723839	0.061116778	0.044429781	0.079235695	0.015831951	0.08410875	0.104418401	0.062971865	0.031394522	0.058313791	0.015750157	0.016814752	0	0.034923722	0	0.033517716	0	0.033207169	0.049436025	0.03692179	0
Acc00174.1	0.210809559	0.139543061	0.493697562	0.874835684	0.170879501	0.436264455	0.395378195	0.12005187	1.602941259	1.038716233	0.668196994	0.69727979	1.094412835	0.955123502	1.331405624	1.289183559	0.435363629	0.44606986	0.721200494	0.487512122	0.725773107	0.816173212	0.72297019	0.725322907	0.878038499	0.96232038	0.168819551	0.745649171	0.594011751	0.547366	0.454761291	0.486610456	0.202560034	0.215223902	0.748142612	0.402843064	0.682844991	0.559566709	0.564237894	0.602376223	1.323336474	0.670241183	0.610477073	0.77190926	0.372979673	0.339892179	0.506002725	0.66134811	0.51860287
Acc00175.1	0.493699709	0.266280727	0.805058871	0.429994563	0.658084626	1.702829449	1.09741654	0.9996523	3.36595798	3.079354111	1.108446586	1.334130254	1.738274558	1.781175858	1.7804894	1.39280903	2.51120749	2.487288502	1.592626737	1.501990496	1.340268844	1.184176076	1.128760242	1.253765657	1.868439013	1.820280023	3.250757121	3.326195782	2.818628713	3.967751385	4.713681178	3.313293451	4.448629854	4.457933977	3.83791632	3.962394878	4.055412125	4.445863766	3.880306233	4.097801659	3.110259917	2.930019121	2.965283314	3.146827358	1.725411548	2.012114245	1.843363377	1.376734409	1.298870094
Acc00176.1	0.056239735	0.016545454	0.046829704	0.017288037	0.133722457	0.077591033	0	0.170812882	0.159119021	0.06597822	2.785335456	3.012797296	1.906002664	1.693055403	0.899220616	0.760414979	0.600088842	0.566678257	0.367469976	0.554915809	0.091605925	0.07917765	0.443388166	1.142580342	0.576064135	0.427879418	1.104923634	2.159747874	1.255333703	0.333774169	0.444844151	0.346180924	0.317028378	0.336848702	0.209093601	0.229270181	0.25718013	0.172502607	0.114687451	0.091829609	0.091106957	0.111257575	0.086860245	0.152540599	0.10318876	0.22669093	0.119992278	0.067213076	0.161411573
Acc00177.1	11.64335021	9.764534305	7.051763333	4.698187428	9.220683601	11.40852233	10.29179011	10.33480427	9.405425137	9.888374042	6.507435049	6.154503844	8.197482091	8.061520249	9.896445936	9.64735324	9.422040243	9.278318755	7.825120168	8.672614597	5.717015988	5.869969575	11.77073546	10.83859308	9.480040677	8.39727819	6.418076815	9.272468589	6.894059086	7.587061729	7.244687793	6.87447614	8.811353605	9.750383572	9.618303167	7.962657015	9.620172203	10.535713	11.26620052	11.85699684	12.2564082	13.28032252	13.12372671	14.69463865	14.76866227	14.1140735	15.55925519	15.60770741	15.81809903
Acc00178.1	0	0	0	0	0	0	0	0	0	0.020112923	0.226423157	0.088951741	0.400709927	0.448794918	0.036549345	0.070780554	0.019670129	0	7.841416137	8.056319614	12.28714097	10.00330544	0	0	0.042315292	0.020067009	0	0.50052399	0	0	0	0	0	0	0	0	0	0	0	0	0	0	0	0	0	0	0	0	0
Acc00179.1	0	0	0	0	0	0	0	0	0.208499865	0.155616906	0.058395741	0.057352822	0	0.222589625	0.282788131	0.136910121	0.355112184	0.178209754	0	0	0	0.138332754	0	0	0.163700095	0.051753887	0.377693367	0.794386514	0.195435179	0.218678662	0.317943632	0.113403595	0.226589815	0.240756003	0.44833665	0.225316252	0.22466211	0.104324723	0.225419167	0.240655844	0.119381002	0	0.34144911	0.239855882	0.231792448	0	0.235845849	0	0.453222611
Acc00180.1	0.40572642	0.656494977	1.506204628	1.247198878	0.526202539	0.34207532	0.436841248	0.564796621	0.645705748	0.706040112	0.392950362	0.421017235	2.164068121	1.783774904	1.21814918	1.409838977	0.977556628	0.962985898	0.450172051	0.442030012	0.26034126	0.148090401	0.223909317	0.199423505	0.600847168	0.538214916	0.649823968	1.738806312	0.881715759	0.434764031	0.551076179	0.468267948	0.398512612	0.625935943	0.525671787	0.499648244	0.738706872	0.526508063	0.430927986	0.368044437	0.712038822	0.630643999	0.574410693	0.7886652	0.903947707	0.635989149	0.631204565	0.787947288	0.873345244
Acc00181.1	0.674112026	0.435596707	0.917156175	1.021305221	0.452753375	0.282332739	0.376283534	0.63982242	0.544932696	0.491451451	0.314783685	0.271687649	1.837471554	1.730728617	0.916165627	0.872202375	0.679514129	0.591912016	0.26712792	0.561215551	0.459887251	0.474527541	0.603589948	0.769184378	0.276316281	0.363520186	1.125950587	2.60335874	1.468512604	0.589396372	0.796349685	0.666878058	0.869811914	0.589909633	0.97647265	0.496870704	0.513777374	0.783902731	0.920551213	0.727252539	0.546022271	0.918535828	0.948182666	1.155818107	0.870851737	1.08688338	0.847555259	0.971087427	0.829175949
Acc00182.1	15.45820342	21.4771907	30.42380713	36.11298059	15.12347499	14.29795832	14.83736822	12.00182551	6.088105908	5.763461395	8.613415931	8.822841926	5.141758168	5.529371723	7.569183541	6.599171419	7.836747311	7.837356737	5.787416389	5.56749806	6.424206917	6.452415413	4.685229541	4.533943084	7.761596657	8.428223962	5.037827249	4.610367056	4.982804769	5.692796605	5.517954694	5.648749533	4.36628775	5.039869034	5.27820679	4.511062762	4.522083958	4.714947401	4.912407601	5.489880138	4.741813405	4.86945798	4.740716358	4.351556162	5.586285693	4.795933764	4.468692412	5.062959394	4.330211323
Acc00183.1	4.666161826	2.990659908	5.38870722	4.593410009	5.427343946	3.295469057	3.542271487	3.782064242	2.920673184	2.554605877	1.525972906	1.714881306	2.227174572	1.940737083	1.918479903	2.052577868	2.963621957	3.179231352	2.70508138	2.651461489	4.573439282	3.892918921	1.550331629	2.3663319	2.13201562	2.126145789	1.04391312	0.973058152	1.006674147	0.892877926	0.87876981	0.797842498	1.067514959	0.862033812	0.882435888	1.089821983	0.959646022	1.061633407	0.892079813	1.058197603	1.214849715	1.067524157	0.929437956	1.295749784	1.514275661	1.656925995	1.466681293	2.323587679	2.402848209
Acc00184.1	3.599277278	6.316859842	14.09328774	17.4951078	4.422357616	3.606692049	3.845755149	5.099774719	3.089136597	3.001430137	2.811191732	3.007597536	2.350063952	2.012025395	1.341526608	1.341643142	2.13393956	1.918493514	1.72735932	1.700082304	2.594978314	2.74780573	3.08908197	3.44682983	2.012225975	2.189090023	3.155422222	1.663807613	3.059987272	4.706608931	4.557102266	5.045867497	4.855699433	5.170525817	4.791584754	5.012698013	5.712165798	5.831637119	5.483825746	5.151503055	5.049587136	7.388037287	6.958001945	7.04015284	9.950628523	9.784886472	10.01440705	10.58306836	11.48532142
Acc00185.1	1.149148718	1.774888064	1.337447762	1.136813535	0.921323427	0.868378126	0.793525689	0.765470099	0.903340047	0.889769474	0.974762235	0.87401697	0.7127943	0.728909324	0.689853061	0.714880062	0.774892435	0.842106123	0.699336362	0.622335436	1.023295386	1.002570572	1.193418517	1.047506614	0.814153678	0.878567435	1.017301225	0.807646254	0.848467961	1.011378082	0.957779801	1.00476257	0.875313245	0.81911518	0.741493998	0.842445073	0.879809665	0.894744884	0.946685682	0.925385665	0.998490278	0.783856142	0.887409408	0.918059323	0.989880903	0.875866202	0.90271074	0.86147594	0.889852348
Acc00186.1	0	0	0	0	0	0	0	0	0	0	0	0	0	0	0	0	0	0	0	0	0	0	0	0	0	0	0	0	0	0	0	0	0	0	0	0	0	0	0	0	0	0	0	0	0	0	0	0	0
Acc00187.1	1.339068564	0.649180934	1.154276775	1.113135713	1.492086328	2.055605777	1.933701683	1.661191962	2.441262052	2.668388764	1.539344833	1.497174725	3.611294944	3.372439338	2.400382912	2.557855085	2.103294428	1.672324008	2.832008048	2.414547023	2.764822635	2.637538569	2.051938723	2.61418687	2.527689789	2.715278338	2.416556144	3.240183331	2.700934327	2.350570178	1.898647925	2.525012879	2.551588195	2.403030338	2.065352906	2.796737972	3.047356234	2.643260452	2.567251255	3.880203336	2.902527535	3.102099609	3.029392826	3.130675623	3.826277985	3.831474008	3.802649606	4.293880525	3.804546841
Acc00188.1	3.573773553	3.179192973	5.154527849	4.341984316	8.902080181	40.38354639	36.22646968	34.5013718	48.9313424	79.1205209	58.15553719	61.52070496	36.44084036	35.07375772	65.45851961	64.3575208	85.83309251	94.6428143	96.92871171	93.14079709	84.24259344	105.4458307	14.75846725	19.33641692	104.8831583	138.1996073	51.62382112	41.99236226	49.92715488	49.97347775	49.68275918	47.33538579	32.72582685	31.73710015	35.08668718	30.80747798	28.7292551	28.46839731	37.28518213	37.02665055	35.95415687	31.04504337	33.13929044	27.87962052	16.34830786	16.2801108	16.38456765	11.08446531	12.83863718
Acc00189.1	0	0	0	0	0	0	0	0	0	0	0.015521138	0.015243938	0.063388535	0.035497564	0.075162905	0.076822604	0.116858958	0.036840828	0.004829499	0	0.005800787	0.024511853	0.03088447	0.083438113	0.164371955	0.050437875	0	0.008797575	0	0	0.009389663	0	0	0	0	0	0	0	0	0	0	0	0	0.010625307	0	0	0	0	0
Acc00190.1	0.431840101	0.531280094	0.375929387	0.748211528	0.509154907	0.270812409	0.490864292	0.417326233	0.277682895	0.267125659	0.279980007	0.244426405	0.359972518	0.411074315	0.418467772	0.413301099	0.261244778	0.305907624	0.309751192	0.309887534	0.44180588	0.479006846	0.408549845	0.141505971	0.290690619	0.284896262	0.419180876	0.784664442	0.260283172	0.330071039	0.282294373	0.302064833	0.442603818	0.342018184	0.212302476	0.220058066	0.418891182	0.4260859	0.360259495	0.384610386	0.360384602	0.443791074	0.323375266	0.383331905	0.679149385	0.654066032	0.376923168	0.867985604	0.949676436
Acc00191.1	0.272976752	0.051626843	0.170476719	0.251738326	0.27816979	0.188305905	0.390075583	0.296104487	0.37237476	0.205872086	0.061803326	0.045524662	0.042067602	0.058894617	0.03741122	0.01207494	0.040267946	0.110021849	0.100960071	0.057716863	0.017323534	0.036601232	0.018446743	0.057503189	0.144377115	0.219095591	0.049966628	0.039409763	0.051709868	0.028929911	0	0	0.059953021	0.159253071	0.039541548	0.059616051	0.029721486	0.110412417	0.059643281	0.063674728	0.06317364	0	0.09034345	0.126926134	0.091994365	0.031437536	0.093603089	0.069908405	0.047966965
Acc00192.1	3.205765104	5.324545719	3.341975432	3.771088004	2.488062116	1.845746774	2.17775101	2.069994052	1.999699985	2.096614396	2.240269295	1.768065438	2.314552512	3.126005996	2.825198772	3.376518103	2.15471707	1.973708375	3.043473748	2.484418278	2.152970481	2.179635578	1.934350081	1.687368508	2.560644429	2.499557414	1.940580442	3.010136428	2.075226328	1.12356629	0.834944763	0.893420043	1.51347771	1.401932418	1.945215032	1.620738114	1.731463675	1.250709124	1.698691662	2.01959148	1.840131107	1.583686589	1.910301179	1.109136951	1.746718803	2.075625631	2.504326586	1.764795357	2.049210315
Acc00193.1	0	0	0	0	0	0	0	0	0	0	0	0	0	0	0	0	0	0	0	0	0	0	0	0	0	0	0	0	0	0	0	0	0	0	0	0	0	0	0	0	0	0	0	0	0	0	0	0	0
Acc00194.1	0	0	0	0	0	0	0	0	0	0	0	0	0.048429359	0	0.057425074	0.055603988	0.061810061	0	0	0	0	0	0	0.088265632	0	0	0	0	0	0	0	0	0	0	0	0	0	0	0	0	0	0	0	0	0	0	0	0	0
Acc00195.1	9.051376735	5.043956036	18.40359617	16.78263351	6.066229729	4.735199866	4.950105104	3.563660136	2.303459573	2.427134892	3.908807561	3.950813705	3.091122185	3.384906435	4.921093366	5.239559871	4.088039781	3.976246827	5.644343794	4.666312038	4.439302978	4.719654648	1.31393208	1.5536022	5.047312456	4.450800389	2.249969813	2.118764783	2.074452339	1.515866748	1.3774783	1.891568995	1.472537214	1.382062354	1.974774278	1.439856373	1.557343632	1.107357777	0.854542229	1.537882191	1.577501187	0.94741262	1.158796642	1.506790974	2.058674939	1.570045687	1.737047896	1.717056565	1.551219642
Acc00196.1	1.616835502	3.017744001	5.15348527	1.84139459	2.830292694	1.75527639	1.369832889	2.837739205	0.89677913	0.668546764	1.256705245	1.11736731	1.324798061	1.030101514	0.960609002	1.023160366	1.456668925	1.385216405	0.101297896	0.071920472	0.074572245	0.07877827	4.091565651	3.165813525	0.245327791	0.251296129	0.447161358	0.72918172	0.667783072	0.897955445	0.641664567	0.591430726	0.889691606	0.750478536	1.26316449	0.992744901	1.932589176	1.657261048	1.621548323	1.594103439	1.209427204	1.790285075	1.548775236	1.538480367	0.368216261	0.249289317	0.247413899	0.20590167	0.168446141
Acc00197.1	0.661190585	0.116711416	0.227106083	0.152436984	0.921838358	0.798183942	0.847386778	1.355525809	0.783358061	0.872642806	0.406052876	0.347342786	0.374460576	0.429381268	0.507447236	0.419698949	0.614470475	0.45303198	0.550215933	0.623852535	0.74898947	0.729176413	0.281488888	0.259991831	0.46510499	0.533999105	0.868366278	1.291842582	1.030173397	0.931965286	0.974658465	0.89029635	1.143569673	1.215064601	0.938600422	0.758094775	1.285019566	0.959424543	1.011254724	1.214559113	0.990778721	1.429474407	0.995655424	1.022218414	1.247815137	1.492469859	1.428340424	1.481625498	1.443575956
Acc00198.1	0	0	0	0	0	0	0	0	0	0	0	0	0.073821561	0	0	0	0	0	0	0	0	0	0.04316124	0	0	0	0	0	0	0	0	0	0	0	0	0	0	0	0	0	0	0	0	0	0	0	0	0	0
Acc00199.1	0	0	0	0	0	0	0	0	0	0	0.67140452	1.384768504	3.381830946	2.985759321	2.384326325	2.448635657	0.408289926	0.250429068	3.739519385	6.395511787	0	0	0	0	0.062738014	0.019834662	6.224287565	10.80791826	4.119526175	1.257128011	0.893579902	1.173471163	0.824984569	0.968831517	0.687299565	0.94987627	0.430508443	0.599736299	0.388763238	0.322809489	0.045752735	0.191561535	0.043620091	0.045962349	0	0	0	0	0
Acc00200.1	1.982580472	1.631832556	1.919814731	1.910501764	1.198970684	1.613497858	1.295164486	1.674531718	1.126589513	1.011367776	1.235643205	1.126891293	0.841063911	0.760321436	0.484398421	0.634579451	1.081111596	0.75417717	0.519045405	0.511031429	0.752078685	0.679504384	0.927289997	0.84309128	0.560816093	0.860437907	0.699293233	0.510275447	0.679382658	0.97501726	0.929053553	0.839859775	0.976043388	0.891511782	1.129371621	0.817311554	0.848894503	0.977603638	1.005070986	1.018446741	0.93825836	0.94432256	0.877321526	0.942556949	1.208654729	1.095447402	0.998091018	0.818646573	1.10971246
Acc00201.1	0.877808013	0.915602335	1.362193706	0.637797226	1.345457111	0.697280427	0.864749075	1.009887441	0.997195512	1.179599909	0.800983234	0.765976021	1.276926055	1.510502416	1.343988883	1.054272626	1.007137766	0.943455784	1.73149903	1.397619812	2.197897403	1.747638992	2.239740425	1.830445032	1.024211571	1.158226023	0.954324462	1.272415313	0.740714248	0.592006302	0.918118579	1.105221296	1.226846708	0.738677223	0.701269576	1.545271435	0.810939568	1.129710469	1.098457523	0.912104019	0.861834497	1.443361505	1.561158454	0.865782954	1.966191444	1.286642014	1.532355037	1.621310844	1.505074696
Acc00202.1	2.314850629	2.804695071	1.893543232	1.27977346	0.990657226	1.102100768	1.035266038	0.858917718	0.746500126	0.648482309	0.766998971	0.916667184	0.823993713	0.908782889	0.798048385	0.769129421	0.80279203	0.747330769	0.802230906	0.80258402	0.71490843	0.881102486	0.474409086	0.487219253	0.816009102	0.651096886	0.821821643	0.942819691	0.842761654	0.8478285	0.914030939	0.897289002	0.887464739	1.038195516	0.993271092	0.811165436	0.684378072	0.808944709	0.749110103	0.723578296	0.812342535	0.731650585	0.702432918	0.616792744	0.715269014	0.582874462	0.475854236	0.44947205	0.480531531
Acc00203.1	5.457000095	21.4597322	23.27795025	34.35826187	4.782471817	4.905974468	4.94492902	4.536626377	5.021434226	6.577167276	6.977266664	7.073922678	4.492865663	4.596224695	7.284143422	7.534042069	5.164589933	5.325800314	7.159657669	6.698058664	5.266817441	5.77496132	6.973244488	7.391792395	8.521252044	8.946222778	3.947317292	3.659383281	3.505474744	4.224594049	3.808022585	3.728627344	4.162144153	3.978735514	4.018703061	3.762500491	3.732172433	3.664402117	4.140640959	4.12951194	4.042021285	3.19473987	2.824672166	3.597859088	4.784917908	4.898655379	4.596983657	4.381645579	4.561829475
Acc00204.1	1.561442544	0.098067484	0.029217574	0.010786199	1.532095251	2.485042014	2.442262666	2.522205385	2.647363431	2.453406924	0.963900731	1.010405195	1.536150792	1.550912287	1.750425309	1.66956383	2.35511004	2.182624428	1.167972159	1.05596536	1.387282393	1.234995428	1.211660479	1.322256265	1.433321033	1.790677036	1.865806139	1.233229831	1.969673612	2.559683288	2.556761768	2.06086768	2.679257512	2.569728328	2.680274228	2.601616719	2.692121055	2.972141578	2.504417216	2.826480097	2.709499388	2.45926861	3.016747776	3.045496882	1.848643411	1.744364936	1.871612947	1.89755814	2.006936224
Acc00205.1	3.656918231	3.929513585	3.207013167	2.814318622	3.279596413	3.268087811	3.102329595	3.433159155	1.822258526	1.849937456	1.983250982	1.692157257	1.67168399	1.705163537	1.874379667	1.820292394	2.201999404	1.951264696	1.697826809	1.615404779	2.043127103	2.012308899	2.101987294	1.852697119	1.565144642	1.490535783	1.877573765	1.983247591	2.034787414	2.110037892	2.063882189	2.215077875	2.179727364	2.457221551	1.928517622	1.790811012	2.325907755	2.14177196	2.122187838	2.152703414	1.925687705	2.110944976	2.543593167	2.201824288	2.22977516	2.195362861	2.25493374	2.092234794	2.206518661
Acc00206.1	2.513536662	0.664087279	0.904245098	0.832670925	3.138581171	1.099818682	1.093368017	1.402070875	1.688704633	1.872332937	0.528560646	0.468474885	0.85556202	0.808352185	0.936444911	0.848816875	0.881957979	0.754063394	0.752126234	0.577887202	4.647041852	5.14963898	3.590049806	3.870304696	1.547963091	2.145125542	1.000576737	0.91248539	1.051664377	1.762093992	1.485704363	1.727450893	1.600737652	1.554650575	2.01253119	1.90884517	1.828907159	1.825224581	1.430732648	1.700106736	1.436354105	1.37932397	1.400810536	1.250984668	1.20892928	1.009876678	1.275628221	1.115552334	1.065592056
Acc00207.1	0.785678988	0.125202407	0.599700941	0.24151692	0.707623581	0.692530247	0.750423609	0.795428672	1.180926635	0.960132643	0.812820641	0.883230038	1.188924161	1.193161377	0.837484682	1.040688411	0.863875333	1.064342211	0.669953583	0.985184503	0.921032836	0.901287607	1.434992144	2.317071546	0.864564011	1.034576094	1.146512828	1.418910127	1.070755133	0.939053003	0.925905336	0.990751031	1.560195558	0.99820756	1.549054604	1.034284249	1.131082935	1.00412157	1.385238767	1.051245447	1.255102713	1.424763912	1.516816133	1.438437827	1.613180036	0.985261567	1.222311733	0.860730294	1.046940177
Acc00208.1	1.101297234	1.284413686	0.417575351	0.217631344	1.377304389	3.852770484	2.43434918	3.105969755	1.863975349	2.076425532	1.324615019	1.270347283	2.460903859	2.387924264	4.100313901	3.848495289	4.711252233	4.43872078	12.88855481	10.75489212	13.27911035	11.73928704	0.632583004	1.739931222	2.81044159	2.858925873	3.527743341	4.955335467	2.946732873	1.342220363	2.404016146	1.8460618	1.602418083	1.188607403	1.595263972	1.623475953	1.139129274	1.392024322	2.015232816	2.055114243	1.879649227	2.367633133	2.126142403	2.112291692	1.453639522	1.363439431	1.321712843	1.515956524	1.548143155
Acc00209.1	1.063878147	0.856682919	0.380147862	0.232633185	1.372673082	2.152487813	1.861620484	2.186083909	1.904541739	2.007252843	1.510077355	1.611146244	1.688948501	1.800518865	2.227136664	2.164999012	2.249971458	2.146162816	2.310137692	2.037224892	2.645628461	2.395950979	4.109012106	6.655095669	1.735909223	1.837065179	1.384231755	2.117043185	1.374351325	1.387279637	1.553668345	1.649820893	1.635593343	1.809513022	1.751567025	1.580291091	1.676013182	1.870972906	1.80327732	1.611766545	1.656827413	1.673794753	1.892977592	1.691191575	1.034936603	0.97259877	1.013545946	1.056818463	0.954467664
Acc00210.1	0	0	0	0	0	0	0	0	0	0	0	0	0	0	0	0	0	0	0	0	0	0	0	0	0	0	0	0	0	0	0	0	0	0	0	0	0	0	0	0	0	0	0	0	0	0	0	0	0
Acc00211.1	1.625104533	0.797607034	1.178267269	1.111206326	1.069252883	0.92963965	0.882162524	0.987162512	2.343810886	2.153889034	1.049054713	1.09201488	0.876539401	1.024823754	1.201596821	1.178219042	1.293350923	1.341930454	0.779889478	0.715702229	1.281851437	1.324388886	1.049971612	0.981908537	1.438117126	1.614512703	0.954789683	1.025447915	1.198334589	1.352616718	1.641692695	1.42729315	1.316238659	1.515072751	1.157486625	1.078581647	1.389626782	1.245692119	1.430682781	1.410890834	1.386945747	0.981272978	1.199862012	1.199786091	1.358927481	1.49542341	1.471488011	1.108469665	1.053090797
Acc00212.1	3.383094422	8.027511952	10.86219244	13.50585314	3.576556246	4.490835156	4.537911552	3.469946064	2.779579616	2.842364788	3.714912237	3.410949093	3.646851341	3.575771999	3.187284851	3.135002214	2.654359455	2.746924672	1.905079266	2.175588787	1.741322936	1.742476048	3.955370346	3.727530088	2.811334313	2.842792936	1.703623295	1.509571597	1.508395281	1.914291819	1.919236993	1.84146528	2.119819386	1.842099351	2.256949624	1.979924863	1.929138464	1.735869317	1.935639196	2.130800204	2.082121969	1.686740568	1.60478784	1.723015863	2.462786957	2.151679319	2.198532468	2.392370521	2.283564873
Acc00213.1	1.215469938	1.134307451	1.231938414	1.120902658	0.814037836	1.003403297	0.990336252	0.945609377	0.750503711	0.750372223	0.611843459	0.531132421	0.701269651	0.698152585	0.583026734	0.687933746	0.771573858	0.706724809	0.641147013	0.674606597	0.929421162	0.846254625	0.909565095	0.856969755	0.608609985	0.587732498	0.74039727	0.734993414	0.845493296	0.909094389	1.096093897	0.981215149	1.018566721	1.041560618	0.84857401	1.081379965	1.070647243	0.860348734	0.860927819	0.813380712	0.855398606	0.853130185	0.900156548	0.875531116	0.861766135	1.116400619	0.844951068	0.741198032	0.839439854
Acc00214.1	0.108410767	0.112566763	0.107529265	0.117618915	0.028947509	0.035192633	0.01993401	0.004842179	0.060894225	0.074065511	0.068219965	0.057075429	0.077392015	0.09438382	0.075453295	0.051339804	0.063654937	0.041124133	0.07075689	0.070788035	0.059491054	0.044890335	0.298641926	0.222548618	0.073190705	0.080614289	0.138907227	0.118152014	0.1606656	0.118272283	0.146738952	0.122668595	0.098040822	0.078127683	0.096993092	0.112113243	0.097206743	0.085764468	0.112164452	0.072888835	0.082645985	0.12435432	0.093567471	0.088213663	0.130379464	0.169651738	0.122454864	0.062876442	0.109816135
Acc00215.1	0.74276694	0.67577053	0.829644727	1.001817165	1.222190337	0.713266894	0.765067003	1.088223711	0.902630823	0.8360686	0.816754413	0.763969133	0.988336594	1.065426372	0.876846787	0.926041102	0.880732568	0.867772493	1.270691108	1.130807518	1.040755227	1.065673748	1.272303174	1.122600381	0.891610676	0.712368045	1.207456849	1.728334136	1.227888541	0.907857706	1.044675995	0.886215323	0.905487916	0.844508412	0.789641043	0.885391918	0.992550652	1.037612091	1.000899808	0.999097306	0.985934195	1.115224506	1.162337719	0.921226124	1.229891929	1.313641705	1.335174984	1.284613827	1.279877633
Acc00216.1	0	0	0	0	0	0	0	0	0	0	0	0	0	0	0	0	0	0	0	0	0	0	0	0	0	0	0	0	0	0	0	0	0	0	0	0	0	0	0	0	0	0	0	0	0	0	0	0	0
Acc00216.2	0	0	0	0	0	0	0	0	0	0	0	0	0	0	0	0	0	0	0	0	0	0	0	0	0	0	0	0	0	0	0	0	0	0	0	0	0	0	0	0	0	0	0	0	0	0	0	0	0
Acc00217.1	2.207089182	1.970861433	2.605350489	2.703185391	2.106621402	1.958356807	1.742355356	2.142469597	1.499908032	1.486545163	1.623196223	1.542563437	1.826908031	1.683617933	1.433713748	1.434700823	1.505456612	1.334914999	1.51306875	1.507329666	1.678953287	1.662627283	1.886073336	1.917247559	1.18777443	1.209619574	2.473073298	2.993395524	2.287733512	1.673727202	1.900316144	1.633827286	1.907261968	1.663616954	1.80789403	1.750993495	1.99218444	1.968637633	2.263652274	1.940864143	2.285470307	2.53901545	2.374999068	2.44618672	2.518220604	2.39561238	2.20215622	2.72048265	3.044811115
Acc00218.1	2.975607102	7.514755029	9.936013065	15.5706309	3.199305486	2.704700895	2.942668914	2.581647276	1.872757787	1.970612469	2.570022579	2.507233224	3.32438579	3.348940007	2.00487252	1.935319995	2.503239247	2.400549457	1.664163721	1.736274415	1.735338939	1.876216894	1.49881447	1.431760629	2.422930783	2.45891248	1.483044176	1.231443723	1.486822699	1.570631912	1.480778959	1.439766391	1.323463868	1.465289886	1.37900417	1.441360988	1.400419977	1.375706441	1.515779925	1.468617613	1.535186895	1.500603758	1.404040271	1.475508466	1.668612321	1.601800835	1.578174541	1.841500306	1.714363402
Acc00219.1	0.528529184	0.29684587	0.555120713	0.19939418	0.71662801	0.596605249	0.525672791	0.930323164	1.767251978	1.724864739	1.21837364	1.009643146	2.021440822	1.90844661	1.605630344	1.666294153	1.670352984	1.704167341	1.883675708	1.688943014	2.262512691	1.995527182	1.420523396	1.204452061	1.369738778	1.442541896	1.693017338	1.691404649	1.560947065	1.229744411	1.312900525	1.423334254	1.218831524	1.334275141	1.193626415	1.267071045	1.354942644	1.156339889	1.04718896	1.274879469	1.634571266	1.30357436	1.52127573	1.094706654	0.925666868	1.026462385	1.172512362	0.775212143	0.916057232
Acc00220.1	11.61159955	3.763020823	9.064450439	4.489628212	6.431678448	5.381691617	3.875393869	5.579361035	9.122181431	9.620725872	15.31143558	13.87306701	7.730886693	7.197223956	10.33692866	9.840584639	16.74663153	15.35623143	10.96000835	12.64312326	16.64335982	16.957695	1.31595409	1.114718333	18.95346079	16.98896183	7.206529908	6.824810068	8.76108855	12.15848845	12.91573744	11.67977364	9.297672986	12.76854932	9.136989761	10.44731871	12.46812047	11.27980892	6.405374128	5.998968439	4.947553243	7.127137944	7.262213397	6.22507782	2.686900698	2.315822707	2.177432183	2.547771369	2.659386678
Acc00221.1	0.048860851	0.057498491	0.020342728	0.060079103	0.295724604	0.089881029	0.020364368	0.148401532	0.898572701	0.90568139	1.9488165	1.635148997	0.869691266	1.003570563	3.885362898	3.731890155	5.448997806	5.015178666	5.047865508	3.181916645	10.01347305	10.37952865	0.123268423	0.160107923	1.640134313	1.201005787	0.918216036	0.515730205	0.842267771	0.604128399	0.608996861	0.726838042	0.175275518	0.266047975	0.528464477	0.224087619	0.049652676	0.184454841	0.423469949	0.558468319	0.316613403	0.386640503	0.377319126	0.397579942	0.128071389	0.078779261	0.156373199	0.175183336	0.200333876
Acc00222.1	0	0	0	0	0	0	0	0	0.039541705	0	0	0	0	0	0	0	0	0.045062971	0.082702858	0.041369631	0.149003567	0	0.05288818	0.109910603	0	0	0	0.03766357	0	0	0	0	0	0	0	0.085461817	0	0	0	0	0	0	0	0.090976658	0	0	0.089455664	0	0.068762422
Acc00223.1	0	0.146010204	0.172192681	0.203417792	0.035759787	0.038040266	0	0.041871897	0.039005344	0.116448823	0.502524612	0.686677948	6.23131114	6.046302446	0.246880218	0.307351356	0.113885154	0.088903434	1.855968687	1.93840257	0.416450186	0.828120119	0.365195477	0.569203574	0.14291376	0.116182991	2.261037007	4.569780258	1.791501417	0.245457323	0.475837267	0.29701145	0.508674498	0.675595452	0.335492308	0.337210306	0.336231312	0.234199962	0.379534871	0.495230555	0.178666669	0.280521442	0.298092535	0.31409914	0.520353957	0.57792236	0.397090119	0.34599919	0.644382141
Acc00224.1	4.088272324	4.128431353	10.16592834	7.989011446	3.239584343	1.626287026	2.15232257	2.628315341	1.422707708	1.198500854	5.085535887	5.402442264	1.660138872	1.311155902	1.424027319	1.286170989	1.500565274	1.538409032	1.418620464	1.613092974	1.795357735	1.536613036	5.044931997	5.361668822	1.558624976	1.754226508	2.804959926	2.483359184	2.257748544	2.803878686	3.121391891	3.383187919	3.250500709	3.392591265	3.149361487	3.346646308	3.365451046	3.575875928	2.689986692	2.841258826	2.606724321	2.633334365	2.109546113	1.918325761	1.55957616	1.719547211	1.691640685	1.559707275	1.357860043
Acc00225.1	19.83574333	17.07389882	10.68675465	9.989601282	20.22537981	12.30655597	13.11619181	16.35186078	8.179076222	9.114251	8.947957796	9.685930725	3.621750597	3.73587483	4.799489693	4.780993741	9.270310756	9.430529689	6.557083492	5.653808256	9.117203266	8.780322453	3.244866536	3.253439558	5.232338023	5.450001668	4.592281714	3.846460936	5.382346621	7.322163514	7.137201326	7.442449695	8.748826157	10.02635857	8.950878221	9.265483862	10.19300279	10.92490259	12.67568795	12.26836612	12.94130318	19.81682684	19.65994175	19.57116325	15.65834434	14.20793899	16.15426764	15.80832643	16.82589661
Acc00226.1	10.34418438	5.906590682	6.029377078	5.95488269	10.71229645	12.41173465	12.24795246	8.639852022	4.644994298	4.898282939	5.501869329	4.988884789	5.156705073	5.434657501	7.327446877	7.308607663	5.16807041	5.445187781	8.20804171	7.005422855	9.803109255	9.885295937	5.797638815	6.40941952	5.477659716	5.591548006	8.213495985	8.246853668	7.169967972	4.581081453	4.846103781	4.896076947	5.397389775	5.06917977	5.149005746	4.792011947	5.351471671	4.903485426	7.359098152	6.065130325	6.220519834	8.982734356	9.077397899	8.774132613	11.38771622	11.57360533	10.30778705	10.39574962	11.33559354
Acc00227.1	57.26916626	19.06519046	13.4903706	12.89451189	56.46609476	20.85020058	18.68676553	26.38336717	18.21078737	16.32499691	0.033173324	0.06516173	0.180640402	0.075868935	0.990648238	1.088858407	2.391957431	2.193468457	0.154831295	0.154899447	0.185970318	0.039291884	0.435661848	0.370382384	11.43831	14.05331199	1.662833941	0.112818336	3.608227589	5.776531977	6.923640928	6.893160965	4.054700296	5.539109713	5.26359538	7.42383535	5.743150107	4.80042932	10.88472815	9.91156513	9.155389154	15.40401865	13.12528035	15.19263346	35.35504478	32.26365259	29.5423236	26.26664333	32.74963774
Acc00228.1	19.62990446	30.22498971	24.6863072	30.31508952	14.01106772	9.740732507	10.12743924	9.086195436	2.304596365	2.433684417	5.257576358	4.748740222	2.230858447	2.15045363	3.161886807	3.358439112	3.29952369	3.034457803	1.390272908	1.235456464	2.578981844	2.668840752	1.548874814	1.667647503	2.336786325	2.397871684	2.056313567	1.473097946	2.235171205	2.63684173	2.865657682	2.386783463	2.583203934	2.480789681	2.632047606	2.626315611	2.979889591	3.011466571	3.739473057	3.552560577	3.655467723	4.155005363	4.258615218	4.531110259	5.886373302	5.808950073	5.670454176	6.323590272	6.094289799
Acc00229.1	2.882332548	3.914096655	3.065931289	3.468467968	3.373506905	3.426992169	3.537995456	3.273965988	3.319176476	3.608241657	4.205923881	4.121689413	3.984595229	4.565377172	4.533643195	4.520478215	3.686088599	3.787360322	4.485112205	4.656165013	3.39363746	3.414590817	4.228882341	4.440239661	4.593838006	4.352919933	4.601420058	6.615123164	4.20263866	2.798880297	2.847722171	2.794734499	2.810069254	2.698660651	2.732516943	3.018175316	3.143363033	3.134953335	3.458598829	3.510625645	3.834145816	3.278177475	3.112541948	3.27014144	4.486940259	4.212740565	4.115426044	4.095862413	4.345211466
Acc00230.1	0	0	0.15068279	0.158935122	0.022351972	0	0.021549012	0.052344802	9.898538476	17.12929459	3.578093794	3.97023087	0.892395919	1.082773231	0.440899064	0.480281735	0.189826472	0.388989167	4.576617634	5.624447791	4.149582073	3.316027683	0.081524527	0.203306142	14.75213129	23.60189321	1.899096689	2.194537179	1.348323228	2.480375346	1.933271004	1.16694062	1.165822209	1.041641108	1.432966715	1.528128143	1.70758548	2.269025872	4.059296972	3.405030808	3.322396345	2.571688795	2.448847928	2.55229593	0.216834574	0.30566081	0.137891503	0.092687085	0.063596333
Acc00231.1	0.123744027	0.104846072	0.117464667	0.082163782	0.147649413	0.218525684	0.185667825	0.157852293	0.423631702	0.313570593	0.196113942	0.165645843	0.194893448	0.212300275	0.326065197	0.282006696	0.224889285	0.215457329	0.20503417	0.15750625	0.15831629	0.213702771	0.304382497	0.467120063	0.234565937	0.212046008	0.234659632	0.246774849	0.301917212	0.374544896	0.412870796	0.411318153	0.41092394	0.339589078	0.511929855	0.423748178	0.384793129	0.39941042	0.408800953	0.290955259	0.360831986	0.402870079	0.397525844	0.47525827	0.73173602	0.82200098	0.75245259	0.66549879	0.724512396
Acc00232.1	0	0	0	0	0	0	0	0	0	0	0.060687567	0	0.02065407	0.023132548	0	0.023713893	0.026360649	0	0.028324972	0	0	0	0.036227435	0.037643375	0	0.053785044	0.245322811	0.103195422	0	0	0	0	0	0.062551206	0	0	0	0	0	0	0	0	0	0	0	0	0	0	0
Acc00233.1	1.068335564	0.901331014	1.068117233	0.932640467	1.626674215	0.796809694	0.688041362	1.279842991	1.613010103	1.481312494	3.867500331	4.417674843	0.935876617	0.751695763	0.553272171	0.518841219	0.80710892	0.747283325	1.59332427	1.483966291	5.369118423	4.006190968	0.461975264	0.370379596	1.000293971	1.284703199	1.244998724	1.185696946	1.156961433	4.891381387	5.871187469	12.60670988	3.182001186	5.150361491	2.498289995	3.137591005	2.221675555	2.57915862	1.425450573	1.570368644	1.586119076	2.198222472	1.906503232	2.190401252	4.042513834	4.12440197	3.565836332	4.64353235	5.344744552
Acc00234.1	49.77076661	121.2422393	109.7117764	124.2255151	24.31860017	7.884262738	13.97111469	17.68953916	3.034835709	2.865905868	8.883233493	9.122447147	4.845110903	5.360344691	7.975394351	7.745088869	2.287496601	2.354787571	3.686931808	4.634337915	9.700375114	10.2989046	4.871017254	6.102396836	8.544099359	6.654751832	10.97169547	1.734413033	8.497700065	10.7273669	8.58614393	11.09801873	11.64876869	11.98932456	11.92230958	13.92786675	12.10627766	11.91542951	9.968977071	9.659017714	11.29848254	17.6776335	16.24234569	20.79888016	75.05789919	70.6497441	64.15819138	82.34948449	67.19310176
Acc00235.1	1.712071931	0.304647076	0.879508234	0.58570891	1.557898735	1.238174772	1.536460803	1.509663587	1.171926602	1.428651286	1.487967543	1.4076655	1.697951613	1.759911166	2.057497077	1.983698486	1.07403728	1.16861887	1.664722716	1.43045255	1.459775766	1.438438788	2.129168377	2.185240538	1.594871339	1.444782985	1.238371035	1.934855757	1.171726087	0.880883038	1.032536941	0.616166665	0.89152404	0.969815147	1.175995491	0.696546061	1.073355022	0.996852255	1.119206165	1.082133976	1.297288573	1.381312279	1.215494408	1.168414935	1.693703041	1.469248074	1.325631669	1.46034041	1.460539795
Acc00236.1	0.556932883	0.924096645	0.946043663	0.732738569	0.900477486	0.804228624	0.872771605	0.85140444	0.779986159	0.718708657	0.744365697	0.814870432	0.813069699	0.82989146	0.828743267	0.804761148	1.157844921	1.209139032	2.523952009	2.077200872	3.559359978	3.474360229	0.590123575	0.653337646	0.920994724	0.95956732	1.075158431	1.240732663	1.107745318	0.793274628	0.768910917	0.697061846	0.770599666	0.788451783	0.722834511	0.732212083	0.633873389	0.536132422	0.488364352	0.600186566	0.697714692	0.679946741	0.527566508	0.537768107	0.268603567	0.275372335	0.427774997	0.386048052	0.442994116
Acc00237.1	3.509701103	16.33989568	82.02974416	68.61667509	2.503528109	1.87633384	3.784952145	2.265199327	3.165185457	3.767459183	16.51307611	15.43286045	17.88924787	16.96164966	8.978692693	9.726364188	10.29852707	10.0434231	34.95021309	35.25778857	38.39328227	42.37050153	20.17151397	15.78462545	9.745455284	9.273905556	3.541384795	3.399092025	4.770235286	6.769599166	8.075920737	6.818697091	7.823869186	7.596371499	9.875501705	7.377486258	8.492914676	8.508656867	6.776967787	5.014384806	7.462386204	4.686625308	5.827152499	8.638909998	5.588657656	4.385536273	5.265173744	4.010994724	4.047212709
Acc00238.1	0.757223814	0.977719503	0.849457497	1.086259197	0.745648263	1.025355926	0.902960785	1.011513014	1.200147759	1.140042568	0.855609221	0.714824868	1.036194331	1.033471022	1.273508453	1.276542251	1.679655989	1.639010665	1.701094072	1.504678116	1.881249152	2.020258619	0.756183924	0.537611019	1.079852843	1.107896152	1.122956529	1.10063005	1.031975269	0.873834655	0.937746365	0.85236867	0.700643844	0.72154138	0.838896851	0.900358301	0.65193341	0.684872765	0.654130268	0.801379118	0.68149086	0.65388705	0.628067454	0.410767848	0.661597874	0.633052033	0.583411721	0.779280783	0.810667912
Acc00239.1	3.399432988	1.737009733	2.185055426	3.59327224	6.110522819	3.56551279	3.504779046	2.928393741	1.124913699	0.993521575	0.630121928	0.727170214	0.92214447	0.864670893	0.57214469	0.430889363	0.355815049	0.32049676	0.132344794	0.102980148	0.052987142	0.055975723	2.068831595	1.309357461	0.279682123	0.502607428	0.916991476	0.723251047	0.632655691	0.589915544	0.486027932	0.42829035	0.672382654	0.584524965	0.604724658	0.729385616	0.757570889	0.591003382	0.972958362	1.136103485	0.933934996	1.854012263	1.473768938	1.22938357	2.938871319	2.564196091	3.181131868	2.779756447	2.543070119
Acc00240.1	0.218222469	0.160499951	0.13628212	0.134162729	0.377361728	0.652318717	0.40928128	0.607558725	0.926124899	0.563221825	0.374667304	0.339670093	0.902393977	0.747024941	0.860662584	0.878415878	0.676009144	0.58635615	1.398960777	1.480321352	1.583372731	1.263042673	0.550541775	0.715074451	0.53861562	0.536393539	0.419414217	1.200685407	0.7716387	0.323779192	0.52305836	0.279845352	0.223661716	0.475289683	0.29502869	0.44480922	0.332638383	0.205953181	0.278132745	0.356318966	0.294595763	0.308359802	0.168518373	0.29594544	0.629192074	0.645047614	0.232798139	0.652003586	0.402629272
Acc00241.1	0.188310005	0.033239928	0	0.069463564	0	0	0	0	0.213114119	0.053020274	0	0.058622082	0.02031391	0.045503139	0	0.02332334	0.025926505	0	0.027858477	0	0	0	1.995324333	1.184749188	0	0	0	0.025373965	0	0	0.054163326	0	0	0.184563081	0.152752888	0	0.172225534	0	0	0.061495433	0	0	0	0	0.059230546	0.121446292	0.060266322	0.20254728	0.277951654
Acc00242.1	0	0	0	0	0	0	0	0	0	0	0	0	0.124314733	0	0.44221829	0.214097244	3.966551172	3.158382007	0	0	0	0	0	0	0	0	0	0	0	0	0	0	0	0	0	0	0	0	0	0	0	0	0	0	0	0	0	0	0
Acc00243.1	3.341863753	0.589895956	0.071555226	0.14088487	3.368288245	2.555587161	1.862414957	3.161000399	0.810439847	0.967813704	0.090793795	0.133758395	0.154501283	0.138433088	0.207626411	0.189216075	0.249772651	0.354047719	0.141255274	0.042395235	0.559891014	0.501853326	0.198730926	0.206498274	0.084840394	0.120700544	0.244682616	0.154389185	0.202575296	0.198334471	0.137316469	0.264480148	0.352302223	0.124775945	0.193631825	0.29193507	0.232870016	0.297374465	0.321275256	0.218267063	0.185613782	0.906667944	0.79632847	0.71477929	0.961043426	0.646577903	0.947291593	0.85583978	1.879123395
Acc00244.1	3.03415913	2.655894035	3.197905439	3.296382668	2.943254298	3.692917738	3.263670415	2.461656564	3.780726899	3.926237708	11.98867274	12.35681959	4.371598279	4.640079595	5.709955913	5.26633496	5.562273575	6.137962586	4.445675571	4.521452028	4.128536834	4.103924085	5.921920145	6.177892339	5.613594799	5.668664416	2.886471037	3.645955933	2.910014946	2.651755141	2.773546219	2.929414663	2.65822826	2.362734502	3.118697573	2.655995621	2.217463261	2.141791424	2.542783518	2.823243249	3.083821622	2.565407833	2.824528479	2.962668353	2.562382171	2.868204651	2.953042942	2.667474583	2.177908925
Acc00245.1	0	0	0	0	0.044335008	0.047162348	0	0.034608538	0.137016748	0.160414812	0.072235404	0.088681645	0.079898639	0.089486436	0.284219245	0.282262534	0.258857302	0.257185924	0.075858173	0.160215522	0.080990624	0.021389664	0.431209145	0.20162828	0.210934021	0.24807535	0.204402569	0.168893723	0.181314668	0.574823186	0.622718001	0.543584999	0.963500681	1.302939095	1.086074939	1.341319364	1.285317749	1.484068733	1.324504338	1.153551673	1.070636786	0.927441801	0.950336561	0.890103608	0.161283798	0.293952221	0.145870401	0.061281433	0.028031769
Acc00246.1	0	0	0	0	0	0	0	0	0	0	0	0	0.080468762	0	0	0	0	0	0	0	0	0	2.822859458	4.253125796	0	0	0	0	0	0	0	0	0	0	0	0	0	0	0.114088294	0	0	0	0	0	0	0	0	0	0
Acc00247.1	0.481154135	6.379125134	3.083243362	4.205683211	0.406974591	0.793701777	0.627767438	0.61949579	1.368727408	1.744951324	2.179898974	2.564276153	1.370953754	1.383816406	1.846368817	1.910890326	1.332105772	1.290033817	2.9555869	3.421320493	1.94227868	2.012557682	1.316134012	1.449834914	2.927648437	2.967725879	1.635078639	1.782919968	1.109589097	0.931166002	1.083080708	0.917489548	0.884448452	1.008088331	0.784845476	1.215277792	0.60587479	0.799614108	0.815887856	0.785640197	0.898070721	0.532092557	0.630040961	0.442581415	0.493503217	0.404751536	0.318017698	0.543783666	0.308782198
Acc00248.1	1.608049538	2.2357904	1.540756476	1.137596552	3.399720194	8.995732791	6.995865269	8.530296079	7.151680325	8.000826357	8.76263069	10.09763591	6.570400391	6.161203081	2.944461184	3.342181284	7.703371926	7.954957266	11.16146275	11.11747181	6.57589253	7.132860709	9.002899273	8.66182899	7.339894377	6.14162221	11.51566839	10.81904753	10.77826191	15.06700592	14.47753743	15.05079403	11.14181408	11.83839009	11.25727171	10.60773584	10.8119824	9.698336532	6.232785688	7.049723901	6.780136566	4.74372848	4.933127646	3.656538656	3.187181042	3.338530051	2.432186942	2.645776383	1.896658864
Acc00249.1	0	0	0	0.018022126	0	0.026961908	0	0	0.677325274	0.770333817	0.123887238	0.144488676	0.079055804	0.053125477	0.012498714	0.042358225	0.06053903	0.039382714	0.144556071	0.122926745	0.130221438	0.045855396	0.656345921	1.709800398	0.260468731	0.267628892	0.100160105	0.190912909	0.129568122	0.17397349	0.351313066	0.421027314	0.300445569	0.430959353	0.416128729	0.194191981	0.238311631	0.165994579	0.134502009	0.191457807	0.158292609	0.099412993	0.090548529	0.095410692	0.015367199	0.031508899	0.156359279	0.035033548	0.024037925
Acc00250.1	0	0	0	0	0	0	0	0	0	0	0	0	0.050732555	0.113640873	0	0	0	0	0	0	0	0	0	0	0	0	0	0	0	0	0	0	0	0	0	0	0	0	0	0	0	0	0	0	0	0	0	0	0
Acc00251.1	0	0	0	0	0	0	0	0	0	0	0	0	0.239211684	0	0	0	0	0	0	0	0	0	0	0	0	0	0	0	0	0	0	0	0	0	0	0	0	0	0	0	0	0	0	0	0	0	0	0	0
Acc00252.1	0	0	0	0	0	0	0	0	0	0	0	0	0	0	0	0	0	0	0	0	0	0	0	0	0	0	0	0	0	0	0	0	0	0	0	0	0	0	0	0	0	0	0	0	0	0	0	0	0
Acc00253.1	0	0	0	0	0	0	0	0	0	0	0	0	0.029698968	0	0	0	0	0	0	0	0	0	0	0	0	0	0	0	0	0	0	0	0	0	0	0	0	0	0	0	0	0	0	0	0	0	0	0	0.067727623
Acc00254.1	0.130761256	0.288519902	0.387893149	0.211028353	0.233185441	0.090202248	0.061311439	0.198575857	0.15029734	0.24161115	0.466278967	0.686927189	0.705292434	0.819549442	0.250889983	0.253055896	0.146275988	0.223986216	0.132995137	0.036287366	0.087132307	0.046023372	1.592752894	2.731562041	0.133132018	0.149227367	0.230374394	0.165182979	0.216737919	0.291017974	0.211559991	0.125764764	0.075386538	0.080099635	0.099441209	0.09995043	0.149490379	0.138835537	0.149994125	0.186821395	0.132393718	0.083147633	0.050489013	0.133000274	0.154234912	0.131768006	0.156932049	0.087904705	0.140734884
Acc00255.1	2.915764391	1.00639948	0.14337985	0.239955134	1.865971265	2.333393577	2.344362109	1.987334281	2.305981909	2.052395283	13.69928531	13.32359078	1.333276165	1.410052429	1.370466637	1.303309321	1.954528253	2.128285179	1.285012312	1.393181369	2.168987261	1.795707289	2.302378139	2.038777319	1.433668379	1.547875292	1.97095148	2.201609367	1.481583426	1.987078255	2.311259344	2.402467375	2.294275195	2.425210095	2.421074173	2.199484371	1.644824096	2.025952955	1.942984976	2.311738225	2.243955831	2.21902963	1.973884382	2.403688552	1.973847714	2.072944175	1.934888028	1.742340142	1.816767627
Acc00256.1	0.03693956	4.60779343	0.399864842	1.180939033	0.127755645	0.135902899	0.107770441	0.280484639	3.257323617	2.799507037	11.33785287	13.67484094	2.689772973	2.722447516	2.409765996	2.257093382	1.373175565	1.538457251	12.22297593	12.21013198	7.493762052	9.511267172	1.432839857	1.56146848	11.34205045	7.030351429	4.953960426	5.442008775	3.95122381	3.288459037	3.98432643	2.899090489	2.953102394	2.836023068	2.472075328	2.315320684	1.914447794	1.220193758	1.920899022	1.749158591	2.333805184	1.169224823	0.74167366	0.581114742	0.213012696	0.218380582	0.374365105	0.154514866	0.166601063
Acc00257.1	0.596920852	0.607589071	0.995902184	1.470621617	0.62159644	1.124102884	1.084127639	0.820474769	0.82286064	0.947683333	1.791916502	1.861642894	1.142148552	1.200242485	1.354301741	1.270879709	1.310745004	1.348685478	1.285946967	1.428384103	1.296820468	1.439484297	2.098147648	2.064506583	1.64860957	1.658484809	1.099802831	1.253455717	0.924404326	0.905052326	0.789530045	0.777775129	1.071765103	0.932368654	0.830577345	0.766001469	0.856759223	0.9498985	0.919621618	1.052924842	0.818770996	0.790532082	0.672936323	0.779977909	0.705790406	0.625226047	0.522912165	0.898247037	0.878930738
Acc00258.1	1.587426911	0.391466957	0.213823613	0.287043184	1.009213895	1.084309386	1.255117654	0.768111539	1.865873144	1.895170335	1.097584085	0.999252778	1.792179837	1.964933343	2.140006097	2.101054972	1.826663458	1.862958987	1.784346709	1.681479284	1.597034938	1.665200386	2.23063381	2.019484613	1.791945072	1.814335853	2.283239541	3.045963119	2.693083887	1.766462702	1.734591453	2.059642748	2.021779189	1.74142319	1.70428951	2.034207543	2.099470285	2.059991722	2.38027683	2.236226103	2.369898235	2.22992273	2.319522916	2.178138301	1.872394448	1.856847166	2.029656172	1.408921233	1.847291796
Acc00259.1	1.55551157	1.577598096	1.14185934	1.025533095	0.973308989	1.37893659	1.177195633	1.155209171	1.38496609	1.553535793	1.94353122	1.932714174	2.206062068	2.402785061	2.622381394	2.515981943	2.005427032	2.070554437	2.596436809	2.451166045	1.721454725	1.664868098	2.362335439	1.703511878	2.076256256	1.662585167	1.389914056	2.792348491	1.24842739	0.718697638	0.878139206	0.855649472	1.017404324	0.930561455	1.099921198	0.959537175	0.935952488	0.994800331	1.199969318	1.392476535	1.121792981	1.307243169	1.13272543	1.310128337	1.24999037	1.127491138	1.38647939	1.033467627	1.053165797
Acc00260.1	1.416731619	1.277568798	9.847798008	23.57390475	0.519269432	0.08498221	0.077017764	0.187084199	130.9905011	154.3541565	184.8212656	105.2737118	93.62479517	88.74749506	177.9281853	148.5780205	112.2841156	135.4526139	321.8353018	314.8431911	395.044098	449.2383261	22.63981402	38.08758591	388.7343986	310.0583849	379.0352038	120.390555	339.658322	146.638815	198.6082534	198.2993589	180.2112858	172.5615609	196.9290429	143.0856346	133.8912423	125.4382293	176.8308057	134.5721955	122.9857959	35.46002751	44.38019298	45.25962377	14.43405521	16.08887354	15.77070223	15.56971392	13.5621144
Acc00261.1	3.919148398	11.42711367	14.51808994	17.61163959	2.777750478	1.456926725	1.422668386	1.818253075	2.656386814	2.858132219	2.310050041	2.372973012	4.147551361	4.326287231	1.369798117	1.307936888	0.609212275	0.647422997	2.821970293	2.537038847	4.962035834	4.467135765	3.813313058	4.130499666	3.816058826	3.671575355	1.953382883	2.084295835	2.031393771	2.52677194	2.449167616	2.3918132	2.12655923	2.186622353	2.051049047	2.137344467	2.629916578	2.610917033	2.741145181	2.489283886	2.722687575	2.597693168	2.515376478	2.965108647	4.888771261	4.796141164	4.486356092	5.026020003	5.287173389
Acc00262.1	2.007112632	1.716941984	2.204807456	2.306572359	2.069133353	1.881573914	1.589407461	2.282114079	1.514325768	1.452646994	0.868642288	0.81307578	0.985429663	0.973104418	0.595756372	0.669289154	0.885702227	0.90852007	0.730907377	0.746463037	1.143104705	1.168935607	1.338942454	1.244558442	1.101300188	1.315602072	1.219919826	1.185818388	1.317074221	1.84023654	1.546875484	1.576014079	1.669448548	1.799041144	2.285637203	1.510580746	1.647401006	1.719409959	1.967800417	1.705857106	1.625736012	2.076938482	1.772514464	2.093825959	1.74824877	1.833792887	1.902349968	1.835954792	1.848436817
Acc00263.1	8.859008147	14.26001363	14.55115969	15.13834694	4.813027886	6.674494884	7.47073402	4.081548756	2.478693466	2.401191509	3.055394825	2.815789419	4.176151427	3.690623388	4.779974288	4.378725658	3.849835165	4.433014839	3.157972256	3.59540018	1.910321574	1.785213601	5.15391172	6.066688005	4.17158901	3.81135683	3.112608973	3.349918896	3.152665674	2.806757158	3.434141549	2.942902587	2.749374045	2.803061023	2.494636572	2.891951117	2.505383993	2.326814176	2.73516975	2.97068375	3.165004709	1.875545462	2.299029578	2.287897804	1.837067295	2.350034644	1.935358567	2.464663818	2.021696806
Acc00264.1	27.40444247	16.14244975	16.09673916	11.36248721	19.90120289	24.03152811	19.75282801	23.72618828	4.474616158	4.072648984	5.903650835	6.849352918	5.428407557	4.911226169	4.280007453	4.489634666	7.198170976	6.820289738	2.197903799	2.372975414	2.252849481	2.298130708	19.98273908	26.81128994	3.484133716	3.622747421	5.046510482	4.79631077	4.494648415	5.688561631	5.488786835	5.24296499	5.479072855	5.835853259	5.142204623	5.648091928	5.565282814	6.118462397	4.571180218	5.10780423	4.44650876	6.56028686	6.10989802	6.381257486	5.097832995	5.394887818	6.009645988	5.545368915	4.833831245
Acc00265.1	1.511269665	2.246441046	2.398537099	2.179602693	2.033710171	0.940610553	1.150817613	1.656566669	0.996622882	0.943802039	2.02594229	2.113567266	0.520954017	0.4049956	0.675859242	0.724794525	0.977779501	0.650327241	0.479092265	0.546573762	0.676400614	0.735880847	0.698756341	0.647875218	0.68992981	0.829926613	1.543293806	0.750241937	1.20538592	1.584775132	1.48707766	1.871000833	1.554761497	1.800454886	1.198256275	1.389683465	1.402969526	1.849900893	1.75527675	2.02234989	1.601466484	1.965305342	2.141055584	2.422451293	1.733422387	2.161838288	1.709186587	1.955524793	2.152413298
Acc00266.1	0.151610362	0.133809075	0.315607304	0.093209741	0.131086291	0.139445947	0.063188608	0	0.89364799	0.747025633	0.080092501	0.157324178	0.735972411	0.702171883	0.0969643	0.062592887	0.104368508	0.162948698	0.672874568	1.009756116	2.604200928	2.229325955	7.554170757	4.222791181	0.48646513	0.283931544	0.259012095	0.544769205	0.603109184	0.374910069	0.363395518	0.311076712	0.543862501	0.165104082	0.717400564	0.849837505	0.616269269	0.786974413	0.541052704	0.412588489	0.573078278	0.856933594	0.624417986	0.57570381	0.476871341	0.733332634	0.404342072	0.362384314	0.621616096
Acc00267.1	0	0	0	0	0	0	0	0	0	0	0	0	0	0	0	0.070259302	4.45176185	4.023948621	0	0	0	0	0	0	0	0	0	0	0	0	0	0	0	0	0	0	0	0	0	0	0	0	0	0	0	0	0	0	0
Acc00268.1	0.707897237	2.306005023	2.419432104	2.219590263	1.097546515	1.003284835	1.424235987	1.075022561	0.96956288	1.00110213	0.935767221	1.0492752	0.871247198	0.826122472	1.294437738	1.263351352	0.903749958	0.897443071	1.135324199	1.019145999	0.863362826	0.878837561	0.675806853	0.610489074	1.219883144	1.468848219	1.364670972	1.283376788	1.339747599	1.413151479	1.332729335	1.158679365	0.934959474	0.914570039	0.946175248	1.023166825	0.819099955	0.89281999	0.935050441	1.15587186	1.047736011	0.747493882	0.700719876	0.775001754	0.77931063	0.684813543	0.602427372	0.674893379	0.558060483
Acc00269.1	1.571971056	2.712541989	2.731172257	3.271043256	2.051819956	1.626574955	1.524531753	1.958742192	1.682096064	1.503711038	1.76468197	2.164496451	1.130507435	1.229643691	1.114933678	1.154460374	1.109891487	1.16967636	1.058430316	1.111095309	1.727890123	1.948297405	0.962860569	1.168893664	1.246054825	1.578122958	1.019998333	0.672109569	0.988774983	1.465195218	1.449178492	1.705738733	1.378774998	1.448514358	1.614370015	1.340215938	1.428485348	1.426527816	1.202121742	1.036573185	1.240628679	1.452373818	1.462936878	1.459497608	1.679840915	1.657184992	1.693091948	1.553531872	1.710462885
Acc00270.1	0.297632067	0.425976784	0.512409986	0.56378727	0.198221723	0.233058831	0.19110091	0.219886144	0.256040906	0.334070855	0.369709166	0.287980895	0.295037385	0.359598346	0.185209595	0.249077992	0.299028338	0.291792271	0.362962545	0.392886432	0.435960054	0.528498941	0.365292971	0.355847207	0.268034837	0.282464601	0.381357371	0.346850966	0.415995284	0.441600128	0.589997411	0.396120989	0.494676676	0.446762898	0.473077223	0.442706681	0.367851174	0.38718383	0.381393769	0.341500087	0.469125213	0.368282684	0.434834334	0.484365447	0.354224316	0.544726069	0.566372257	0.504716858	0.445251234
Acc00271.1	2.54202637	3.044066144	3.158133408	2.912972056	3.22857586	2.88246382	3.116355629	3.275592438	1.593763971	1.75332433	1.617437181	1.499582369	1.641267503	1.75371342	1.965371697	2.046495335	1.919745541	1.796903788	1.520953165	1.641838615	1.419242898	1.290350301	1.942442086	2.087858654	1.907881703	1.772561578	1.886811273	2.3905962	1.838950634	1.600154704	1.637537142	1.692039912	1.715855449	1.788730496	1.891215771	1.768297226	1.951173108	1.854692004	1.759902809	1.702025471	1.825086454	1.685909839	1.649413265	1.605796919	1.75052134	1.724303939	1.605426691	1.73113184	1.678090024
Acc00272.1	2.549387477	3.080543129	4.154539784	4.722255237	2.568491614	2.777576457	3.160261817	3.057349668	1.052537748	1.124453143	7.404436713	7.944918014	1.770481213	1.817693233	1.602501311	1.443267678	1.830319015	2.099133974	1.100709754	0.890671818	1.127656383	0.985869077	1.10760724	1.118629625	1.466422904	1.50609382	1.331851966	1.186836079	1.276757455	1.607180268	1.479141471	1.784784031	1.513930305	1.429848748	1.420090249	1.321425238	1.534407276	1.332105667	1.606516027	1.679373339	1.559807041	1.447151731	1.554696217	1.691597234	1.428237271	1.764130871	1.348161593	1.843781912	1.776513368
Acc00273.1	0	0	0.526800434	0	0	0	0	0	0	0.074220744	0	0	0.398111664	0.57328054	0	0	0	0	0	0	0.093681878	0	0	0	0	0	0	0	0	0	0	0	0	0	0	0	0	0	0	0	0.170814604	0	0	0	0.165828459	0	0	0	0
Acc00274.1	75.31219021	76.0890279	118.1005682	92.37904739	37.78042773	25.07500434	20.89857079	29.30708086	14.86239866	16.17448075	74.21441819	71.97076841	14.78796529	13.77946838	11.92942544	11.18579335	16.34051589	16.64328601	16.81012585	16.02757953	15.32412554	16.00387828	7.707056499	8.588195131	17.55543696	16.17701336	22.81971128	10.04958024	20.30068859	21.04792618	18.34113678	18.15589378	17.70662406	18.49241773	21.98932068	20.09786366	17.81290244	15.15143396	8.893500046	7.797526491	9.055862453	6.620988032	5.553365027	6.857300111	4.020242024	5.253845845	3.8657896	7.402655995	5.424787589
Acc00275.1	23.83609538	21.51946597	26.25638133	22.26141603	24.02670652	12.10962139	13.82985462	17.43071586	4.115694614	4.501581201	31.55438604	28.93029506	12.52922652	11.09052919	7.632040047	7.939679903	7.264348231	6.402637134	8.108691177	8.005593942	8.87000142	9.299084531	7.378093074	9.441384619	8.251852623	7.560096819	10.16747333	7.405975252	11.22635914	12.92171898	12.28483301	12.04782111	10.86996867	11.42562695	11.58457097	10.9016533	10.46526929	12.06060205	9.699941469	9.154040847	9.376953213	15.78385329	12.71266081	15.09902224	19.23252538	18.16378114	17.42015975	19.55643052	21.09813747
Acc00276.1	5.598593477	7.979156604	10.47963227	10.92228259	4.493752516	3.641655561	3.248052082	3.667686534	2.453492907	2.358607158	4.840284537	4.463754638	2.455587507	2.329791456	2.038440909	1.926689731	2.165295754	2.376052869	1.688015202	1.784454506	2.422864606	2.156135982	3.130490984	3.193022986	2.007989266	2.2036423	1.803122661	1.606658595	1.694557087	1.913023443	2.040242963	2.001691334	2.0465512	2.075094006	2.205937488	2.046677269	2.069723042	1.846824135	2.059246271	2.310221053	1.903872586	1.915433646	2.008977243	2.036387655	2.77543747	2.961891377	2.939608895	3.245486791	3.260757662
Acc00277.1	0	0	0	0	0	0	0.012134894	0	0.013729467	0.006831458	0.19995507	0.105745216	0.047112646	0.017588713	0	0.012020491	0	0.007823266	0.035894576	0.035910376	0.043113543	0.018218093	0	0.009540649	0.021558912	0.02044759	0	0.019616026	0.025738347	0.014399729	0.013957472	0.014934983	0.014920669	0.015853495	0	0.029673612	0	0.013739317	0	0.0158469	0	0.032913524	0	0	0.015263256	0	0.015530168	0.017398292	0.059688336
Acc00278.1	2.533700395	27.19737348	41.48735416	39.88567265	2.161878694	1.76313889	1.959163503	1.299446785	1.532758976	1.932083739	2.13103217	1.868108139	1.37260645	1.255364919	1.307739432	1.259385988	0.910349094	1.101815296	1.923491401	1.874996053	2.211603643	2.106880319	2.712452859	2.272253587	2.624894352	2.583238079	1.893757984	1.504878393	1.886149813	1.681783371	2.397251529	2.137619016	1.998893796	2.051252111	1.915558335	2.174532789	1.998827493	2.375514344	2.345489002	2.377010945	1.368176988	1.884342967	1.561850971	1.935074205	1.380669866	1.218372808	1.049164826	1.215211908	1.052508856
Acc00279.1	2.837471568	3.334948352	2.956306552	2.500121616	3.133489518	3.53680642	3.714682312	2.986452052	2.667738668	2.778401783	3.528528577	3.274197141	2.788162673	2.630569694	3.512690535	3.41434314	3.157213314	3.130823308	2.431364022	2.208941336	2.570906224	2.392901728	2.717662629	3.093151686	2.511874965	2.801654114	2.29478899	2.209794921	2.374849743	2.292568412	2.242358571	2.550715584	2.721035077	2.994407115	2.791658363	2.297732704	2.280355995	2.674623962	3.340753598	2.786736467	2.639650422	2.453335327	2.484067674	2.285986088	2.761420248	2.434666534	2.618649499	2.85810237	2.574429712
Acc00280.1	17.02946369	13.97508133	11.71822053	10.22658408	10.16313962	9.447458662	11.74192235	13.61976642	5.676257127	5.43367302	4.457797308	4.420146708	3.339651269	3.40382534	4.161149382	4.340839362	5.747090838	5.722715048	4.260923781	4.342602086	4.103871388	4.934188168	6.23186178	6.793461946	4.571400032	4.493531375	3.845834996	4.22602553	4.039589716	4.88002798	4.678452885	4.618895138	5.13946772	5.974565836	5.904631665	5.275438445	5.082045642	5.724856013	5.002960139	5.018308274	5.037048502	6.1104848	5.857091317	6.127724249	5.865191496	5.766677995	5.79519563	6.492299888	6.974863897
Acc00281.1	2.858864168	5.093722331	6.096451402	7.300899104	3.60342695	3.441022699	3.192305323	3.1767152	3.972206692	4.077543922	4.156802541	4.253714577	4.87768807	5.258874439	4.812901432	4.985794335	3.588997602	3.718330913	3.741381414	4.020877633	3.121378815	3.040684328	4.896837662	4.123311221	3.824664393	3.962762825	4.109792734	5.32658342	4.4949948	3.358367615	3.864612651	3.458439752	3.793216143	3.311908253	4.046367246	3.91949205	3.720065647	3.971259794	3.921282321	4.081235942	4.692111776	3.674406632	3.74440257	4.303349961	5.348080221	5.39637069	5.338607538	5.855788392	5.90478337
Acc00282.1	2.956080857	8.06370376	10.73804196	14.99348796	3.671029512	3.468172851	3.471367161	3.336526975	3.713583737	3.892412927	3.235567132	3.237739672	2.068454458	2.170152499	2.958166077	3.049893681	3.272443383	3.240789479	2.676269142	2.495853724	2.656786785	2.75575125	1.830241204	1.845676139	3.329764355	3.584948508	2.292326727	1.64941059	2.474458104	2.430065143	2.671403405	2.160337157	2.259161242	2.31650439	2.129415527	2.434032268	2.183399294	1.938911956	2.395867522	2.213041901	2.306563294	2.128868171	2.357697717	2.326417807	2.243721248	2.240455836	2.040964144	2.255780886	1.94788879
Acc00283.1	0.534010713	0.820864913	0.733689098	0.681240546	1.044640715	0.933212578	0.929215299	0.824472009	0.941149804	1.049354213	1.198952198	1.205246327	1.068117118	1.037681317	1.255134586	1.328321239	0.992554413	1.068976754	1.076391985	0.96489808	0.944942735	0.948118597	0.964109332	1.028039108	1.02807323	1.131340468	0.821076532	0.689574982	0.778912113	0.818728444	0.863981463	0.842313408	0.70467586	0.588808306	0.514398417	0.653093762	0.664764308	0.718180935	0.78270925	0.792017349	0.735321344	0.739493461	0.769776296	0.709721943	1.028793948	1.033194506	1.082389597	1.204612707	1.045482366
Acc00284.1	1.029698893	5.634541977	2.657970106	0.759668135	2.581883457	14.77446819	11.50151214	13.23945383	29.23037067	38.55941692	28.83029486	24.46877987	34.8046268	43.45985159	75.77793429	71.7593976	44.32639539	51.79383979	137.4044375	112.4712967	207.0606779	194.1915461	3.571936727	2.699305432	89.66403955	79.8353709	29.20179139	18.77716219	30.12955959	13.64813329	14.51236706	19.12042057	9.709352315	9.755699728	11.41534085	15.531603	9.312834568	7.288540105	9.764181367	9.52746553	9.786106464	11.52374714	15.90332863	10.16608679	8.096971171	9.961216264	9.007497235	6.64529884	7.092721289
Acc00285.1	0	0	0	0	0	0	0	0	0	0	0.045090957	0.066428482	0.184152074	0.034375038	0.054589544	0.035238919	0.078344012	0.045868918	0	0.021054761	0.025278081	0.026703815	0	0	0	0.019981186	0.109365138	0.057505769	0.075453784	0.126641473	0.245503908	0.087565917	0.087481993	0.046475644	0.057698068	0.260970884	0.216844358	0.08055556	0.043515014	0	0.138272164	0.096488324	0.13182697	0.092603768	0	0	0	0	0
Acc00286.1	0	0	0	0	0.101395806	0	0	0	0.110598486	0.055031192	0	0.060845462	2.192773769	1.605784381	0.200006135	0.290495192	0.430557264	0.315103786	0.115660301	0.057855605	0.138921417	0.146756864	0.295857385	0.230565672	0.05788967	0.054905566	0.300520443	0.210690654	0.311005021	0.347993448	0.337305584	0.481238332	1.081748492	1.532504555	0.475639202	0.836631017	0.834202098	0.774744819	0.239146617	0	0.759905994	0.265136719	0	0.50892498	0.245908013	0.378157284	0.500416513	0.420458723	0.288493624
Acc00287.1	0.012909459	0	0.008062087	0	0.008371392	0	0.008070663	0.068615692	0.23741067	0.163564528	0.358038981	0.246151209	0.609265006	0.682376502	1.151768594	1.007316484	0.550985692	0.364216283	0.926261801	0.859796452	0.183513023	0.205979997	0.506848561	0.621837876	0.396695131	0.244786709	0.926293233	1.452477618	1.018522927	0.928964781	0.946847746	0.9336966	1.061806229	1.075470251	0.798479782	1.055838275	0.796958962	0.950323966	0.957598995	0.938010123	0.752867966	0.80993339	0.847373266	0.892874468	0.416202078	0.478725707	0.568083313	0.439707032	0.603401324
Acc00288.1	0.131732256	3.371683569	0.822681145	1.700763162	0.170848739	0.817848599	1.647112584	0.500126076	16.30605946	18.03517305	7.776830416	7.740462821	18.793512	19.2979795	30.7937439	28.87903954	13.10389988	12.68946485	32.69178485	33.87599311	1.87262569	1.298223637	24.9878325	13.85635356	23.65400065	21.83333906	18.1448347	32.48315098	15.45899305	4.397684981	3.599545455	4.155716077	2.531544625	2.797407055	3.205748285	4.531168632	2.409607294	1.958130919	2.316988461	1.935860736	1.707223548	0.781807282	0.406911451	1.286283837	0.310760442	0.106197185	0.210796515	0.472306468	0.243051334
Acc00289.1	0	0	0	0.190229324	0	0	0	0	0	0	0	0.04013485	0.333783745	0.311531356	0	0.031936046	0	0	0	0	0	0	0	0	0	0	0	0	0	0	0	0	0	0	0	0	0	0	0	0	0	0	0	0	0	0	0	0	0
Acc00290.1	1.013456857	0.944618865	0.437716203	0.192162148	0.786178408	0.823247289	0.947420181	0.604112942	1.1389096	0.966714137	0.945684477	0.781367246	0.894025029	1.001307585	1.078262432	1.003009285	1.095396529	1.175778412	0.910791187	0.911192085	0.816266716	0.764518543	1.012562903	1.005583859	0.79951584	0.87803423	0.825244852	1.008239045	1.130341831	1.13829801	1.035230391	1.253486953	1.368777279	0.974725263	0.960389794	1.028052788	1.22719424	1.193360866	0.985063671	0.86606201	1.19680768	1.300906385	1.389705833	1.248532755	0.998018595	1.099524363	0.848752005	1.035745588	1.514535514
Acc00291.1	0.754207147	0.22000367	0.486976364	0.353658062	0.580264934	0.599633408	0.423560705	0.562968365	0.971999274	0.958289698	0.906600376	0.890408949	1.048026733	1.030926889	1.381682702	1.2705771	0.813993535	0.958307427	0.846283058	0.813546127	1.141414958	1.103810558	1.808014485	1.916379542	0.785628912	0.695755042	1.588776435	1.662190814	1.550977612	1.37507412	1.461529862	1.367172504	1.631173549	1.472136003	1.607260848	1.680632129	1.529611652	1.692039668	1.98444276	1.607195955	1.71879864	2.059215392	1.944700159	1.965911097	2.040548948	2.205328461	2.219420884	1.730164325	2.059797606
Acc00292.1	3.787181239	4.611158251	3.590738664	3.668061233	4.077513801	2.943011162	3.693039449	3.448766064	0.821736139	0.965595298	2.345692319	2.114795932	1.366525442	1.399661288	1.322311618	1.365736476	0.876561914	0.920603873	1.956587621	1.636874095	3.452238956	3.320451384	1.117724736	1.032365088	1.074071723	0.995657696	1.160571192	1.331041844	1.288094703	0.866721865	0.896738497	0.959541495	0.887986563	1.125770231	1.104776462	0.862927494	0.990486055	0.994224249	1.445561824	1.200322017	1.063282224	1.480237682	1.540854572	1.677001158	2.178036102	2.084766285	1.785502636	1.929682656	1.816508422
Acc00293.1	4.530412884	5.145044121	3.306826948	2.714519016	4.22280494	3.210265064	4.081387674	2.871847553	1.48301386	1.539488331	2.124017119	2.066886156	2.026714272	1.803020977	1.845764485	1.670118873	1.72634112	1.663578044	1.283283527	1.308186742	1.300304463	1.242453505	2.730331517	3.427086703	1.607277425	1.501327919	2.328256811	1.811418816	2.267750769	2.012887946	2.187559358	1.847306336	2.174192923	1.866900493	2.050913485	2.174542334	2.393825268	2.13008813	2.137809529	2.000377343	2.184430894	2.53744777	2.222296596	2.569099044	2.612040444	2.545295949	2.539304558	2.314129223	2.568825023
Acc00294.1	4.159180392	1.537458614	1.686655753	0.821910735	4.063167027	3.614323676	2.583328458	3.547729549	4.22180485	4.524520634	3.285107939	3.037265327	3.510704045	4.095139751	3.990083646	3.788284593	3.78348521	3.494180586	6.203011982	5.935927448	14.03724139	12.29410334	16.97868701	16.64667986	4.769536237	4.959920978	4.810101714	5.331379449	4.924198339	4.588196326	4.641484179	4.26001159	4.193646856	5.38228948	5.477004282	5.057765663	5.084249898	5.085093875	4.72962192	4.740618141	4.900194698	5.541303601	5.297470471	6.043425437	4.544783051	4.877035666	4.861954127	5.47100673	5.414885305
Acc00295.1	1.202337531	1.850407193	1.379727014	1.912666186	0.760187413	0.653153477	0.723482954	0.593413096	0.568733806	0.497213435	0.476376836	0.614078044	0.462063234	0.490273191	0.302781931	0.395560304	0.320729348	0.417963912	0.366863357	0.389268767	0.527439169	0.500763717	0.703823392	0.679621797	0.372805196	0.53302039	0.70288084	0.607536821	0.577936626	0.713568821	0.918601774	0.77478482	0.958888168	1.067937555	1.173419202	0.85010725	1.030912547	1.042540163	1.068866023	0.944792898	1.180827429	1.006637376	1.253452741	1.161778835	1.323630564	1.332753953	1.394876343	1.293240878	1.506637065
Acc00296.1	4.952261237	4.175450206	6.254585037	5.510968683	6.925122726	5.954473759	5.050501772	5.293810876	5.655450461	5.219079221	2.78425151	3.272818732	4.90949197	4.779962811	4.317410322	4.111962184	4.570906605	5.017834195	4.891053299	4.319943523	3.047972655	3.869054687	5.391875013	5.303446315	4.240544195	3.788795409	5.494581719	5.834179538	5.943076666	5.82892315	4.615411601	5.108949858	4.806316928	6.146241331	4.4884516	5.075365697	5.31366236	5.835755408	5.543138285	5.962987789	6.005699397	5.676431798	6.323973159	5.31283045	5.351776514	4.951358436	4.072955272	5.406034121	5.751112211
Acc00297.1	0.138812396	0.163351704	0.144482888	0.256024733	0.075013021	0.079796764	0.130172927	0.052700607	1.489145853	1.278366073	13.16302395	17.9604723	1.952906642	1.642187854	0.140567069	0.13610935	0.350380777	0.400957862	1.146583748	1.010122651	0.894139174	0.694856401	5.428136514	7.277798521	1.130633029	1.55978328	1.304313831	1.379447598	1.257785719	2.265533066	1.89650411	1.904717889	2.809878472	2.966653617	3.683008326	3.147767051	3.773407185	3.029556316	3.520740229	3.040971526	3.166955681	2.549939609	2.947872771	2.635533091	1.546351687	1.063096608	1.721477104	2.156662131	1.835487097
Acc00298.1	0.089365121	0.123942251	0.382693127	0.259009902	0.298031498	1.40905605	1.739913527	1.27956192	3.530738976	3.558555763	2.407693468	2.513728564	3.849213131	3.871521687	3.34762537	3.628858637	3.524154772	3.642977973	4.391136546	4.345832067	2.438637994	2.276626021	1.087012655	1.229898115	3.52597781	3.971821881	3.48419166	4.266154931	3.385679224	2.273006752	2.093036462	1.88599754	1.687920187	1.480636815	1.864054263	1.580849796	1.809780286	1.62657022	1.737776495	1.709319849	1.613143081	0.77931323	1.005583117	0.78949074	0.32124201	0.288170101	0.183858544	0.251747093	0.094218434
Acc00299.1	0	0	0	0.097802685	0	0	0	0	0.337565815	0.373255044	0.420195438	0.577767342	3.088950875	5.926206807	0.746109844	0.788126085	0.109511304	0.384700622	0.941374275	0.549376704	0.424012325	0.199078877	0.250835609	0.312767347	0.274850087	0.409643264	0.135887505	0.500161292	0.492199251	0.157353559	0.228781178	0.081601282	0.081523075	0.173239645	0.322607459	0.081064869	0.08082952	0.075068442	0.243305688	0.346335149	0.085902417	0.089915931	0.081898301	0	0	0	0.084853235	0	0
Acc00300.1	11.98313541	0.909413227	0.762658672	0.49271131	10.44342433	4.659639969	5.320431342	6.172168706	6.734885451	5.41283077	1.633009858	1.321687185	7.348508078	7.492593123	7.017164408	6.499214458	4.807646195	4.522113174	21.73629519	21.78822483	64.71006698	57.45307363	3.303573654	2.701135469	5.736375734	5.413874902	6.650160865	4.628052331	5.718275369	7.98379545	7.189754272	7.781379138	7.568572497	8.010583132	7.197469145	7.788568851	7.446011169	6.726210706	6.508030635	7.134865313	6.305931777	5.824020126	5.628879841	4.689010491	9.692943659	8.398937374	8.244150012	20.21622551	20.79501158
Acc00301.1	4.840519673	8.472541689	5.385429003	9.603038506	2.954287149	2.974330126	3.61105858	3.582781997	3.97047951	4.667036662	5.060563844	5.476700358	4.387985308	4.349369093	4.08439433	4.811336705	4.144263248	4.328149295	6.198209166	5.418294817	4.770433273	4.734071338	3.501938392	3.638810766	5.150410821	5.970453803	5.420393191	5.179546894	4.8004377	4.043610363	5.79138125	4.193915829	4.127360559	3.455163132	3.3820882	4.166346729	4.092247184	3.167145498	3.297272193	2.789547701	2.767595372	2.483059164	3.204003573	2.118304752	2.366950061	2.885682711	2.863973551	2.698040855	4.402935484
Acc00302.1	0	0.161060299	0.045585973	0.471208946	0	0.201414196	0.182537863	0.443403547	0.206524056	0.102761488	0.115684729	0.056809329	1.220516472	0.903969215	0.023342362	0	0.050249576	0.058840328	0	0	0.129706181	0.034255468	0.034528992	0	0	0	0	0.049178666	0.048395794	0	0.05248845	0	0	0.059618631	0	0	0	0	0	0	0	0.061887274	0	0	0	0	0	0	0.044892773
Acc00303.1	0.487848453	0.430567867	0.913998753	0.449892351	0.632709831	0.673059107	0.152495173	2.407773637	6.211210991	5.408465584	0.193289901	0.379675682	0.460482492	1.178834651	1.560047855	0.906344998	2.602718661	1.966247622	0.451075174	0.180509488	0.866869642	1.259173894	1.038459423	1.198941496	2.438312912	3.683065349	1.406435676	0.410846775	1.77894872	0.904782965	3.858775877	3.190610144	3.750061438	3.984511843	2.720656235	2.423839576	4.647697401	2.417203834	2.23841233	2.19056982	3.358784495	4.342939452	3.578955756	6.748345231	3.452548507	4.32611933	3.903248802	7.433710221	7.800867589
Acc00304.1	0.04478413	0	0.055936276	0	0.058082298	0.679649649	1.175911374	0.544078404	25.97507656	24.20995261	1.24207097	1.498719797	4.92770213	5.167321414	4.811897914	6.07373178	6.01172826	6.750703279	2.550755571	2.783867264	0.596834974	1.176928976	1.610014609	1.496842504	12.80006506	16.35473498	1.836227728	8.719807935	4.038116601	4.584824329	4.508417349	3.583664644	4.475287517	3.145667245	4.086887635	4.655524654	4.164154832	3.677159181	2.12334095	2.632486264	2.4666716	0.987204282	0.622507282	1.020341636	0.211294278	0.144412574	0.143326149	0	0
Acc00305.1	5.816901848	2.26913237	3.171098	3.022992081	2.584190351	1.950895961	2.531540428	3.269906429	2.636877745	3.053904904	2.852235699	2.050949006	2.825471339	3.164526485	2.445924833	2.706695647	1.858373645	2.331518919	3.35186295	3.638728819	5.110990315	3.43863514	2.858005732	2.969710161	4.09300562	3.498330908	1.317697017	1.927028353	1.406283573	1.907315869	1.340334177	1.582570326	1.630461495	2.152371351	0.97759836	1.670427599	1.6165904	1.683352943	1.376274599	2.099000905	1.509800052	1.525846097	2.084684027	1.98742245	2.072236698	3.471673196	2.828441161	2.016429185	1.581203525
Acc00306.1	3.013181623	0.859802707	1.952505075	0.773034844	4.348655805	2.172334733	1.203909264	1.599830542	4.759364459	4.736294497	1.849120109	1.754383762	3.256574542	3.421540203	2.629863954	2.637660366	3.002237145	2.876321985	0.628432904	1.064614785	0.654177942	0.786762185	14.79992222	11.33612176	2.784726133	2.935526922	3.439889114	3.495377518	3.875334392	4.016900225	4.561457553	4.026758022	4.684674273	4.366926292	4.778186014	4.381267536	4.506683672	5.324049134	4.556520456	4.494583165	5.376746624	6.281031406	6.35079488	6.08346547	5.736432505	5.533974769	5.691734321	6.985602758	7.73305819
Acc00307.1	1.611743069	5.617054121	3.757785576	3.82638437	1.977776538	0.712704481	0.966282174	0.96021834	0.643091441	0.779604932	0.956243032	1.138576761	0.559493527	0.534260353	0.806146602	0.708921795	0.506397785	0.5330089	0.663353336	0.59024676	0.679269006	0.72145996	1.012635269	0.796269949	0.82928007	0.922941878	0.481864598	0.406507907	0.504155877	0.545721018	0.475470004	0.546927215	0.54004951	0.398293667	0.402280041	0.518060685	0.491358758	0.585048004	0.429807529	0.411623833	0.428469049	0.518564118	0.536152429	0.63892259	0.955412418	0.899530401	0.786954211	1.126098971	1.082743111
Acc00308.1	0	0	0	0	0	0	0	0	0	0	0	0	0	0	0	0	0	0	0	0	0	0	0	0	0	0	0	0	0	0	0	0	0	0	0	0	0	0	0	0	0	0	0	0	0	0	0	0	0
Acc00309.1	0	0	0	0	0	0	0	0	0	0	0	0	0	0	0	0	0	0	0	0	0	0	0	0	0	0	0	0	0	0	0	0	0	0	0	0	0	0	0	0	0	0	0	0	0	0	0	0	0
Acc00310.1	8.773738824	7.749304532	6.570278573	5.258326465	13.02142437	10.58150699	12.95153363	15.23720107	7.25780482	7.533471341	7.060536334	7.849258971	12.96748961	12.83661801	12.73457594	12.28649259	11.21684208	10.81540891	10.79890298	10.87574474	9.756899395	9.807390818	8.890372649	7.360913444	5.337686531	5.395480482	11.89920137	9.975832242	11.24652449	10.7918735	11.31033398	10.56341202	11.12238669	10.76751736	10.21991112	10.76203039	10.43380844	10.63709431	8.581772513	8.483182572	9.22650505	6.981651232	6.519593187	5.97133223	3.901530972	3.968436504	3.59564453	4.517132691	4.281626349
Acc00311.1	0	0	0	0.073658926	0	0	0	0	0	0.00937042	0.263720986	0.103604425	0.035901335	0.008041895	0.008513996	0	0.009164126	0	0	0	0.011827401	0	0	0	0	0	0	0	0	0	0	0	0	0	0.02699644	0.020351013	0.02029193	0.018845634	0	0	0	0	0	0.021664261	0	0	0	0	0
Acc00312.1	2.879945701	1.61010673	1.292911401	1.124730877	4.074066454	4.206619416	4.126339986	5.556400701	3.530415211	3.830725924	3.890162301	4.159682103	2.951952587	2.622040309	2.841515737	2.795833135	4.296708225	4.060549185	2.774680899	2.650759085	4.156785627	3.563971946	2.472522436	2.846226661	2.584019753	3.030233559	2.206173609	1.833274266	2.534560247	3.33020957	3.471129561	3.288394538	3.497956467	3.473891628	2.951361233	3.149267969	3.600989079	3.895673646	3.511235028	3.363670999	3.370406587	3.736422498	3.862296348	3.569317547	2.723999523	3.147921056	3.132439165	3.141780642	3.145307795
Acc00313.1	3.570520622	5.28246996	3.337842527	5.689282545	4.229735239	5.809705367	4.584060141	3.734080149	3.082693584	2.958928666	3.418547753	3.283010549	3.061500439	3.308801486	3.437127569	3.815949514	3.547549287	3.424119349	2.95150194	3.143480126	1.903363173	2.072903795	3.405812595	3.119177775	3.357927015	3.417490332	2.47140273	3.159469567	2.538101338	2.403045301	2.233953842	2.16382958	2.478662339	2.296906726	2.269287074	2.295913668	2.154586481	2.167771188	2.296962351	2.2719098	2.468700641	2.346860066	2.546921813	2.372184322	3.068160142	2.646948813	2.744839952	2.441536971	2.66226792
Acc00314.1	0	0	0	0	0	0	0	0	0	0	0	0	0	0	0	0	0	0	0	0	0	0	0	0	0	0	0	0	0	0	0	0	0	0	0	0	0	0	0	0	0	0	0	0	0	0	0	0	0
Acc00315.1	7.159489541	4.015822703	7.845995004	4.955974489	5.64559935	7.735648728	7.660222663	7.354126428	6.322713758	5.787691795	6.69535399	6.947553787	5.085517427	5.327842044	6.557165649	6.589582973	7.041429408	7.253696857	3.80294467	4.056492299	4.000120626	3.710128487	7.812807736	7.918590346	6.366871741	5.917059245	3.404672246	3.262636325	3.816416081	3.419791674	3.4006348	3.436642505	3.938253015	3.608982575	3.620679712	3.897860838	3.977564288	4.125180874	4.465865482	4.202228073	4.062753223	4.596828143	4.42671845	4.606113672	4.779946118	4.351632218	5.054635535	4.185442719	4.693300432
Acc00316.1	2.274257098	2.043069172	2.612330809	3.557941588	1.757893079	2.024079935	1.847079936	1.302853581	1.411149219	1.50078823	1.769980367	1.797632	1.79346533	1.904412899	1.344141128	1.446127989	2.005921938	1.894636106	0.882436344	0.950445381	0.757721644	0.681342794	1.498436074	1.267559376	1.447181518	1.800399779	0.871603101	0.913182843	0.895280219	1.031885671	0.868781249	0.796822513	0.827276821	0.762903412	1.02947923	1.01664287	0.98273893	1.020493368	1.195683312	1.060989261	1.118429801	0.989917322	1.230945952	1.148338112	0.854255267	0.695714962	0.714850977	0.764438586	0.793012234
Acc00317.1	1.028677141	2.361714597	6.138672254	5.047028302	1.177175127	1.113107673	1.269392017	1.409010101	3.110170884	4.126793362	3.873256844	4.008152871	2.09969572	2.197317897	2.846614334	2.635595295	1.578274822	1.539179505	3.769735188	4.199283579	3.936515258	3.565366593	1.621996526	1.645735571	5.361719561	5.911640493	3.445879396	2.822023605	3.468031734	2.4938891	2.533324847	2.472779766	2.325699624	1.998845522	1.813407233	2.220122756	1.988210134	1.84650159	2.025759046	1.965079672	1.960507196	1.402272149	1.453762565	1.37864242	1.16311508	1.159904702	1.129661313	1.19323126	1.066822067
Acc00318.1	1.674064733	1.679902835	0.973862663	1.057409161	1.427612279	1.392099688	1.347653992	0.975112627	0.551502073	0.694106998	0.599677225	0.678204759	0.890578127	0.969740194	1.056002309	0.994110778	0.741972546	0.739422484	0.424075688	0.661849268	0.387116653	0.581140625	1.496995721	1.510418306	0.849024309	0.85357421	2.997105169	5.144919191	2.432681079	1.565152607	2.011783099	1.764490282	1.410239337	1.311105433	2.232269724	1.297139517	1.398241775	1.753086901	1.753691892	2.059451413	2.489043389	1.438767603	1.66465804	1.567444281	2.019666943	2.29240818	1.908200605	1.685524282	1.777070094
Acc00319.1	0	0	0	0	0	0	0.121671681	0	17.00098753	18.0487675	0.308441332	0.113599772	0.68232588	0.440887295	0.435651662	0.210918051	0.636388828	0.431424013	1.799502022	1.368223516	1.167161586	1.552656397	57.35462948	37.88144939	9.691285067	10.42183571	0	1.147311473	0.193550997	1.299422344	0.279891867	0.598988137	0.29920703	0.238434884	0.690688841	0.446287974	0.074165384	0.275517154	0.372076518	0.556116613	0.551740257	0.412513246	0.375730237	0.079181147	0	0	0	0	0
Acc00320.1	2.881914759	2.577907667	0.948535161	1.185187406	4.217504329	4.889439492	5.185972102	4.021663094	5.715922834	5.578563808	4.042731839	3.758364919	3.949093366	4.364166335	5.629124247	5.535023339	4.571033305	4.897306477	3.759359882	3.429584214	2.819979079	2.394191012	3.094929627	3.388174212	5.118568292	5.087194982	5.314365778	6.730103109	5.319029992	3.929233102	3.472506232	3.146361316	3.592395204	2.671891922	3.159115083	3.661509001	3.324377492	2.894469732	3.871655175	4.260530589	4.510905514	3.599029881	3.879599668	3.327378061	4.440478389	3.893067857	3.988418148	3.420954208	3.856203223
Acc00321.1	0.056858794	0	0	0	0	0	0.142186642	0	0.160870526	0.240136112	0	0	1.686749053	1.167843186	0.072729504	0.070423077	0.117424708	0.091666556	0.126174874	0.210384019	0	0.053366132	0.753091527	0.614841793	0.210507892	0.159725282	0	0.038307392	0	0.084362048	0	0	0	0.278637192	0	0	0.086670348	0	0	0	0	0	0	0	0	0	0	0	0
Acc00322.1	0	0	0	0	0	0	0	0	0	0	0	0	0.03782456	0.042363488	0	0	0	0.01413211	0	0	0	0	0.265378546	1.016831072	0.012981488	0	0	0.011811599	0	0	0	0	0	0.028638082	0	0	0	0	0	0.028626168	0	0	0	0	0	0	0	0	0
Acc00323.1	0	0.258547558	0	0.108060613	0	0	0	0	0.165764905	0.123721047	0	0.182390239	1.327251377	1.274160752	0.562066881	0.326545436	0.201662129	0.047227725	0.476716757	0.433569628	0.104107643	0.274948809	0	0.057595268	0.303677438	0.123438614	0.150139917	0.236837212	0	0.086928708	0.168517762	0	0.180147067	0	0	0.179134538	0.089307236	0	0.08960818	0	0	0.099346665	0	0	0	0	0	0	0
Acc00324.1	0	0	0	0	0	0	0	0	0.333219474	0.552673777	0.124435559	0	2.032785983	1.517812856	0	0.097247317	0.108101287	0	0	0	0.279035293	0.294773444	0	0	0.232552495	0	0.603620462	0.211594906	0	0	0	0.241651866	0	0.256513638	0	0.240063345	0.23936639	0.444611374	0	0.512813848	0	0.266274645	0	0	0	0	0	0	0
Acc00325.1	0.182603958	0.104084803	0.131460475	0.084198406	0.138148645	0.090974423	0.104646037	0.080880597	0.182977086	0.17137896	0.144698628	0.137179856	0.297527486	0.258924034	0.144361265	0.177477576	0.135306912	0.13186231	0.261701298	0.272139004	0.308700351	0.336823368	0.203947646	0.188233836	0.123004138	0.141599215	0.276216132	0.430589235	0.248860066	0.158043431	0.158660522	0.167820892	0.150114231	0.194713352	0.174868929	0.168656283	0.202959735	0.165156556	0.219159368	0.173926779	0.246511519	0.275230908	0.238938048	0.264150294	0.289173199	0.226945484	0.269879958	0.30689035	0.31975414
Acc00326.1	0.688727228	0.688908588	0.788547943	0.423428095	0.491280575	0.110856794	0.22963979	0.313773216	0.138026911	0.153517604	0.236495879	0.169737364	0.241463088	0.284307181	0.139486632	0.099520235	0.094823906	0.0925293	0.280197284	0.195374976	0.611907983	0.387852494	0.108597064	0.23696726	0.101994788	0.080614289	0.367695601	0.224274004	0.182651419	0.153280879	0.165081321	0.229635609	0.141178784	0.18750644	0.209505079	0.140385279	0.314949847	0.195001318	0.140449401	0.16868559	0.185953467	0.272498162	0.159557161	0.354930268	0.288840659	0.129552237	0.220418756	0.205777446	0.338861217
Acc00327.1	2.188093204	5.884629948	6.23942731	9.670464635	1.874034761	0.825897634	1.058217564	0.470217267	1.606095931	1.961563178	1.390378698	1.12456831	2.07091864	1.820626154	1.703070578	1.137725033	1.349970096	1.331169053	2.25982936	2.306651573	1.595578115	1.763069486	1.054570923	1.136373322	2.094022059	2.058563767	1.851443296	1.529810277	1.916036575	1.837641002	1.395274776	1.905948149	1.142472878	1.449935198	1.088402033	1.546292363	1.069822589	1.548802779	1.515427248	0.876340279	1.136965132	1.260091237	1.147731339	1.276547509	1.493344912	1.331284318	1.12307864	0.925127797	1.701176506
Acc00328.1	0.434476674	0.515474476	0.560462541	0.426946702	0.526539717	0.447111972	0.543247357	0.567862637	0.50883485	0.458739677	0.42048173	0.415743763	0.599309786	0.578717858	0.610413897	0.509455165	0.492768891	0.341614951	0.563734206	0.516544575	0.550547442	0.604997102	0.350398352	0.287073786	0.469383015	0.405170369	0.606891003	0.830171214	0.533618504	0.501972251	0.49679853	0.498709804	0.492756759	0.506111345	0.563322738	0.549874509	0.629705546	0.640281057	0.462977049	0.552420407	0.432689319	0.591796305	0.522526147	0.457854155	0.5992841	0.579934414	0.626860086	0.695880876	0.538798487
Acc00329.1	0	0.036263436	0.085532356	0	0.035525538	0	0.017124669	0.020798805	0.009687459	0	0.19535195	0.10659059	0.169906109	0.256484238	0.043796964	0.050889669	0.028284784	0.044160531	0.060784976	0.131758751	0.121682993	0.025709232	1.010666105	0.834748711	0.010141256	0	0.157937751	0.212228542	0.12712614	0.162566282	0.236360117	0.168609051	0.063167795	0.156606305	0.13887276	0.146563098	0.208767991	0.193888171	0.272312936	0.357808352	0.155309254	0.348354813	0.25383415	0.267464223	0.150775716	0.419561366	0.197244465	0.29462801	0.185309773
Acc00330.1	3.101533299	4.23127617	5.192114827	6.363196118	3.673840675	3.296840307	3.36134677	3.523073307	2.334644583	2.417943076	2.587893911	2.68503212	2.172336324	2.261591752	2.563110124	2.608231405	2.371565298	2.52419162	1.992230782	2.221522992	2.109821175	1.995190468	2.486820307	2.725942227	2.410831643	2.618703009	2.793926235	2.703387992	2.765974854	2.385834937	2.484390211	2.681367401	2.311419595	2.520985111	2.473492115	2.473473953	2.822956827	2.727468002	2.58881622	2.674384048	2.604948857	2.650681753	2.714194052	2.706003178	2.990846384	2.696985129	2.94755165	3.016524599	3.13525583
Acc00331.1	0.184884457	0.163176301	0.41566391	0.159133222	0.159855945	0.187055335	0.246581382	0.299485973	0.627712076	0.858920399	0.507886552	0.326148893	1.409402847	1.34770763	1.143036579	1.030457931	1.654566949	1.569818718	4.859485952	3.548165286	6.362446465	5.714841321	0.699652635	0.37561583	1.35986609	1.281111371	1.010744857	1.619305127	1.193102637	0.530342719	0.301342229	0.625925956	0.341086942	0.221473624	0.249956933	0.188427689	0.225456771	0.261734336	0.245067882	0.483014155	0.399344232	0.271701498	0.666277234	0.361056428	0.213227969	0.238474124	0.355020103	0.243054461	0.439664866
Acc00332.1	76.11169479	36.986751	37.56786853	12.00840485	19.38565836	21.76055758	10.66319633	16.71097955	17.51281294	14.39417383	10.89980647	11.91839077	6.182632808	6.758356554	3.460256521	4.315928562	12.94099746	10.34867169	9.971135415	9.161195843	22.16057732	18.33247023	22.72985538	23.43795406	10.66040454	10.62608468	2.937417869	2.594821738	3.526282494	6.666821851	7.517095865	5.22125499	7.894866184	7.040302881	10.97188776	9.532740959	8.806163497	8.697779639	5.890558764	7.037373994	7.130546473	10.26258517	11.47191991	13.13256038	12.40263875	14.34154392	16.72820915	14.13752939	14.55049044
Acc00333.1	0	0	0	0	0	0	0	0	0.110362669	0.054913855	0	0	0	0.047128251	0	0	0.053704904	0	0.11541369	0	0.069312605	0.073221975	0.369033199	0.076691354	0.115532476	0.109576993	0	0.052560355	0	0	0	0	0	0	0	0	0	0	0	0	0.126380954	0	0	0	0	0	0	0	0.0959595
Acc00334.1	3.955758912	3.114264959	1.846138753	2.474013978	3.989063734	5.363255578	3.493234444	3.490185146	3.547364129	3.632405652	3.344490763	3.291409151	3.405519752	3.762567692	3.868700111	3.571411989	3.893564778	3.595030678	2.982941953	2.895738904	2.846550927	3.263708166	5.20543194	4.904951549	3.732515063	4.092128161	3.930028469	4.604937586	3.704609021	4.018440631	3.821300105	3.720789825	3.927384833	3.796102351	4.088997749	4.101229298	4.558162075	4.438898209	4.050833756	4.07353216	3.723140122	3.303111317	3.681550948	3.893142402	4.729702567	4.160127488	4.01945761	4.319164072	4.235147027
Acc00335.1	0	0	0	0	0	0	0	0	0	0	0	0.025233209	0.192365621	0.332967253	0	0	0	0.026135325	0	0.023993286	0	0	0	0	0	0	0	0	0	0	0	0	0	0	0	0	0	0	0	0	0	0	0	0	0	0	0	0	0
Acc00336.1	4.804017718	1.971699466	2.597489629	1.658203378	5.618067562	5.988872914	6.710696014	6.605897086	1.663671348	1.566114796	1.849423107	2.325266183	1.469468646	1.612888065	1.78307778	2.047093443	1.95049173	1.72028366	3.795345838	3.20562271	10.73098124	10.69696904	1.039576323	1.106989914	2.064372367	2.295976598	1.72211864	1.394982349	1.938744628	1.751627483	1.371324264	1.607113865	1.326343398	1.424099542	1.381230743	1.277239481	1.508857831	1.401314849	1.888955553	1.571789081	1.324035761	1.801666191	1.626989331	1.522227583	1.628156407	1.537407871	1.264268972	1.302388896	1.418623896
Acc00337.1	0.898983636	0	0.224569718	0.331615983	0.233185441	0	0.449617219	0	0	0.253116442	0.142474129	0	0.09697771	0	0	0	0	0.144932257	0.132995137	0.266107354	0.159742563	0	9.015290651	4.772199566	0	0	0	0	0.238411711	0	0	0	0	0	0	0.274863683	0	0	0	0	0	0	0	0	0.282764006	0	0	0	0
Acc00338.1	14836.35635	12875.72616	11273.81469	9705.112151	17033.10737	6310.852773	5265.92402	10941.468	1.31767934	0.204889404	106.9783488	79.2425737	43.96014239	41.53352396	9.457092011	8.00352385	6.051436103	6.94521833	45.04292425	65.39699367	16.29259769	25.24358164	18.39540956	14.19272033	24.05336524	9.934893488	32.44760111	35.84858736	31.41818742	34.20468299	27.6284669	50.97450995	29.35608954	27.19738394	35.77170056	27.67813872	48.27393578	56.37120431	44.51894054	26.14045131	52.62394351	51.13405242	40.01093609	63.00224033	53.55982172	30.12983955	28.69213916	35.69182782	16.39800512
Acc00339.1	2.503103497	2.498098006	2.946055708	3.000860701	3.009138323	2.669745042	2.973264662	2.748594479	0.789918514	0.813196096	1.960617208	1.940586797	1.407229371	1.436515716	1.206825601	1.085086105	1.033881224	1.008862745	1.459867027	1.31089643	1.206044792	1.373463529	2.103969888	2.006385453	1.218996062	1.156159088	1.159540004	1.478853805	0.970208007	0.942755044	0.650736624	1.096319295	1.169273202	1.179470023	0.780946881	0.927217431	0.983225552	0.899517656	1.045436623	1.178979343	1.434833684	1.58349513	1.040833559	1.425739839	1.741187907	1.722976327	1.324875925	1.449727958	1.45654931
Acc00340.1	2.365262685	1.802462665	1.229857356	0.768718241	2.027049865	1.703492186	2.214795342	2.009576788	1.275024326	1.081817801	1.213738381	1.086641208	1.270141491	1.365907301	1.182864136	1.164710752	1.248082697	1.020500154	0.897911281	0.983125151	1.138669009	1.002410191	2.055330483	1.946167315	0.883404776	0.918360671	1.421855802	1.709375306	1.367837546	1.406838955	1.498495545	1.491201565	1.714039188	1.633973246	1.679873952	1.545115098	1.683574283	1.895470145	1.816737902	2.135190962	1.966471813	1.943505379	1.890902679	1.958524196	1.999197484	2.041177036	2.067504705	1.858567648	2.108307952
Acc00341.1	0.471503015	0.041614162	0	0.608746093	0.672661869	0.390304894	1.238040712	0.78763412	0.66701149	0.19913349	50.55178542	34.23686319	31.91672645	13.2732832	0.995133619	0.583985179	1.233413399	0.874169368	14.5785636	9.490705063	43.14798961	50.67083324	6.914141348	10.28988449	11.73071504	7.582911457	0.543725132	0.921228594	1.000346047	1.399148916	0.881515108	1.015809779	0.652394709	0.308080813	0.09561819	1.153294009	0.431229656	0.333745007	0.937479391	1.154822421	0.458293821	3.837649	2.257480231	5.064328213	3.930091729	2.736767149	2.867077084	1.690504144	1.797880367
Acc00342.1	2.26815313	1.268406342	1.037941135	0.793397332	1.952651583	2.131129035	2.347019903	2.093393451	2.116043824	2.016325242	1.758589484	1.567398606	1.740157139	2.061188844	2.307245125	2.476253201	1.554665487	1.639196414	2.560009802	2.45984874	1.971737563	2.394930853	2.599038948	2.162419532	2.207928266	2.011722323	3.031462333	3.53048291	2.813130787	2.146819702	2.376145466	1.955814305	2.209455035	2.267738203	2.141234275	2.017686714	2.20556061	2.283645191	2.855956948	3.160742024	2.834951902	2.702162919	2.9896983	2.800209267	3.044331349	3.089522276	2.94112535	3.242335002	3.186727164
Acc00343.1	9.506381002	25.53816384	21.04225927	23.21797889	7.33270002	6.924042886	6.97815136	6.340684921	3.888635225	3.972393889	8.556130951	8.565392624	4.183992067	4.660908918	5.540522833	5.319682865	4.350846091	4.775732342	5.753326488	4.969918329	8.23328808	8.844251881	3.221174648	3.797444181	4.818647853	4.950500804	5.056337707	4.749173594	4.92899591	4.680977323	4.627057017	4.790882351	4.16199192	4.456212733	4.434245947	4.5206237	4.555113788	4.510515326	5.318936528	4.845390376	5.060273269	4.66109446	5.371167461	4.930952984	6.189828001	6.647992141	6.14811671	6.327700371	5.916992731
Acc00344.1	96.42742547	82.48935073	45.52837098	31.17511311	137.8122273	136.9856812	150.5245778	183.6104432	46.04306112	35.22492146	6.462092732	8.023377628	6.917570835	7.511839065	8.859074366	8.73035342	11.04850264	11.43384065	8.994765168	8.59212325	7.592174846	11.91523068	45.45611095	48.01451539	10.9418683	14.74424363	22.06500546	10.92993674	20.39986461	22.74024762	24.70348517	27.50161538	23.00719376	21.58769309	21.49314028	22.83367181	17.80836752	19.40476954	18.75295057	19.00532096	17.00531778	8.850882899	11.61237321	9.482838063	2.387654569	2.611011289	2.637642937	2.021790848	1.618437259
Acc00345.1	9.760143097	14.969727	11.81894939	13.01819278	10.40451593	9.590106984	8.572272596	7.013283904	5.649157686	5.46258878	8.384908377	8.716854667	6.426382201	6.471319044	8.617310535	8.373519176	6.333771878	6.015796644	7.378028538	6.932057616	7.064113383	6.479453999	4.222753022	4.902633248	7.90561224	7.740505924	6.100349927	7.578078125	6.786667797	4.485651397	5.323590663	4.634071528	4.702825908	4.374667362	4.417224443	4.621805107	4.517670734	4.313627067	5.515931491	5.266851788	5.765298504	4.218209618	4.853153714	5.346195656	5.933950753	6.141057782	5.542511718	6.72132129	6.075822124
Acc00346.1	0.244767314	0.007200934	0.061143857	0.045144734	0.116397728	0.382718413	0.1836267	0.123902346	0.929130867	0.700649116	0.67238766	0.679428553	1.509441995	1.626500035	1.372369002	1.429900961	0.449327237	0.519568164	1.134603179	1.328311544	0.268208636	0.352255744	1.790779991	1.499846536	0.664546823	0.521422284	1.129037447	2.968320999	0.887139308	0.435796902	0.586683812	0.439440511	0.627170494	0.493121657	0.744561757	0.898049433	1.007372477	0.785418954	0.998288474	0.799324071	1.348157451	0.484216685	0.516646881	0.398333522	0.551750793	0.920833436	0.731124762	0.365657045	0.712533254
Acc00347.1	0	0	0	0	0.094402992	0.569065226	0.364046833	0.147384634	5.955156426	6.609435964	0.42298188	0.453193785	1.54424784	1.333810759	1.334523696	1.352305203	0.818429972	0.78232664	1.040942708	1.059356083	0.086227086	0.113863084	1.928173995	2.337458885	3.395528591	2.981940208	0.590678113	3.612618196	0.739977464	0.359993222	0.453617854	0.448049482	0.186508361	0.475604862	0.098408111	0.445104187	0.480796283	0.343482924	0.296871662	0.158469001	0.235832895	0.123425714	0.262313524	0.276398911	0.72500466	0.508556348	0.543555868	1.348367629	1.193766719
Acc00348.1	10.02459753	43.64055037	106.0553725	112.9032356	10.42781171	6.076521088	5.191528473	5.486727965	31.3400053	38.73685307	11.41561675	10.74755927	3.581988749	4.081114477	2.097995392	2.28006853	2.07659523	2.006312228	8.458720025	7.656092097	8.274664767	7.320361196	15.31103705	15.36825008	32.55330335	37.31127513	2.82168913	1.383227074	2.281353446	6.449769478	7.191904884	6.918970181	8.076151121	8.37496925	8.489936101	8.311309084	10.14043069	11.77209659	10.87629816	10.86232968	11.81737197	10.5218551	9.512782911	10.21024758	10.80499768	9.838253706	9.800947619	15.11278908	14.57372116
Acc00349.1	0	0	0	0	0	0	0	0	0.080761572	0.184851226	0.551912185	0.51983993	0.040030353	0.058629044	0.53673046	0.505567697	0.26724244	0.427978691	0.164692761	0.363328507	0.005072182	0.005358263	0	0	0.084544752	0.208485231	0.263336372	0.057694195	0.174112344	0.06776343	0.098523335	0.04392642	0.04388432	0.102581441	0.057887124	0.026182599	0.026106585	0.048491707	0.078583675	0.037286824	0.055490093	0.077443585	0.017634523	0.046453599	0.017956772	0	0.009135393	0	0.007022157
Acc00350.1	0.046617148	0.020571804	0.072782191	0	0.045344708	0.032157626	0.072859615	0.035396724	0.041216827	0.024610223	0.064645452	0.108841571	0.150864512	0.19712954	0.119258317	0.144345437	0.248706991	0.159704776	0.025861931	0.034497752	0.010354391	0.0218768	0.022051482	0.011456679	0.051777096	0.065477445	0.059730771	0.023555477	0.077268328	0.0691664	0.016760526	0.071737391	0.017917159	0	0	0.124715183	0.071058919	0.032997117	0.035649185	0.019029404	0.075518608	0.039523486	0.017999627	0.018966148	0.018328548	0	0.018649063	0	0.014335087
Acc00351.1	0	0.021824233	0.04118039	0.076012449	0.010690074	0	0	0	0.034980913	0.063820811	0.078378424	0.09622328	0.053349756	0.039834467	0.026358096	0.061253323	0.022696643	0.059798024	0.036581902	0.036598004	0.021969551	0.046417355	0.007797998	0.008102781	0.04882607	0.075252413	0.031683615	0.049979108	0.076507656	0.061147756	0.035561841	0.012684137	0.050687922	0.080785327	0.133723299	0.063003784	0	0.01166867	0	0.02691724	0.026705415	0	0.025460612	0.040241646	0.012962937	0.0132896	0.026379244	0.044328606	0
Acc00352.1	1.024023636	1.534061541	1.46414825	1.391675841	0.891222649	2.881352279	2.762939617	2.066641395	2.039524876	2.456431923	39.66518047	41.0435634	8.139627911	9.40940566	1.775197155	1.718901396	2.764096771	2.75875656	14.18258086	12.50371378	11.28877839	11.12876945	0.650112694	0.635785584	5.567129462	5.459944522	2.693229797	5.855190647	2.251193037	2.838796121	2.499700816	2.197870668	2.900065925	2.641178905	3.005696449	3.130945843	2.526238764	2.575078393	1.524972495	1.3640414	1.50609982	0.845352131	0.832404017	0.767463742	0.148332655	0.130346241	0.150926579	0	0.082866885
Acc00353.1	1.332185658	0.724600877	0.116087903	0.142853202	1.406319481	1.431889082	1.258956766	0.988013673	1.446302305	1.253928354	1.350246983	1.145296034	2.33945381	2.376884008	2.030968313	2.321501794	1.418268752	1.423490023	1.833328394	1.788281977	2.036886755	1.933686335	2.007746838	1.735977949	1.904035861	1.947311199	2.997061629	4.299801983	2.79351504	1.723760942	1.603986586	1.573294836	1.667046786	1.999003613	1.162315611	1.515590434	1.747313841	1.447339903	1.634742282	1.618772248	1.756598954	1.39213615	1.315851196	1.537763582	1.997664251	1.773272684	1.809507806	1.388475038	1.390925228
Acc00354.1	10.85330136	10.57284588	6.499115566	7.591709608	9.568707979	7.821700416	9.540557677	8.521092081	3.99633501	3.211637323	9.631160383	9.051170076	3.267343456	3.131621636	2.756677824	3.222346239	2.940446796	3.317945045	2.226054186	2.586233053	2.570248939	3.31657274	3.085896932	3.664581065	3.780998767	3.586095332	4.37839708	4.460559842	4.608386419	4.926013917	5.249402047	5.318264532	5.402715205	4.725595102	6.339163809	5.105215508	5.32715648	5.497184931	6.295349085	6.086824169	5.787302113	7.177051894	6.687021269	6.824914878	6.900822169	5.697342324	6.897223938	5.603736421	6.710749002
Acc00355.1	0.064658509	0.071333311	0.100949719	0.02981394	0.083858162	0.133808968	0.080845685	0.098191309	0.045734563	0.011378219	0.192137079	0.16354486	1.255504663	1.191333892	0.134397761	0.080083499	0.055638613	0.065150683	0.083698508	0.047848771	0.043084972	0.060686735	0.932862452	1.334805642	0	0	0.51779533	0.250483123	0.557294617	0.287803727	0.604422994	0.621878561	0.944349467	0.633719577	0.786743173	0.66721383	0.813116046	0.663626916	0.618072766	0.791819924	0.733216122	1.260848968	0.873798971	0.868106625	0.432172334	0.443063007	0.310397519	0.60853668	0.298243905
Acc00356.1	6.72128071	5.333061739	10.33809637	8.607888613	8.63919235	12.13196912	11.9037109	11.52965688	5.212971549	4.976304994	14.43605691	16.60438343	7.250570345	7.36590231	7.540935583	7.000497769	7.947232551	7.567705079	12.76028464	11.56131937	23.76366977	24.8672116	6.438340454	7.345398774	6.231043968	5.277099525	6.972725503	7.632179445	7.064661703	6.443320207	6.444106477	6.174450153	6.556374343	6.161717403	6.589845866	5.885936273	6.06111929	6.606984131	4.82297658	4.746863928	4.475979164	4.389739576	5.083704439	4.555135475	3.608507838	3.709126063	3.82539528	3.219548005	3.147358166
Acc00357.1	5.215510192	6.440347748	4.599993722	5.442586426	3.619440422	4.418331115	4.490479941	4.272818295	6.423493705	6.102527446	8.356359288	7.299173002	7.625012631	8.401822461	8.35374172	7.890499593	5.44852115	6.25093414	10.77842647	10.05526441	9.125300158	8.244441875	7.899086994	8.320256709	8.282692606	6.377764608	9.349858925	11.92855532	9.585060028	7.059513229	6.974285879	6.089868763	7.455576975	6.875431502	7.329512379	6.609358885	7.078331272	6.897661099	8.606586954	6.872571204	7.152000525	5.779466605	6.500661645	6.440231644	6.07982388	7.487017739	6.662000143	5.98710089	5.796205749
Acc00358.1	2.60550891	2.568428703	2.30317087	2.397776076	3.442678929	3.121897588	3.421024554	3.634603893	3.562762567	3.794366556	3.211201439	3.543319844	3.916773483	4.419644149	3.52758907	3.230449911	4.280001001	4.244393885	11.66029156	8.980524836	35.42901963	35.23198898	1.260797139	1.620215297	3.798126938	3.728403397	3.157240571	3.312915943	3.188049983	3.099115368	2.956996307	3.205942305	2.266260276	2.274663715	1.952478948	2.586145869	2.106025671	2.240837357	1.747069759	1.767460022	1.797610077	1.512656912	1.629808456	1.584541121	0.829795598	0.745464296	0.922644108	0.867858308	1.030368069
Acc00359.1	4.103148658	9.201391559	7.774455232	11.40918976	5.329230383	4.351075392	4.599894952	4.57758209	3.437382121	3.506342597	4.243522465	4.377853798	3.138071295	3.322865564	3.590039176	3.376975687	3.275970834	3.166404035	3.289657499	3.394295591	3.769380464	3.636690427	4.698644704	4.331063746	3.791722942	4.204673344	4.269010781	3.737847815	4.075685179	3.803279865	3.99367623	3.570275288	3.749301239	3.770464481	3.670125803	3.823474739	4.106329689	3.578450088	3.689092286	3.274773304	3.787298766	3.340432419	3.37707221	3.099727624	3.410788511	3.247997743	3.384978385	3.563457995	3.912050736
Acc00360.1	0.166420038	0.839313581	0.118778265	0.263094942	0.555008624	0.360801665	0.326987701	0.685975395	1.008968647	1.020812527	0.697049352	0.666097687	1.038682312	0.919169319	1.125180714	1.148390348	0.932874072	1.130688204	0.80894573	0.650960144	0.950514959	0.870242457	4.475924306	4.931318824	0.686551177	0.868214326	3.71637757	3.844180353	4.634156687	5.326402643	5.641485201	5.890244618	6.067350864	6.640853072	5.689126985	5.778834797	5.870775665	7.438068049	4.981521918	5.434693864	5.854090623	6.893554686	6.24215121	5.029726408	5.68320742	5.328110818	6.163024424	6.094602463	7.427726674
Acc00361.1	12.7385531	10.43909801	5.354431909	3.605147386	8.743091534	10.00548482	8.831713183	10.49045754	6.897155929	7.270231039	9.011785963	8.16801152	9.452655356	9.895931349	8.594587517	9.34681175	7.201918089	6.973927291	10.99174835	12.41841723	7.735913639	8.172234712	14.03735306	15.89611915	10.04091016	7.729410387	13.67516249	21.21263818	10.8976839	9.359539676	9.391521196	9.553628974	12.02023032	13.08013222	12.0269079	12.20734316	13.13685178	13.94570909	13.48686743	13.05655655	13.11573066	13.63436101	13.08756975	14.09758496	10.49720065	10.94079214	11.33831872	9.576427602	9.699060184
Acc00362.1	0.112025074	0.08788594	0	0.045915191	0.016143302	0.068691183	0	0	0.378582061	0.27160828	0.078907257	0.048436258	0.006713715	0.015038714	0.007960782	0.023124979	0.025706004	0	0.092071816	0.027633703	0.110588915	0.140191623	0.011775919	0.048944712	0.018433316	0.087415563	0.175435646	0.050316326	0.148546028	0.369361986	0.196909808	0.114927474	0.612359071	0.2643238	0.302907497	0.723089253	0.626122868	0.687222921	2.189295952	2.052738268	2.076912658	2.596075876	2.595280402	2.491559579	2.838461947	2.327992588	2.908016627	3.324763584	3.414225612
Acc00363.1	3.182360259	5.872745445	4.612505333	4.472766976	3.167227701	2.042656126	2.35126279	2.842809661	2.485688119	2.503586505	2.899348521	2.74161161	2.221330823	2.277138447	2.541426797	2.355443106	2.395750785	2.222317079	2.995978362	2.682454956	3.054203507	3.322302367	3.606432725	3.404436201	2.507618964	2.76080507	1.94066318	2.94663129	2.042218087	1.868482031	2.104786842	2.081971325	2.289281692	1.932024929	1.915388005	2.081293375	2.347627618	2.083934867	1.952103777	1.792284398	2.040082511	2.496108057	2.378669492	2.270988956	3.613132159	3.210291511	3.104444396	3.828716687	4.186512123
Acc00364.1	0.030251041	0.088997079	0.025189438	0.148786226	0.457727244	1.961581935	1.954258113	1.531321676	33.08737286	36.43333379	6.000856385	5.030428112	16.62664592	17.65328038	53.67622282	55.87066762	68.13181574	65.92091034	17.55818038	16.56598034	9.173982159	10.64730453	5.828843025	3.647874911	27.93981877	33.36878381	28.39874709	19.70841662	30.84696679	26.27199483	24.82702958	23.05885599	20.64936682	21.61091169	21.67609162	20.96493671	20.44295178	19.3284946	22.53217869	23.64356617	23.47383858	15.28607992	16.4304446	15.16297691	5.91521103	8.73060273	8.439020766	4.934958273	5.804696842
Acc00365.1	5.439726117	15.68905481	7.09764518	14.36271377	7.726898822	7.996299563	8.400729684	6.810278736	3.813298783	3.874585543	8.056596775	7.698512443	4.994866975	5.555127893	7.051278249	7.238728857	7.121626709	7.464780794	4.802154281	4.648518685	3.667894228	4.497773201	0.91899064	0.986739461	7.000859099	6.765045944	3.650924468	3.130434279	2.833723625	2.233933163	2.840530915	2.267143595	1.717395393	1.586752504	2.331053009	1.46024372	1.75214079	1.718934458	2.69897062	1.903310865	2.465323341	2.251081132	2.700469643	2.2658421	1.833211597	2.009922698	2.072521488	1.393095096	1.871889602
Acc00366.1	44.64833974	90.40066439	44.071049	36.1846117	55.13274065	18.65179846	23.45664079	36.34971014	5.425814339	5.359601979	6.412329361	6.991260757	2.092771246	1.923076785	1.797664177	1.835965626	2.514856669	2.592208233	1.773543299	1.870233354	4.116527303	4.120628638	3.333553605	3.439956119	3.796649874	4.431488136	2.926830939	0.769484994	2.824864734	3.990098887	4.007342671	3.739531872	4.034823685	3.876893857	4.024558402	3.157707252	4.086928067	4.575402431	4.757307587	5.18467629	5.366951745	5.755057499	6.180175978	5.444269193	9.312275695	8.384593385	8.528905396	11.23928892	11.62737242
Acc00367.1	47.03658296	31.88847344	34.93783628	36.54415682	26.34491447	22.16730505	23.83712949	22.8830154	18.60772348	18.57612644	24.87040711	25.07414486	18.76954475	19.96575753	19.4872872	22.42662538	21.26188755	23.554707	29.98957126	29.9411643	24.26051559	25.62885741	19.21760328	18.57745526	22.13005525	22.21707807	11.73363097	13.96598594	12.69494898	9.634548984	8.141382552	10.12078705	10.2390756	9.927282066	13.84386046	12.59963865	10.78646496	9.899810924	7.38497811	8.427882645	7.822104024	9.458051139	11.70055591	9.483721465	9.426753604	11.54347696	10.25768456	6.865100787	8.294437841
Acc00368.1	17.94857702	14.33026981	21.45642183	17.40006579	13.27275144	12.81968234	12.45011161	15.85921295	6.963738954	6.651100602	12.04877902	11.64742132	7.810118524	8.413151071	8.65365191	8.675505805	8.846150638	9.123196136	7.481516516	7.235869166	8.381776652	8.440566096	9.41321546	9.487180333	5.474379338	5.82217744	10.33502975	10.98949021	9.724172927	9.449893798	9.42843018	9.16845301	10.26296311	10.17192266	9.550683578	9.679587548	10.22123094	10.54040987	10.82733924	10.98550045	10.31776745	14.46315519	14.35115249	14.12418888	12.68532652	12.4385121	13.33779471	12.77122432	11.82479045
Acc00369.1	18.13138222	18.47591721	35.01979545	34.78772168	25.61156201	14.09899375	14.92898954	18.68629235	15.31412756	16.30421114	19.81100984	19.64994111	8.7179748	8.079028004	10.26230269	10.5342022	7.259269096	7.071346541	7.50131425	7.736120934	16.02797807	17.43358615	8.027990552	7.355102444	13.64752586	13.24610954	14.38001564	7.078215194	14.65701183	12.91902432	14.80924123	14.34199954	15.29015075	15.54342881	14.72363432	15.62267596	14.66334456	15.3158877	14.25422886	14.15353431	15.85813086	15.51602369	14.19288512	14.65801847	17.32219148	16.85501038	15.64358711	18.88064877	18.42207022
Acc00370.1	0.782006668	0.315848553	0.190381917	0.134454334	0.627438204	0.914316845	0.588325882	1.358656212	2.901602671	2.369740227	1.459914669	1.114063765	4.207218355	4.447853529	6.713772332	6.52959107	5.200844762	5.480990925	1.848092814	2.285385481	2.378749335	1.841146067	2.351157904	1.589612706	1.285672851	1.047193637	4.670286914	5.031961409	4.61353219	3.510315363	3.76467489	3.202270215	3.953152974	4.460112876	4.260335051	4.265266026	4.747874179	4.259362463	4.257078332	4.025416869	4.251399448	3.966821814	4.350059189	4.012036011	3.189276832	3.365812161	3.520771424	3.290864397	3.757889414
Acc00371.1	1.601224797	1.535112213	1.967617486	1.297536771	2.30619095	1.732764966	1.683697815	2.294002059	1.914100703	1.740770825	1.422741356	1.535049719	1.631873749	1.488752402	1.54854647	1.603677378	1.530122556	1.683864079	1.075876144	1.137034112	1.434131139	1.276018691	2.703077315	2.337776813	1.121724607	1.273044884	1.609251083	1.523682998	1.619610695	1.761004887	1.750368297	1.83310507	2.289185248	2.115046098	1.96932303	1.847447083	2.4407607	2.480645633	2.468788592	2.360818926	2.398174577	2.429718832	2.399709582	2.697137303	2.708280457	2.860033315	2.596794249	3.179962427	3.339209478
Acc00372.1	7.88884641	8.328502541	17.79072998	12.80715451	9.432030329	10.52481534	12.29551201	12.47928288	4.126857387	3.682671325	7.846636649	8.889655213	6.707597695	6.817516513	6.744732446	6.929476544	4.459567573	4.482293849	10.71841737	8.969730336	15.22254243	15.28413823	2.708066872	2.396536623	5.486419554	4.91505006	5.387432184	5.794761928	5.048723844	3.06843858	3.309041638	3.477561672	2.842550781	2.7517965	2.333062363	2.97313713	2.275571103	2.442990961	5.069210032	4.606782531	4.614903557	5.573677006	5.034377315	4.212561511	5.25561068	4.526846321	4.47087454	4.198449146	4.666437011
Acc00373.1	17.80812687	13.78123203	18.33081553	18.20562526	14.07759822	12.183077	11.11197833	11.0921967	10.01292254	9.176468331	18.08956942	17.83689602	4.537334103	4.706140344	4.729316892	4.705375763	7.487784655	7.601284842	7.426849582	6.969919834	20.34237128	20.14197143	8.696616306	8.747530507	9.929402259	11.46623674	6.316501386	4.722960457	6.9416782	10.51852137	10.76459278	11.20529848	11.12502775	10.91554311	11.87745755	10.42294807	9.634349249	10.1961781	9.82245213	9.89559577	9.542972744	10.08469959	9.953832448	10.3595171	9.139935789	9.734862298	9.752091027	9.344162397	10.58368636
Acc00374.1	20.65769766	31.21102004	31.14945803	26.86211946	17.10435668	15.17815235	15.0229443	24.1882767	6.90395245	8.310305951	6.118494235	5.717604073	5.373979935	5.28783486	5.70825871	5.774497218	11.28610833	10.31401107	5.170723218	5.136633643	4.933581948	5.453989165	11.27402155	10.06011852	6.30404077	6.656363091	5.210332786	4.577149669	6.149613258	10.29871318	8.789821657	9.339247255	10.15189133	11.91038922	10.6631338	11.37194555	10.58986807	11.53948083	8.286240559	8.836299586	8.866271602	13.42602668	12.52295351	13.59525607	13.83376553	14.01400804	14.36073155	17.4206076	17.34768609
Acc00375.1	1.042504877	0.828918438	1.026437667	0.840137805	1.425150168	1.982507411	1.696891681	2.018175446	2.052732889	2.151863353	2.143393118	2.33170524	2.793770802	2.666618845	3.147526444	3.06806768	2.77365857	2.539983612	2.344676189	2.304006754	2.219604616	2.247829578	2.168038668	2.243543222	2.225388441	1.975458776	3.26721244	3.27770462	2.7834181	1.644320964	2.134096907	1.683762842	1.920393395	1.871695225	1.96177134	1.830631285	2.118798841	2.227051323	2.635876677	2.607014889	2.616928402	2.898451537	2.843079313	2.881110432	2.680859715	2.536417849	2.62253834	2.331882479	2.425990148
Acc00376.1	0.105900533	0.186932504	0.529087556	0.781289177	0.137346562	0	0.264825193	0	1.198497056	1.043601656	0.755257212	1.071443675	5.540641101	5.181925114	1.083680131	1.311642544	0.510313168	0.768287783	1.645020893	2.351064249	1.975860617	1.490930805	19.93761941	19.77993206	1.72512893	1.41308333	2.985198733	1.284267778	1.263823587	3.771020175	3.807501524	5.214924216	6.023977128	8.303468964	8.375655297	9.389916203	11.46118144	10.94413148	10.68995758	7.608346697	8.063141463	9.337723858	6.378822811	9.823504167	3.164419761	3.414908036	3.389217484	4.176597213	2.344689134
Acc00377.1	2.825845696	2.157429612	1.580713313	0.799382286	2.405826294	3.157206897	3.3382028	3.343581564	1.348877061	1.378947916	1.112756362	0.971451638	1.393276297	1.41384753	1.275092419	1.567476543	1.396327502	1.551197484	2.167212632	2.732659633	3.249991019	3.010236743	2.263403623	2.709761164	1.168161705	1.21752214	1.221732009	2.090734123	1.74710994	1.363283502	1.620601099	1.70742129	1.919007985	2.605366664	2.250074292	1.563681975	1.849829811	1.914325303	1.882578482	2.151364041	1.797418017	1.793206123	2.275922936	2.228852683	2.153923494	2.487721266	2.330297792	2.26874387	2.601568656
Acc00378.1	1.755124697	2.0891365	2.066198246	2.058871446	2.825739551	2.282290115	2.059988098	1.950510079	2.130906178	2.016441602	2.254042316	2.245187477	2.129098295	2.002729794	1.466576876	1.590809545	2.763645867	2.298352302	1.661375938	1.497887044	1.893937304	1.830347509	2.506604256	2.564910681	1.334452124	1.360116113	2.395326336	1.825817869	2.068717831	3.162832568	3.181744491	3.477015498	3.163532806	2.757156238	2.836526526	2.796223961	2.99311371	2.951137613	2.71522172	2.426605722	2.276785062	2.588408789	2.648411334	2.352877755	2.104567644	2.070864627	2.023003422	2.435121352	1.910706897
Acc00379.1	0.942702325	1.144020903	0.784969406	0.833133983	1.299041924	0.460628213	0.982255545	1.222825704	1.305810147	0.981522523	1.369525871	1.100509223	1.04871789	1.150834956	1.243516406	1.508142509	0.89231433	0.585758148	1.220299986	1.366174872	1.797253888	1.493091574	1.653656981	1.58314336	1.032505617	0.813769448	1.585354224	1.878912789	1.276072131	1.223861016	1.242761957	0.936903613	1.117168061	1.251175216	1.51346709	1.170936993	1.257348089	1.056518814	1.471849224	1.186518567	1.686232625	1.232181272	1.395304388	1.406304775	1.359027861	1.551601868	1.477074828	1.513922229	1.35280746
Acc00380.1	18.95313929	33.97922901	45.95061699	47.89695812	18.08496858	14.18191559	19.81382553	18.71127544	4.061309357	5.245510782	53.20197358	49.07351199	7.455326223	8.25507571	10.26885781	9.456855156	13.07136119	12.74567383	8.752558101	8.278553453	8.869236264	7.977161325	7.248329545	8.20072552	7.508067954	7.255862828	5.903474336	5.73794113	6.757405541	4.401996779	4.191502536	5.263895749	3.997799815	3.478014153	4.105493441	3.52176878	3.750967805	4.422467578	4.938066792	3.79002822	4.778001821	6.480894961	7.035089451	6.646004338	4.034697755	4.417757311	4.524156732	2.940904704	3.262943386
Acc00381.1	0.03288866	0.072567618	0	0.272968393	0.042654595	0.022687386	0	0.024972587	2.663609208	2.546522051	0.117277019	0.063990283	0.239480461	0.129141998	0.220860708	0.315693202	0.147163505	0.198834029	0.523044471	0.438090444	0.102271138	0.108039435	0.062229778	0.113158523	2.496150547	2.459868051	0.08428079	0.121869156	0.152637071	0.341580985	0.496635098	0.227750096	0.252813131	0.295480654	0.433526428	0.32680983	0.601589596	0.302635472	0.326959104	0.61756616	0.213115209	0.139420207	0.177783728	0.187330139	0.051723573	0.132567497	0.052628074	0	0
Acc00382.1	3.416462948	7.357805326	7.332424647	8.475696762	2.917558896	2.489533108	2.602169817	3.197008459	2.739889773	2.41330279	4.642389379	5.055684733	2.56947089	2.870538924	2.34661152	2.033800629	2.840488831	2.375788266	6.83397797	5.991265119	14.22575408	13.01834471	3.175299239	3.039236868	2.102185863	2.416242039	2.635766349	3.039307067	3.030803492	2.48097647	2.318275825	2.721294782	2.108369245	2.417039076	2.244410267	2.776968166	2.292140754	2.094709412	2.447056057	2.749956882	2.299580724	2.427419717	2.341028536	2.603774983	2.875704823	2.540858872	2.694993419	2.609429181	2.974192362
Acc00383.1	190.9995948	181.9794412	298.9765846	260.6821041	154.804336	215.3789141	216.07171	186.0079629	71.58241058	74.58271603	107.0838249	103.2550175	38.13351178	40.32953247	70.76810145	65.68380365	83.93747816	89.88914995	49.98539021	49.75684259	43.63061559	45.8025858	25.24624801	33.07111811	86.52464046	82.19415151	83.21287839	34.19489375	89.72798993	68.68358764	71.53176734	71.26031489	58.77067893	52.26372317	53.430037	54.95840087	53.32096501	56.92792806	86.806148	77.69706777	83.06899193	101.5635893	109.5019038	106.0400583	119.1510431	120.2182286	110.6207799	117.4440691	124.9728896
Acc00384.1	0.094179238	19.28412069	1.646844599	15.28591771	1.160375173	2.143914143	3.120557602	0.214532846	14.58875168	14.88264416	23.39628729	15.72209146	1.625531134	0.7965099	0.602335079	0.612395269	0.388997682	0.569376724	0.696641195	1.324200881	1.380632152	1.679487819	8.063541638	10.64697081	4.567696146	1.620456156	2.051429128	0.761414873	2.435205338	2.165889724	3.72468714	3.913080803	6.370760743	3.999896059	4.392775951	6.047001021	7.177911045	9.332833336	5.329553168	6.996906058	5.568731959	10.38025609	9.236484067	11.03522273	6.813266038	7.364576606	10.85073026	10.12997078	11.23677096
Acc00385.1	15.62329417	17.35977914	14.25251765	21.1270654	12.95934509	8.034663222	9.318338383	7.753426541	7.00582379	7.699256325	8.62587413	8.062882928	6.565725192	7.247801606	6.306655883	6.291049532	5.769395199	6.099226706	5.791209265	5.528049078	7.313823574	7.578386767	8.608260257	7.859982665	7.736044105	7.398768102	5.8910063	5.793942556	5.887508167	6.899565649	6.775821692	6.819117222	7.001072095	7.481688705	6.979532838	7.001885876	7.675708968	7.674122136	6.496110461	6.720709008	7.334602472	6.875405069	6.113557235	6.171050359	7.809139156	8.9095956	7.931685574	9.136976633	10.44874465
Acc00386.1	5.628373453	7.722302516	8.417026912	8.3947492	5.935746403	5.524996575	4.817851649	4.957193543	4.784446268	4.903381734	6.366700017	6.482161273	5.268404947	5.519434488	5.800407869	5.736294797	3.335952533	3.234881981	5.1838899	5.285786009	5.239787473	5.685352141	5.889936177	5.566021799	6.117430009	6.014791733	7.06074475	8.84232195	6.425768491	5.067949653	5.456765152	5.463476989	5.665188238	6.074342037	5.715544883	6.250699722	6.617278066	6.764962936	6.536637525	6.511403423	6.691855547	6.362549669	6.211013486	6.612982187	7.02576553	6.334677963	6.556273281	6.786894079	7.026534516
Acc00387.1	7.100411185	30.41257451	60.68242233	63.21774609	13.67367615	46.54616344	37.47587942	31.49879609	81.97757523	132.983386	80.22013991	81.5923152	60.45247108	60.50582883	94.35285023	95.91773697	96.25499454	96.69359445	149.7500608	152.8571969	81.47453136	88.35186099	19.93866519	21.28905526	148.3587823	191.1356862	80.54301335	89.16619281	67.5468888	69.25939348	71.32510543	65.5096823	53.75345342	58.13333656	54.08441481	54.93151913	46.31025273	48.94921529	57.26018017	57.66999587	53.86998395	40.0782878	39.37909194	35.97864672	14.65209746	15.87126455	15.37313076	12.28515855	12.59769628
Acc00388.1	0.88182355	0.942395598	1.006405033	1.189943963	1.150979422	0.866783211	1.021566188	1.270694547	1.273377167	1.287035814	1.234572828	1.273917597	1.356997211	1.319006778	1.192829384	1.221301106	0.928995178	0.88115509	1.096167897	0.940283891	1.023763235	1.012754576	1.409986999	1.249070489	0.863651297	0.959610788	1.32481685	1.231875986	1.12447461	0.948883036	1.053446868	1.148902325	1.117481925	1.362226271	1.131249994	1.132735946	1.125152894	1.184551923	1.34439179	1.200652519	1.38289199	1.523938978	1.366295981	1.476340932	1.812186981	1.676156611	1.686088071	2.116182642	2.020321714
Acc00389.1	0.121179496	2.219238231	24.95475791	17.82434195	0.216098369	0.18808317	0.151516628	0.184024863	34.94957954	61.09453391	26.86293517	26.53643013	12.40226671	12.57285353	5.677011239	6.810251176	4.014583307	3.626426477	36.0785442	42.61832385	41.45040103	47.51313472	10.33228792	14.63746004	47.21956512	70.42278101	10.55821441	9.817460512	7.291075276	16.87829453	15.37962648	15.01152799	16.72041469	19.89369192	17.60150569	18.40949442	19.76449915	20.67171389	21.68447466	20.77580755	20.09700465	19.82877995	19.27720888	18.75932661	4.764435945	5.421793858	5.57491549	3.394305567	2.030861345
Acc00390.1	7.223311857	8.242566897	7.189233154	7.32220257	5.207832357	6.481581168	7.694688836	7.669957753	5.044858919	5.909184934	8.959901849	8.180172471	4.184438177	3.587080414	3.506651949	3.353180624	4.408710949	4.153785975	4.324936531	4.091136859	3.73941125	4.025057372	5.499277322	5.300465746	6.106626807	6.958198647	4.518317627	3.793610827	5.249134332	6.379753663	6.003861115	6.056735636	6.470648524	6.447811019	6.943607763	6.869028442	6.39826025	7.133894196	6.332831403	6.705162627	6.081137975	7.484002165	7.800517179	7.978722199	6.726557018	6.162441226	7.008009274	5.689428092	5.820638027
Acc00391.1	1.862295742	0.048342201	0.06841308	0.050511866	0.355188902	0.717896128	0.958801988	0.332718605	13.26933486	15.34480541	2.365486443	1.214905344	1.137419328	1.042289245	1.208570008	1.136323257	3.016479035	3.377648422	3.727447542	3.384552909	2.360208326	2.621850922	1.86549597	1.346116949	16.28380962	21.2721258	1.438719129	0.498182467	2.578361985	9.223910172	8.664915892	10.15679436	10.48389182	14.00245741	12.55174828	12.09965979	12.98293915	12.98807663	10.89047915	11.49244237	11.80129459	10.21649572	9.136319452	10.42915277	7.45123368	6.490945239	6.617409084	6.922462627	6.804649008
Acc00392.1	2.052164992	1.27591356	0.913203159	0.745762592	1.22480823	1.146261204	0.955727991	1.623411929	0.809026902	0.727129021	0.7176225	0.756535013	0.522820071	0.438332152	0.593364907	0.58826843	0.943712824	0.935387072	0.479362331	0.43243578	0.684034063	0.647234261	0.581659897	0.865753463	0.524970338	0.525138499	0.965195735	1.037418039	1.061298896	1.339556811	1.425867028	1.359516957	1.388018047	1.207884792	1.516400347	1.359047631	1.371988031	1.33693023	1.287661031	1.229992447	1.139557019	1.404121838	1.338801504	1.532379797	1.175980644	1.379759582	1.200976905	1.42487817	1.461389493
Acc00393.1	0.772707795	3.085150023	2.102599267	2.426195079	1.371998062	1.89099573	2.139341464	1.313140581	1.574599895	1.994322109	2.71164714	2.935267685	2.624712989	2.895220868	4.224189919	3.999083524	2.273374828	2.320938425	2.388345231	2.35535951	1.217758423	1.390048548	1.218389434	1.546340635	3.310343111	3.514397936	2.239453412	3.50162305	2.280990188	1.965386505	1.997629247	1.72701344	1.96577702	2.193860701	1.772211936	1.631283996	2.061228967	1.771067907	2.630943468	2.838816268	3.248633948	2.121360386	2.287387118	2.125777401	1.533501537	1.809450517	1.457278308	1.68204631	1.414362204
Acc00394.1	37.90089878	26.07402433	37.42065888	40.04099845	27.84179273	23.99096098	20.76649372	17.1485017	21.37233872	16.16234844	13.77950447	14.40281578	11.56439122	11.40729044	9.67533818	9.868608403	10.23810849	10.76246629	8.243301314	9.910259758	13.54832589	12.12707815	9.906461053	9.579183113	18.078187	16.86272419	13.83068373	7.236102115	14.59875987	17.03394967	17.49795204	15.3888282	15.49823073	13.93882936	14.60248218	15.51399986	15.12018974	14.57600777	16.61209077	16.30648057	16.74504642	21.52127961	20.62083837	22.49472747	54.18750646	57.18055295	52.37833963	49.63098787	47.38066037
Acc00395.1	1.448052938	1.792321896	1.459992285	1.872763791	1.751325848	1.184239988	1.173599131	1.25583346	1.083477027	1.021734959	1.011979362	1.045502128	1.006885914	0.910600866	1.017616568	0.974541279	0.867129847	0.779111088	0.74591298	0.676523259	1.047832607	0.930085272	1.14878212	1.238273546	0.893949888	0.823363571	0.979113144	1.046119483	1.170584224	1.413345887	1.465281704	1.541054927	1.421561531	1.57313361	1.231236935	1.525590426	1.590305004	1.802974168	1.451573894	1.46992617	1.458358595	1.591578857	1.62211121	1.589965891	1.959056229	2.109689216	2.15523656	2.758523584	2.639526824
Acc00396.1	0.021714323	0	0.027121625	0	0.056324317	0.02995812	0.054300952	0	0.092154466	0.015284628	0.034413632	0.033799022	0.187394316	0.20988154	0.055550665	0.067236276	0.074740653	0.035007376	0.385488576	0.642763757	0.192923511	0.061141435	1.253136	1.664998873	0.578827991	0.381243394	5.369774192	0.058518235	4.405381508	2.44855212	3.06037256	2.339075337	3.572016978	4.185510957	3.919154113	3.751114432	4.203614742	3.842524111	3.985303852	2.907365393	3.165899158	2.246030577	1.911608415	1.731553062	0.170749184	0.315093666	0.451711286	0.077853485	0.13354601
Acc00397.1	0.113983283	0	0.427102221	0	0	0.157256801	0.142518854	0	0	0	0.180644768	0.177418543	2.889543004	2.134572091	0	0.070587617	0	0	0	0.337400913	0	0	1.401866303	0.448202428	0	0	0	0	0	0	0	0	0.175236516	0	0	0	0	0	0	0	0	0.193277234	0.176043077	0.185496021	0	0.183777372	0.182394804	0	0
Acc00398.1	1.196562379	1.485096118	2.641374922	1.4559623	1.126182547	2.086471766	1.922098932	2.681508315	2.430340984	2.471201423	2.172906403	2.163200742	2.597266018	2.582653842	2.784755838	2.799362283	2.971659154	2.7562967	2.544644822	2.810180079	2.089287249	2.226624838	2.617816294	2.789565804	2.338068236	2.191284776	2.911941235	3.809657374	2.716036354	2.607550294	2.766468824	2.640540221	2.893506781	2.775788356	2.898393475	2.966165067	2.400241615	2.2879828	2.230405746	2.306541363	2.254737255	1.838750918	2.034135626	2.143362127	2.228125137	1.929239818	2.154066789	2.294010188	2.335466693
Acc00399.1	2.758584419	2.134016964	4.275774793	3.172285113	2.370776022	2.95757777	2.670007464	2.750755882	1.892443453	2.175703523	1.988425692	2.069312221	3.6435848	3.664198772	3.858049539	4.023854823	3.077308679	2.987213941	2.679715349	2.840764744	2.340164159	2.160210382	2.743441495	2.368750089	2.633253665	2.474173094	3.715575117	5.178152839	3.613831024	2.219065749	2.23455853	2.186473332	1.967217423	2.158069887	2.20737203	2.400742486	1.925150462	1.846750159	2.376422765	2.292843293	2.449784375	1.465281523	1.809443785	1.365724193	1.476620799	1.446847717	1.422667044	1.444846462	1.216213383
Acc00400.1	1.024854426	0.035241095	0	0.02454851	1.795247975	3.158407594	3.711141178	4.487162443	11.5702351	9.499877189	7.087530761	7.582464509	16.93516911	17.84172034	37.43774355	41.50097368	25.34336174	27.46595441	4.607563068	5.752139392	0.177378746	0.324797658	0.138511624	0.261682393	5.913211864	6.337488406	11.136201	19.28842663	12.26597467	14.11974872	12.49932528	10.07712018	5.811299281	8.196585839	5.560255146	8.728996655	7.263189537	6.726667635	11.44041224	13.69151413	10.91013815	4.31066588	5.139125838	3.83387683	1.381521775	2.424938743	1.512171689	1.1691475	1.244227139
Acc00401.1	0.543632777	0.212921381	0.650114273	0.49066975	0.60433604	0.357913154	0.448332917	0.552051734	0.646329103	0.723450299	0.40197805	0.438522583	0.627440482	0.615889598	0.5136047	0.542341653	0.526661192	0.480839582	0.553683928	0.478114144	0.738442335	0.752176151	1.214654702	1.047713406	0.493077874	0.518720351	0.558941153	0.566646819	0.556530865	0.669301584	0.594089227	0.58229773	0.607143127	0.650499495	0.613220789	0.689617004	0.556640632	0.640944752	0.646969196	0.62594647	0.709355413	0.722884613	0.801340645	0.790588513	0.821181508	0.631406364	0.793235768	0.859032318	0.928839246
Acc00402.1	0	0	0.094616848	0	0	0	0	0	0.026790938	0	0.03001396	0.029477926	0.081718277	0.114405537	0.096897382	0.0703684	0.05214824	0.030531795	0.196119641	0.140147118	0.067303544	0.319948194	0.035833658	0	0.028045927	0.026600212	0	0	0	0	0.054471709	0	0.058230768	0.061871302	0	0.057903478	0	0.053620316	0	0.061845562	0.061358869	0	0	0.061639982	0	0.183206635	0.121218907	0.067900166	0
Acc00403.1	0.733562923	0.651285604	0.42266784	0.314084403	0.724865968	0.912659956	0.868073247	1.140522609	0.585269846	0.623925461	0.621078894	0.642270158	0.711254741	0.666035599	0.907599892	0.955883277	0.901757859	0.872897088	1.396909213	1.185875928	1.710824836	1.536835709	0.342869034	0.504358109	0.638551492	0.659299245	0.497932554	0.588359843	0.431350361	0.382234226	0.323397943	0.325889005	0.302081445	0.360196637	0.336486567	0.330421934	0.346102175	0.315252518	0.534259164	0.524028495	0.378434001	0.577513621	0.633918946	0.643087553	0.549364283	0.457606643	0.517048293	0.461829714	0.545140884
Acc00404.1	1.139650342	2.608600171	4.882287202	6.944339394	1.21559854	1.087396271	1.591427688	1.447632233	1.209154312	1.173304589	1.730198521	1.885806367	1.174819918	1.132422487	1.069474623	1.157583489	1.052156493	1.051737138	1.244798092	1.414807649	1.59923917	1.689439472	2.660197343	2.345356773	1.529996054	1.45486763	1.467062903	1.241420428	1.567677154	1.746222563	1.784496522	1.688204103	1.899456197	1.78333075	1.706361262	2.059747346	2.216120615	2.028011575	1.930367958	1.878239963	2.19991707	1.797009889	1.686123962	1.369330787	2.077073551	1.734443248	1.619133845	1.890274221	1.657268954
Acc00405.1	0.67564714	0.820672825	0.852252242	0.838998442	0.798189567	0.673735919	0.664962041	0.482546912	0.503926296	0.546216907	0.609607971	0.658592747	0.559268563	0.527371979	0.746581088	0.756046998	0.897994696	0.811555719	1.897657874	1.326717513	2.40709072	2.345077825	0.598070607	0.558972633	0.586972362	0.589601151	0.595711244	0.678297172	0.612059246	0.61041213	0.620526334	0.519864099	0.601641633	0.704820406	0.569775674	0.557353394	0.616917143	0.658178469	0.526913955	0.66083558	0.558102638	0.674924314	0.780051557	0.664082198	0.757483903	0.776572377	0.754673299	0.887425815	0.9256903
Acc00406.1	1.152908663	1.061861394	1.058443642	0.632908348	0.936228913	1.339459406	1.229623964	1.102605463	1.105561102	1.157642412	0.829024825	0.765365727	1.152283085	1.127498902	1.409141674	1.381299528	1.23874623	1.227885742	1.228903512	1.153571917	0.752899819	0.760015332	1.573738296	1.509775641	1.242562965	1.14471346	1.171594068	1.700104232	1.107036658	0.959292951	1.206673039	1.075448578	1.296378429	1.206530192	1.345112505	1.145148765	1.148203058	1.190774852	1.32488306	1.301690553	1.420252635	1.28792172	1.363746164	1.341630613	1.214260905	1.251607296	1.218753808	1.125294841	1.153017607
Acc00407.1	25.63578063	23.40389751	22.70172991	27.89415966	17.76747718	21.70755969	21.45390854	15.96370915	11.03319839	14.75101166	8.437399774	6.017103021	9.401085687	10.32436279	13.48957043	14.86775391	19.982007	19.84470491	10.38434412	10.84060691	8.917750723	8.720540406	12.31907379	15.86736289	15.36656886	14.47919305	9.732517496	10.55484023	12.59008278	13.38307334	12.38683637	14.29799672	12.09473012	14.5126335	15.67890189	11.09364089	11.16481155	11.04111377	11.82479174	13.39922225	11.31619047	17.8248541	16.75917041	19.75609982	19.51857822	19.24501648	18.99171104	20.06044027	19.60366311
Acc00408.1	30.05266085	19.00229466	118.8518518	189.5693513	21.85674504	4.773886833	5.928884149	17.22386907	3.26333327	2.029696867	1.117086996	0.847787206	6.082931086	1.509672222	0.491783912	0.079364711	1.499787037	1.188013011	5.877406815	9.294183819	7.79954954	23.63582265	0.303111332	0.377950034	4.697275312	2.925091611	1.970487812	20.24733495	0.594776678	3.232499562	3.77829512	9.959357923	3.15241592	4.710237293	2.598939247	1.175511582	3.223271753	2.267829466	5.09621021	3.034223441	3.736980792	2.173099551	6.432817516	3.545540402	4.635645982	7.748581828	4.921784829	9.649196331	8.197058762
Acc00409.1	0.474601339	0.881481148	0.710041081	0.726253421	0.544506536	0.388552403	0.407566745	0.45937031	0.660327589	0.662633446	0.92574167	0.94979805	0.71170207	0.734093633	0.837229018	0.749312378	0.658816134	0.702081148	0.758060907	0.847163411	0.776142105	0.770967747	0.791926151	0.802370512	0.727946822	0.743531946	0.741759247	0.711537071	0.698481236	0.83185092	0.682544375	0.682191607	0.70559206	0.660251588	0.608151043	0.693653207	0.655864932	0.793699906	0.578308367	0.668492743	0.587192701	0.565987813	0.61620723	0.572907851	0.549546837	0.563395329	0.655131561	0.570320748	0.513206532
Acc00410.1	1.04043509	0.357106051	0.144391588	0.319828685	0.374828099	0.318985359	0.578180752	0.702230736	0.981233964	0.895104513	0.366426353	0.314896893	0.841775712	0.52377132	0.665423256	0.930686017	0.557071721	0.512529001	0.470315347	0.085549521	0.410838693	0.596764879	0.164053621	0.113643744	0.599199241	0.365343196	0.592495282	0.973570557	0.843103659	0.857614185	0.581892097	0.622644857	0.888640151	1.038616831	0.820533979	0.618551842	0.704864061	0.981937915	0.530429462	0.377521727	1.310927877	0.686088381	0.803457266	0.564400214	0.636330689	0.27958548	0.832446427	0.828961274	1.493057049
Acc00411.1	0	0	0.300328177	0.739144059	0	0	0	0	0.226769295	0.169252561	0.254050254	0.311891305	0.172924109	0.096837458	0.153783469	0.198542168	0.220701861	0.323041778	0	0.11862617	0.07121054	0.225680873	0.606621058	0.315165344	0.237392032	0.281443645	0.102697019	0.377997033	0.425119678	0.356759986	0.345802877	0.370021149	0.369666516	0.130925909	0.3250809	0.367588781	0.855217046	0	0.12258556	0.130871442	0.5193662	0.135907978	0.371367981	0.130436413	0.252102848	0	0.128255711	0.574734377	0.295761262
Acc00412.1	7.405856492	8.87629537	13.92134523	14.57449059	4.389460472	4.403731529	4.139176753	3.35149764	3.493976428	4.092168697	4.336845576	4.299737759	2.975923109	3.118286682	2.510349246	2.536224997	2.243202909	2.208819816	2.974603614	3.063600973	3.454406656	4.156660562	7.083510284	5.736864076	5.121803371	4.899392387	2.694921107	2.569611447	2.592537351	2.736050502	3.163251149	2.826355926	2.607319307	2.855008992	2.643285078	2.739846531	2.878646705	2.9670306	3.941744211	3.5914615	3.839136448	4.194317455	4.049079853	3.82056848	5.159663289	6.197171612	5.913534517	6.000887657	6.012205953
Acc00413.1	1.804773458	0.453781736	0.262116075	0.193529833	2.122943798	3.184822271	4.552551634	3.856177143	6.019133106	6.241076951	3.483874477	3.144002097	3.435366533	3.632091995	3.852025247	3.541425466	2.918207736	3.366360282	6.527460068	6.716692322	6.376600609	5.889297822	3.772245299	3.300785306	10.93950413	8.953370458	6.130720467	4.496103511	7.374217131	4.997453374	5.900284308	4.98944922	5.742852904	5.519125954	5.76659676	5.052896251	5.34211964	5.748645277	10.01411883	9.097629436	8.108133762	8.718261017	9.302162636	10.04072352	11.38638022	12.62071468	10.41015597	9.36753578	9.602444496
Acc00414.1	0.020523704	0	0.012817259	0.018926897	0.013308999	0.070788715	0.038492682	0.046751373	3.404218617	3.654978712	0.081316744	0.079864468	0.215864141	0.179776004	0.105009532	0.095324463	0.049449783	0.033087886	0.197357249	0.227820137	0.127641723	0.086683482	0.058250423	0.100878544	4.543888566	5.556434013	0.184079834	0.719025067	0.557898784	1.202824641	1.151124482	1.026452817	0.788822347	1.039292109	0.811608163	0.690262071	0.719542551	0.610148212	0.753357116	0.955080734	0.881068961	0.522019286	0.618113387	0.51770324	0.516437864	0.380543636	0.31199717	0.515092891	0.403915347
Acc00415.1	1.334286368	1.508827569	0.989514319	1.015141715	1.481730716	1.748803149	1.459782856	2.026265783	2.483304679	2.582797294	4.196208116	4.296500878	3.004662313	3.067992747	2.341405157	2.525371533	2.393898388	2.527552498	2.572285092	2.246340301	1.778194138	1.980239286	2.043388342	1.934702175	2.562582738	2.822878153	1.581405356	1.814748833	1.470708188	1.336294841	1.271267267	1.244803153	1.397458792	1.334981746	1.50513383	1.364106954	1.309300054	1.109729721	1.645328722	1.64760807	1.891321586	1.04640625	0.991739427	0.814279968	1.022977336	0.900854686	1.014177466	0.852129678	1.015497556
Acc00416.1	5.275351051	6.071658003	10.93884335	7.530726491	3.704589856	4.213029691	4.450978569	4.285677718	2.281302829	2.487608577	2.011973185	2.376589076	2.859268012	3.010650565	3.176419089	3.171304442	3.938607235	3.726904706	3.64836326	2.977105266	4.511664766	4.653419149	1.460732983	1.669607897	2.203973953	2.253013945	2.978502466	3.138058361	2.877680499	2.201769355	2.467221712	2.191211087	2.479234147	2.522138548	2.870226951	2.203033545	2.680420961	2.513662074	2.951839024	2.703167966	3.084874504	4.188979896	3.828704773	3.406116592	2.698041267	2.931993365	3.568789199	2.644883004	2.996465013
Acc00417.1	0	0	0	0	0	0	0	0	1.118465364	0.494686156	0.278448838	0.444398307	0.236914333	0.132671967	0.365197277	0.272012304	0	0	0.389884904	0.682598906	0.117074231	0.164903271	31.49868918	35.1910199	0.487857726	0.586098788	0.281399695	0.11837122	0.349460624	1.303408834	1.073870838	1.351857981	2.025843514	1.434998263	2.761333951	3.088834255	3.146820329	2.487261705	2.821528148	2.72536243	2.34813689	0.893762192	1.15326179	1.143706557	0.345393008	0.070819371	0	0.866155064	0.540276174
Acc00418.1	33.43059148	9.131267105	14.07786512	9.62934369	21.87179146	19.07098602	17.15072133	16.79353888	13.59059656	14.34054339	9.723476295	10.31115736	15.0894188	15.57690731	17.80385913	17.87140602	15.92799113	16.02826091	12.68673505	13.45558959	14.79422254	13.6326507	27.41259254	28.9857434	13.9044225	13.71787078	17.72520405	18.24632496	19.23187805	18.85293189	19.09967136	17.70470371	19.04455787	20.32205256	19.60114542	20.59556531	21.60551224	23.0310242	21.67831762	20.52194283	22.42749583	26.77487892	25.75048238	28.10224282	25.46852357	25.80173414	27.90465578	22.55007742	24.48397848
Acc00419.1	0.714697397	0.515811397	0.945440134	0.704546356	1.410926181	1.71948225	1.943515585	3.22664212	2.005905883	1.879707731	1.051772329	1.289180238	1.495432676	1.352668099	1.278961533	1.286368893	2.079476618	1.856039372	2.085992094	1.778172613	2.909028509	2.430395344	1.363961619	1.150776177	1.083173245	1.102749957	1.824723697	1.8050771	1.706315544	2.107750358	2.091116107	2.256529666	2.738798779	2.852515575	2.834475541	2.389707308	3.069694007	3.605993967	2.188873256	2.046518309	2.170146741	2.78196472	2.664403713	2.40067638	1.558643902	1.504260007	1.504210869	1.94076545	2.033182583
Acc00420.1	2.464519389	4.343325474	3.324887517	3.99192047	2.438227652	2.157799597	2.390144557	2.219201489	1.787913354	1.812607719	2.391086216	2.711090928	1.461375783	1.574706262	1.596422028	1.545795657	1.571506128	1.540906491	1.139373819	1.256785622	1.543971189	1.779331927	1.980366632	1.78598798	1.626009858	1.603214071	1.467567451	1.28788756	1.393076895	1.382958419	1.624484663	1.215563145	1.773021276	1.664514339	1.521799001	1.714752988	1.673652691	1.6214589	2.041729727	1.857289532	1.957840703	2.38416982	2.012979614	1.915390581	2.323066245	2.368871277	2.325770012	2.605536957	2.788522566
Acc00421.1	0.77756855	1.507371322	1.886655335	2.019830079	0.919412039	0.899896066	0.905699425	0.993145368	0.558492262	0.634319946	0.586235322	0.597139578	0.586049548	0.606602673	0.624648548	0.625036192	0.658167253	0.659997267	0.420264259	0.336613444	0.448359815	0.378596357	0.592727981	0.534900245	0.594822065	0.653364899	0.55203502	0.320335589	0.546257646	0.641786378	0.656635039	0.557343344	0.657087609	0.566385386	0.643973887	0.69800366	0.617483535	0.704691089	0.937222277	0.868843691	0.939864967	1.126395711	1.129348218	1.061493929	2.399852711	2.601472328	2.455552938	2.052428741	2.780615125
Acc00422.1	0.287486402	0.074004953	0.224422676	0.397678621	0.295174827	0.975048796	1.243126475	1.273360776	3.109502965	3.66778528	2.857108872	3.654432819	5.213984575	5.57915483	4.55833266	4.72533773	3.908633941	3.601622342	4.02268382	5.292068977	2.586135084	2.271043854	1.620556529	1.660344583	3.627689497	3.062128968	5.863026443	8.029972985	6.258180589	4.407651179	3.686563957	3.723551072	3.683150864	3.756881358	4.251088628	3.607512723	3.651816586	3.323704732	5.862595726	5.945920849	4.928877905	5.016982179	5.661158056	4.776013928	2.373662421	2.143778534	2.491843236	2.340638443	2.033292105
Acc00423.1	1.363800719	0.885051801	2.655322523	2.046833462	1.786107599	6.677710485	5.366448089	4.6904022	10.22339832	11.35969297	9.143569427	10.32262771	11.25754748	10.24183952	12.68162417	14.10109201	17.84716108	16.72729568	8.169298593	7.25270172	4.775464958	4.956965813	7.855329822	7.347432446	9.01923813	9.803186615	7.058304383	6.566942426	7.641415528	6.625927509	6.614714724	6.152077684	5.159503494	4.586593205	5.26027583	4.374214698	4.361515413	3.672085384	3.885422463	4.235375762	4.028765272	1.723073782	2.292194729	2.306481856	1.009332653	1.077882995	1.240937861	1.006704021	0.805863424
Acc00424.1	1.402027813	0.681837678	1.054270311	0.738826148	2.22654486	1.796140138	1.824575681	3.150256507	3.147094523	3.071418337	1.961240642	2.015287344	1.713064317	1.711211591	1.601222139	1.585882255	2.88561751	3.182899376	1.555614088	1.492776415	2.529429015	2.108134378	2.097897824	1.983000011	1.408908949	1.929069214	2.547990341	2.236163093	2.807618348	4.669847564	3.847459819	4.667306196	4.20094859	5.234783888	4.322876876	4.505399979	4.819430502	5.245544977	2.713227067	3.130219737	3.337346678	4.706215633	4.065614194	4.353771117	3.014933203	2.860244185	3.090548905	3.718778617	2.991535055
Acc00425.1	0	0	0	0	0	0	0	0	0	0	0	0	7.974302282	10.34478809	0	0	0	0	0.236027707	0	0	0	0	0	0	0	0	0	0	0	0.15296416	0	0	0	0.431393695	0.162601045	0	0	0	0	0	0	0	0	0	0	0	0	0
Acc00426.1	0	0	0	0	0	0	0	0	0	0	0.081671789	0.080213172	0.36134441	0.404705558	0.032958758	0	0	0	0	0	0	0	0	0	0	0	0	0	0	0	0	0	0	0	0	0	0	0	0	0	0	0	0	0	0	0	0	0	0
Acc00427.1	4.468754868	3.516867213	1.954250525	1.681646535	4.554810044	3.960084729	4.799340482	5.709391891	1.250012979	1.354879637	0.222992503	0.21024957	0.109284526	0.129198537	0.273566306	0.237007614	0.457181479	0.344796537	0.316397907	0.291547397	0.820065882	0.718411082	0.628304425	0.431552546	0.266714568	0.339922967	0.144227624	0.106171755	0.268667005	0.551136832	0.469457148	0.467691707	0.796044421	0.551616776	0.753296604	0.757154104	0.806430191	0.940174212	0.860795389	0.716803482	1.002921617	1.011606087	1.095252775	0.934242533	1.009051248	1.016330421	1.008684508	0.988766798	1.218409619
Acc00428.1	0	0	0	0.217689847	0	0	0	0	0	0	0	0	1.591529349	1.497310142	0	0	0	0.095141014	0	0	0	0	0	0	0	0	0	0	0	0	0	0	0	0	0	0	0	0	0	0	0	0.200135459	0	0	0	0	0	0	0
Acc00429.1	1.85369683	3.012289873	2.489200778	2.142344528	1.377474926	1.66289065	1.477203734	1.624996509	1.221128493	1.279609839	1.298686226	1.219766949	1.336690859	1.263998342	1.503568628	1.551960613	1.24048519	1.321092662	1.162261537	1.0803487	1.191026865	1.176065281	1.640821586	1.661937821	1.357858293	1.441512857	1.197769021	1.535650373	1.281754548	0.926620519	0.949648336	1.15694969	0.929565131	0.948693296	0.992233639	1.058126565	1.182388771	1.013644325	1.25329675	1.26656323	1.224375607	1.3018161	1.099723762	1.223511424	1.232427441	1.167280019	1.247613772	1.198019375	1.149834339
Acc00430.1	0.558605099	0.369762481	0.139541794	0.051514391	0.579581525	0.655076611	0.349225588	0.636229088	0.158046081	0.353879973	0.044264863	0.065211472	0.060259432	0.084363167	0.10717886	0.138373282	0.230726106	0.1576	0.061979795	0.062007076	0.074444912	0.078643755	0.449206366	0.658960212	0.186130757	0.156920945	0.53680751	0.602157106	0.370357124	0.372963971	0.321341503	0.515769938	0.343517078	0.31936927	0.509769038	0.341586317	0.298020291	0.593097996	0.427177926	0.547262412	0.361970489	0.473602994	0.647059096	0.227268025	0.395329982	0.405292234	0.134081066	0.40055915	0.446614557
Acc00431.1	0.016259206	0	0	0.019992254	0.007029068	0.007477327	0	0	0.088170797	0.080113547	0.073009813	0.097013857	0.084774693	0.101495725	0.06932519	0.070483058	0.022385661	0.026212752	0.284636386	0.284761673	0.274468058	0.269601337	0.107676136	0.12254031	0.048157071	0.041868442	0.21527431	0.233691545	0.143732138	0.080413239	0.101326577	0.07506206	0.224970357	0.185916343	0.15387291	0.207135089	0.10739754	0.161123052	0.265254016	0.194688475	0.210716045	0.229751119	0.242747001	0.211681431	0.375036129	0.40196366	0.390267063	0.476075615	0.473315861
Acc00432.1	0.457221847	0.096080304	0.299136753	0.080314017	0.254138135	0.420536782	0.353901325	0.495959598	0.338804527	0.521068928	0.207034705	0.305005755	0.457996782	0.618177945	0.487369904	0.525847291	0.314751323	0.456314533	0.579781241	0.62837281	0.406224245	0.408701056	0.638544919	0.599292387	0.467526691	0.183486853	0.502149006	0.704099204	0.317574898	0.193824378	0.25049531	0.335048408	0.401672751	0.533481205	0.264920139	0.299561342	0.398255535	0.369870098	0.233098577	0.391056796	0.352708525	0.184593848	0.336267942	0.212594666	0.547860519	0.245729101	0.348400667	0.351278814	0.455272294
Acc00433.1	31.48840017	116.122849	146.9783853	147.5101587	15.5301504	8.362249506	10.16634489	4.26551973	5.019160396	7.076010769	10.42594014	8.744046006	3.030014663	2.14333573	1.418225323	1.373249997	2.442433934	3.098329586	6.342390319	6.892180468	7.749289227	5.550077769	7.832151878	6.685007129	7.115166747	6.12546457	5.303730494	2.987976547	3.136438515	7.018922399	5.740327751	3.639911751	7.954675777	6.520110289	8.993904911	8.587963067	9.239059077	9.417677275	7.913578946	5.551857394	9.100449969	6.266867896	5.708063406	8.179812401	8.137319715	9.295793602	6.15057387	7.420459401	6.000667376
Acc00434.1	0	0	0	0	0	0	0	0	397.0979282	358.2654094	0	0	0	0	0	0	0	0	0	1.175815727	2.195930336	2.485484164	66.89231989	42.43298371	5.228924621	9.732789741	0	0	0	2.357456219	1.14252603	1.494218899	0.135707893	3.316421196	0	0.674725687	0.941873539	0.624815742	0.135006775	1.873719113	0.142997992	0.449037338	0.408997547	0.287306261	0.555295297	0.284644325	0.423754393	0	0
Acc00435.1	5.320440651	3.294507364	4.162796571	3.576487718	3.725212735	3.126748582	2.803405804	3.055192171	3.506107562	3.804753467	3.947109116	4.272766244	4.248998526	4.173168379	4.797961026	4.195485707	3.470699429	3.223890602	3.765185284	3.748905242	4.759312462	4.265622664	5.377470127	5.933152021	3.643425131	3.847136056	4.674143076	5.144090131	4.08190227	4.693243206	4.479382399	4.662544294	5.664219992	5.226454753	5.603688353	5.113611662	5.265029848	4.975553247	5.875925048	5.422169869	5.281334075	8.138002286	7.543378791	8.816252903	8.214907843	7.855249951	9.32823455	8.668775339	7.498349677
Acc00436.1	0	0.037386501	0.052908756	0.039064459	0	0	0	0	0.074906066	0.178903141	0.067133974	0.016483749	0.582624116	0.473410442	0.243828029	0.131164254	0.102062634	0.153657557	0.219336119	0.344822757	0.03763544	0	0.060113425	0.124925887	0.784149513	0.312365789	0.108552681	0.713482099	0.112339874	0.062850336	0.030460012	0.130373105	0.130248154	0	0.042952078	0.129516086	0.032285018	0.119935687	0	0.034583394	0.03431124	0.179571613	0.065423824	0.103405307	0	0.03414908	0	0	0
Acc00437.1	3.498578451	3.209989666	5.25439539	4.400053264	4.889665555	3.519087237	4.534240128	4.051457941	2.670492282	2.533853626	2.60776799	2.726967676	2.964122074	2.933790211	2.574726049	2.697533869	1.975857425	1.918744041	2.954210859	2.927926428	4.149203225	3.983388392	3.153716581	3.130404663	2.539293189	2.438315341	3.261418779	4.118632787	3.403447757	2.694201641	2.48892346	2.458370756	3.42204704	3.540306331	2.872525735	3.020200226	3.660797313	3.565723684	4.031487788	4.121393318	4.054454046	4.406417142	4.071076222	3.986369147	5.518918805	6.130209712	5.743246309	5.689502288	5.770544271
Acc00438.1	14.10207981	35.76970493	47.34018939	37.93404858	11.37200718	11.92998196	10.91296216	11.2907535	14.14756783	14.4487419	13.09589779	11.85569288	8.935765001	9.641904072	7.727017815	7.957418813	4.895657194	4.918333366	5.977804619	5.830924945	10.26745104	9.215780018	17.04961909	18.23238476	10.32232597	11.86178508	12.32216789	7.268653053	12.05552318	12.88978493	12.37768077	13.36891248	13.41822094	14.98317264	13.93037177	16.49318694	14.53592384	14.81555083	15.51191317	12.0739203	13.68082553	12.81264775	13.85442491	13.8750204	20.58946653	21.75980909	19.78565654	14.77711585	15.15905756
Acc00439.1	2.787097575	3.192173459	3.932891856	2.236708591	2.938665373	2.56836772	2.912903879	3.134007083	2.212162658	2.306270153	3.068361278	2.897655662	2.404113936	2.107815992	2.735016301	2.549465869	2.951185572	2.932650182	2.541601065	2.361659247	2.873183289	3.564406138	3.60293137	3.450943687	2.630862085	2.480304457	1.949123435	3.239472175	2.115864949	1.530989056	1.698149	1.358716513	1.651793307	1.633423957	1.531670243	1.64250929	1.45937293	1.505952174	1.675799317	1.910658369	1.809457797	1.731656127	1.577247699	1.558069497	2.726972945	2.229693188	2.025672078	2.078639373	2.564611438
Acc00440.1	3.07081313	1.816054878	2.961429016	2.947482002	2.628012573	2.089499796	2.194049882	3.09305777	3.701371094	3.573147199	3.749371624	3.527959876	4.090089582	4.057186773	3.026127656	3.091870604	3.760523771	2.871069536	3.654442885	4.011608243	5.994837878	5.362427945	3.359750726	3.43972653	3.147757019	3.066185096	4.001563108	3.961862423	3.614867381	3.812331308	4.115840671	4.259433199	4.464103967	4.93087606	4.13044377	4.103692029	3.996250235	3.57834098	3.163043402	3.342732344	3.028777475	3.294265071	3.129576528	3.535597575	3.564578105	4.09225987	3.376204359	3.464013344	3.391756039
Acc00441.1	1.144288788	2.457502291	10.4334494	8.758654836	1.929295028	2.946935885	5.627656125	2.201128242	1.429911313	1.141068977	16.18557345	16.47537165	4.320398669	3.479359507	3.122535191	2.869974388	2.402570127	2.244504713	3.258744803	3.500105796	1.863871397	2.219597169	6.242845285	6.205623693	3.911694186	3.13412474	4.374111475	6.373104004	3.818626153	2.178836227	2.249055526	3.052232488	2.316300653	2.243040287	2.243202241	2.070038009	1.74424922	1.889916993	1.779295702	2.242107144	1.482975263	2.166699753	1.826223257	1.924285537	2.369484251	2.49069348	2.13625814	2.22228379	1.243296993
Acc00442.1	0	0	0	0	0	0	0	0	0.777178552	1.753065731	2.495935664	4.047593605	1.224792556	1.239015399	7.683118567	7.258018003	4.185326917	3.956113834	8.181663808	8.944163842	1.822248497	1.375019267	3.672896191	3.024356927	10.63083819	5.504406626	4.317386792	4.441586759	3.788097193	2.608383324	3.371029977	1.803559876	2.81536144	2.991375258	3.416603517	3.023500511	1.563189516	2.385057408	0.112032649	0.478420927	0.474655996	0.372624578	0.339398365	0.119207653	0.11520015	0	0	0	0
Acc00443.1	2.538626805	3.508613267	3.962370343	3.845404062	2.279025668	1.624522644	1.679382925	2.170938961	1.991752368	2.055602696	2.958984762	2.757609027	2.004377794	1.992568166	2.130269067	1.922225638	1.673224088	1.666114755	1.68870186	1.809358469	2.517812255	2.338750663	1.815762466	1.823014085	1.631781104	1.820783331	1.93319735	2.076674577	1.757127866	2.008847919	1.745185429	2.294087427	2.457967638	2.188128736	1.898624745	2.009269481	2.036369337	2.232770845	2.147871294	1.969672517	2.240006332	1.978309759	2.15784009	2.220968446	2.859851386	2.897084502	2.708188569	3.518098674	3.476914593
Acc00444.1	0	0	0	0	0	0	0	0	0	0	0	0	0.043373547	0.012144588	0.012857537	0	0	0	0	0	0	0	0	0	0	0	0	0	0	0	0	0	0	0	0	0	0	0	0	0	0	0	0	0	0	0	0	0	0
Acc00444.2	0	0	0	0	0	0	0	0	0	0	0	0	0	0	0	0	0	0	0	0	0	0	0	0	0	0	0	0	0	0	0	0	0	0	0	0	0	0	0	0	0	0	0	0	0	0	0	0	0
Acc00445.1	2.262665617	2.208441953	2.526879054	2.602142007	1.277387982	0.293805358	0.532540438	1.414871041	1.092064501	0.730759784	0.801565979	0.497210787	0.61739065	0.418102505	0.272398316	0.395639868	0.329848526	0.407697761	0.374118369	0.196991075	0.354757493	0.349782093	34.50198641	15.80561652	0.591321186	0.691702274	0.102323439	0.053803143	0.035297769	0	0.038282773	0.040963903	0.081849286	0.043483214	0.161949179	0.040694623	0.365188301	0.113053238	0.162852843	0.217325621	0.086246151	0.270827176	0.12333902	0.216603211	0.293050073	0.343354158	0.212981928	0.572643674	0.982284583
Acc00446.1	1.629987773	2.238952909	2.36564383	2.09596907	2.530839324	1.219424734	1.57877356	1.969798523	1.997330593	1.979569103	1.628183169	1.509769182	1.931704704	1.761317656	1.504987343	1.35774035	1.532986475	1.517480517	1.426458902	1.121282469	1.652151554	1.680694139	2.671487771	2.40352507	1.44492617	1.354320063	2.235589257	2.119002662	2.054828468	1.65202725	2.096532776	1.907741982	1.323551096	1.818812465	1.396700527	1.807460462	2.047174008	2.063763946	1.948735441	1.574398844	2.138464869	2.004807904	2.65928601	2.297706473	2.473198147	3.331343228	2.571552152	2.30470739	3.007393297
Acc00447.1	0	0	0	0	0	0	0	0	0.058108438	0.072283463	0	0	0.011077723	0	0.013135402	0.012718846	0	0	0	0	0	0	6.441188114	3.52313148	0.03041523	0.043271072	0	0	0	0	0	0	0	0	0	0.015698782	0	0	0	0	0	0	0	0	0	0	0	0	0
Acc00448.1	1.886954944	2.081748338	1.61732446	1.775657219	1.735561107	1.852882753	1.534782366	1.790972467	2.294849476	2.283725703	1.918658474	1.618404433	3.105251526	3.17836372	4.667213292	4.778552269	2.743761709	2.770492307	3.236632017	3.223807796	1.873218507	2.209288374	2.900928178	2.706727545	2.384527384	2.19061722	2.6829782	4.397644209	2.757433282	2.00692551	2.173737233	1.940781455	2.086930651	2.00509904	2.196413102	1.935382415	2.201251236	1.887624172	2.142408855	2.153602267	2.448574874	1.918151317	2.319571931	2.044604934	2.286255425	2.211929069	2.480290977	2.226367936	2.433503116
Acc00449.1	0	0	0.106464619	0.026202234	0	0	0	0	0.010048552	0.019999688	0.1125742	0.033169104	0.107276061	0.051492486	0.018171786	0.070382062	0.039118773	0.011451646	0.126101388	0.084104596	0.025243729	0	0	0	0.042077058	0.04988508	0.091013763	0.133997783	0.056513434	0.042156457	0.020430857	0.043723459	0	0	0	0.02171802	0.021654968	0.060334566	0.02172794	0	0.046028086	0	0	0	0	0	0	0	0
Acc00450.1	0.253399151	0.03889502	0.137608966	0.121922046	0.200043759	0.349601614	0.427041588	0.384815466	0.592256393	0.612650781	1.946867571	2.357967762	3.975516671	3.860230905	1.416303609	1.712530823	2.100862747	1.758432832	2.673038065	2.763898671	2.858242271	2.791959853	0.083385279	0.097474918	0.995263058	1.02907017	1.73634034	2.093203083	2.249799646	1.275032905	1.441851872	1.169839523	0.81302145	0.755869455	0.826675542	0.858980046	1.024424721	0.608278162	0.353859221	0.557671548	0.285565396	0.934086001	0.374349958	0.663395434	0.207922223	0.426323659	0.264447751	0.217255998	0.121964784
Acc00451.1	0.682847763	0.622539677	0.787283585	0.207600039	1.197036134	1.169847401	1.032063315	0.934423416	0.589147884	0.533473011	0.202169503	0.233598656	0.833757705	0.711688783	0.883045956	0.966569727	0.743850367	0.72585023	0.549505031	0.505322912	0.560016278	0.429615972	0.69571386	0.752412013	0.455614025	0.537525038	0.682642418	0.64205341	0.686558254	0.668010393	0.582744511	0.739030483	0.542205356	0.637391148	0.56304132	0.722700953	0.766355355	0.754225385	0.918134672	0.967941396	1.021104199	0.979744339	1.066223165	1.270016233	1.026701258	1.318742096	1.080677991	1.291384297	1.042978999
Acc00452.1	0.023379319	0	0	0	0.030321557	0.419317974	0.380019921	0.177520789	0.115757393	0.065826449	4.33512814	2.110657145	27.11193127	30.29473236	40.11765236	42.36366557	32.44613513	33.90363711	4.236936135	6.937792799	0.353117826	0.351091182	0.022118412	0.11491452	1.973501399	1.100075987	6.91984326	9.403534498	8.277304239	3.052558503	3.194165336	3.309935725	1.833097124	2.558744027	2.323185981	1.715570897	1.496766447	0.860528978	2.038170972	1.374275577	1.13621727	1.268590255	1.227689548	1.67408677	1.544270898	1.733965924	1.720921197	1.173523132	0.862715757
Acc00453.1	0.117392203	0.059204932	0.052366148	0	0.087000321	0.069411389	0.094359337	0.178273427	1.761515664	1.251283323	0.13289096	0.117465835	1.040229564	0.876325175	1.190548724	1.360504122	0.992842257	1.027396488	0.353541215	0.936986344	0.245846495	0.125921324	0.031731696	0.00824298	0.844405118	1.230760444	1.987629197	3.152320393	2.1236864	1.55514432	1.531499536	1.677468783	2.101271964	2.616162812	2.091569843	2.679125639	2.44127935	2.421595944	2.167363836	2.382319126	2.404322713	3.639910621	3.63911117	4.230253011	2.30776513	2.798545896	2.750656598	1.833888029	1.835886547
Acc00454.1	0	0.485271162	0.249726435	0.276573166	0.194480481	0.068960974	0.374988131	0.075907113	0.318197284	0.281471017	1.386300522	1.439344286	0.377444665	0.362346717	0.223777356	0.247635245	0.137637158	0.241751757	0.221840249	0.221937896	0.621730276	0.609883034	1.229505692	1.670656183	0.25908	0.175517792	0.960680106	0.740871234	1.325595171	1.112438072	1.509580727	0.9230309	0.691609691	2.041245821	1.31775451	0.840549664	1.447643453	1.627508436	0.993830611	1.224237977	0.809735896	1.271352299	1.852781237	0.732101098	1.965248467	1.934181519	3.51932269	2.060937019	2.643736651
Acc00455.1	3.290812052	4.89165861	2.487807256	1.756976045	7.075867342	1.553213323	1.949050737	5.128985263	2.756454582	2.804050909	1.784214474	1.550155151	0.980909449	0.941672651	0.830794716	1.072597631	2.086546741	1.884805413	1.409276282	1.409896596	2.692938238	3.657632613	1.556665013	0.936451346	1.154230964	1.459643347	4.66037857	2.917255209	5.167468041	6.039024764	5.729005606	6.663299987	9.186541037	6.224326193	7.551687023	7.546227902	5.9402523	7.846206866	4.370864314	6.080333658	6.593645859	8.223317306	6.821304648	8.033185065	5.992589125	5.445464891	4.711613938	6.520344503	4.899953242
Acc00456.1	0.116749357	0.043385796	0.199546289	0.339997578	0.111570295	0.118685374	0.122928345	0.093314312	0.139081613	0.147057911	0.082775926	0.114773067	0.288343582	0.311808645	0.259374822	0.209291187	0.18612048	0.242705853	1.081762277	0.704819146	2.238327442	2.399177123	0.029066516	0.048324118	0.386741302	0.245975459	0.566873058	0.654098149	0.513318893	0.373795633	0.238597887	0.406601738	0.198382627	0.321196689	0.186916741	0.234842386	0.149862776	0.165277903	0.244347639	0.300996624	0.228948082	0.229225599	0.208785995	0.149998042	0.222264998	0.307123793	0.275315223	0.374525664	0.491279762
Acc00457.1	0	0	0	0	0.062685915	0	0	0	0	0	1.800123917	2.670770153	8.316319011	8.671909465	1.576534491	1.915656535	0.565639629	0.584419703	4.826563944	5.615585803	0.042942684	0	0.274361803	1.187854851	0.035789122	0	2.105628048	4.949699591	1.986816752	0.430279878	0.208532382	0.297515904	0.297230761	0.552673373	0	0.443340233	0.14735104	0.547394716	0.147847578	0.315681972	0.391497144	0.245873153	0.149299413	0.078658154	0	0.077929374	0	0	0
Acc00458.1	6.852181526	19.45915368	14.39843807	16.02067776	8.181141991	7.924339522	12.72543033	8.875550555	8.781111655	9.433658873	11.46644031	12.78307687	11.16376092	12.27208753	13.23742066	12.78018835	7.672124906	8.09026149	14.296263	14.97368712	8.487253039	8.171499795	9.247274767	10.57947825	14.98250353	13.5732728	10.07086961	16.40218908	8.952422141	6.817643056	7.071991042	8.435653369	6.475594936	5.596532746	7.642713743	5.730578495	6.574104614	5.563458484	7.613437698	8.095142971	7.672308938	5.912015779	7.127926493	6.887516801	8.652765469	8.805826132	7.546352682	7.442501526	6.717904953
Acc00459.1	6.535732178	9.026947764	10.282844	9.22060788	4.996642978	4.30285358	2.86734892	4.179054116	6.682907469	5.665850144	4.506665203	4.194161011	4.947656264	5.167329892	4.150675742	4.246273181	4.293968777	4.528962714	4.495202293	4.921443277	8.292446202	8.028350117	5.185246049	4.689059815	5.043204394	4.686605569	4.554424521	4.279707555	4.226783375	5.069733445	5.243828078	5.364050457	5.464677432	6.218385766	4.790078783	5.539136316	4.963758303	5.681300142	4.103639026	4.605682251	4.197938849	5.055129416	4.391863765	5.075533862	6.311459196	7.13604482	6.531917456	6.166552251	6.685168449
Acc00460.1	0	0.010896774	0	0	0	0.034067443	0	0.056248362	1.432200948	2.468130872	0.655496376	0.730268732	0.972264124	0.909932264	1.41343968	1.613284922	1.682856348	1.910846347	1.881319097	1.58977481	3.345645869	2.989709937	1.051249627	0.703950802	3.144853652	2.991413073	1.439577599	0.349361861	1.899087856	4.011759125	3.249333492	4.40787356	2.201824499	3.347877337	1.727612745	3.038804208	1.298563674	0.804006192	0.26436454	0.36287182	0.280012602	0.29309529	0.095343053	0.1205552	0.135919462	0.059719119	0.118539697	0.243464541	0.242982988
Acc00461.1	0	0	0	0	0	0	0.076247587	0	0.301933868	0.944335261	0.386579803	0.379675682	1.907713179	1.2893504	1.755053837	1.850454371	2.056987328	1.622154288	2.21026835	1.444075908	1.462842521	3.43411062	4.326914263	5.035554283	1.986773484	1.755879992	2.891006666	1.848810489	4.285649189	3.800088455	2.98178136	3.002927194	0.656260752	0.796902369	0.865663348	0.932245991	0.278861844	0.431643542	0.373068722	0.398285422	0.395151117	0.413613281	0.659281323	0.496201855	1.054945377	0.983208939	2.439530501	0.983873412	1.200133475
Acc00462.1	0	0	0	0	0	0	0	0	0	0	0	0	0	0.025074475	0	0	0.171441406	0.501878293	0	0	0	0	0	0	0	0	0	0	0	0	0	0	0	0	0	0	0	0	0	0	0	0	0	0	0	0	0	0	0
Acc00463.1	0	0	0	0	0	0.062052161	0	0	0.763517024	1.329678078	0.178202122	0.140015617	3.63889931	2.608361859	0.287654798	0.250679317	0.278658143	0.253787339	0.399230639	0.465974094	0.279721304	0.295498148	1.74459481	2.166495389	0.499551918	0.758081517	0.288144986	0.272719433	0.357837369	0.934256535	0.840879808	0.968983883	1.452082794	1.395926091	1.732998887	1.375163109	1.576846322	1.273441303	1.238212107	1.982859199	1.3115034	1.143982646	0.903045803	0.95153644	0.35367225	0.362584735	0.503799784	0.483773036	0.719194922
Acc00464.1	0.190835585	0.139555191	0.231547259	0.452540551	0.424289433	0.677020933	0.838547336	0.339486519	0.524504318	0.5219619	0.069129836	0.135790423	0.882272435	0.889330217	0.142974358	0.155323262	0.183919588	0.228548267	0.072596854	0.092803477	0.062975777	0.025587591	0.06705895	0.091119911	0.242238573	0.287189532	0.223559802	0.124897909	0.209669431	0.299324668	0.164669263	0.285279202	0.259858217	0.178131816	0.154801582	0.283403893	0.340759574	0.301034465	0.350247068	0.382824077	0.441641216	0.286610798	0.32842311	0.275072037	0.394449572	0.316478848	0.261748299	0.166165939	0.375572654
Acc00465.1	5.618913586	6.528096466	3.928997595	4.34781898	7.127007128	5.107657035	5.054180968	6.71369075	5.379375805	4.635174802	6.841090617	7.007638932	4.998356938	4.542958317	4.52789555	4.398664202	5.027942954	5.364192656	3.687496666	3.780632822	3.618823681	3.735882909	4.504231831	4.353570831	3.588279106	4.027521575	5.763593601	5.816423928	5.595725321	4.541116025	4.246031758	4.65044571	4.96681141	5.592961808	5.313414355	4.608060031	5.04236879	4.63921069	4.574702006	4.959637857	5.108417483	4.141375059	4.14214411	3.936912058	4.388008771	3.85059014	3.883460468	4.73855382	4.943515582
Acc00466.1	7.320956634	8.703843601	22.06667578	26.94588436	5.627086845	3.891602602	4.294185109	5.199162639	1.972320689	1.720257099	4.009691937	4.172689927	1.335601501	1.19669841	0.963984257	0.846739847	1.334049725	1.353838292	1.473277748	1.601400935	6.647871135	7.022824425	2.607479891	2.317800685	1.809612185	1.807061156	1.6139765	0.993720904	1.770216603	2.875284987	2.415379928	2.468567853	2.89654591	2.849010969	2.685468591	2.830889694	2.346755551	2.392868715	2.88158127	2.619296506	2.598683968	3.139980184	2.89324997	3.714396115	2.742939818	2.985645505	3.152690293	2.489719388	2.860403457
Acc00467.1	4.308209139	10.87567155	8.531865218	9.745859267	4.806584119	7.390378046	7.022263197	8.11901365	7.915644593	8.586083891	10.32396764	10.0668726	7.368765079	7.387575646	11.2140197	10.78124955	10.17651931	10.69455722	7.694322438	8.565814142	5.432538864	5.1348455	5.745484111	6.806871708	8.67078692	10.09751443	7.714878629	10.09252768	7.295756883	7.008249385	6.897513981	6.9492481	6.256309052	5.816516792	5.87366169	6.586161206	6.535391778	6.525171771	5.684151045	6.068357824	5.734708367	4.347956325	4.842096176	4.189804855	4.620377489	4.033820756	3.95363831	3.55454337	3.754141457
Acc00468.1	3.691753568	1.575826261	2.615736661	2.674098728	2.61162561	1.629862448	1.661752577	1.325136839	2.051032798	1.833201987	2.574361923	2.716446816	3.099088079	2.984391523	2.052016717	2.236349335	1.959189575	1.76388752	2.194553954	2.235257837	1.645955017	1.499391538	1.041444049	1.002967019	1.640154225	1.791305414	4.472246996	5.679951015	3.756023214	2.290589786	3.475157142	2.912855905	2.662399149	2.543772008	3.348583749	2.97579898	3.192254462	2.907714338	2.853965455	3.244152032	2.979400277	3.277947853	2.8612571	2.818273608	3.124669352	3.181765855	3.157829245	3.176696394	3.682302765
Acc00469.1	2.24986381	3.012781194	5.113383985	3.819425356	2.352925159	2.050135184	1.962464391	1.531612655	1.270574749	1.218208029	2.336124889	2.43373908	2.011801085	2.008066285	1.72900427	1.637215928	1.281769888	1.438365778	2.397003613	2.13307983	3.15479186	2.884630516	1.755890179	1.713052929	1.391958113	1.328587524	1.659308115	1.69672816	1.495624211	1.142231309	1.081402472	0.99183291	1.293651923	1.033334502	1.34336461	1.00355954	1.300839788	1.047603311	1.405625097	1.276514196	1.121453178	1.33575974	1.216652627	1.010047163	1.417209875	1.414435302	1.212801985	1.529863512	1.387366825
Acc00470.1	0.177861415	0.426082785	0.57124922	2.202597968	0.263629096	0.911434207	0.349468106	0.57879174	12.13127147	12.21554892	11.87927519	13.01180201	8.209196798	8.641717562	7.393976815	7.379788266	4.25040749	4.137312704	7.687072749	7.446016399	20.45270562	22.41711099	10.62497836	10.41580425	8.353479421	8.547423946	4.590449774	6.659141482	6.233058962	7.992249529	7.527536276	7.429116757	8.828269634	7.470959706	7.986774934	8.079465254	9.140471556	7.373910505	7.033899858	7.758268112	7.820699192	5.9026062	5.76871158	5.334169944	3.916085113	4.055736872	4.147201852	4.236121633	3.75041711
Acc00471.1	18.34389509	15.78530062	28.33024589	29.60419687	18.00393828	10.70464941	13.65327721	13.66513181	3.822391588	3.707894363	4.900999024	5.064271671	2.553779207	2.800331298	2.235434427	2.095462267	3.233773841	3.067266361	2.273712257	2.559052199	4.713163198	3.734246304	3.142582717	4.49603061	3.175460206	3.716838968	3.875003442	2.22124476	4.256723194	5.461799609	4.973200618	4.711147211	4.611356036	4.697188758	3.946258582	4.225423901	4.66659048	4.860376466	5.194147854	4.411901522	4.136236286	5.758640195	5.87686894	5.284751466	5.672378137	5.79533724	5.45423486	5.643718305	5.320713705
Acc00472.1	0	0	0	0	0	0	0.051287614	0	0	0	0.130015629	0.127693615	0.044248798	0	0	0	0	0	0.030341379	0.030354735	0	0	0.077612812	0.080646289	0	0	0	0	0	0	0	0	0	0	0	0	0	0	0	0	0	0	0	0	0	0	0	0	0
Acc00473.1	0.926294532	1.594191154	2.082528803	0.939648581	0.901010835	1.853042477	0.752824274	0.492339303	1.375901169	1.434433307	1.211120268	0.937174151	1.074181581	1.930528266	2.280829459	1.979044458	1.912982274	1.829356965	1.610167075	1.302410233	0.658382007	0.782455584	1.226871892	0.591882511	1.26888295	1.398632411	1.127522272	1.279345655	1.535341243	1.855377727	1.332143571	0.57017605	0.498425887	0.605242305	1.033160596	0.849641916	0.776577287	0.786793291	1.062537499	0.907485771	0.675258238	0.314136669	0.715314275	0.376862169	0.874062913	0.298696386	0.444673914	0.913300213	0.341810167
Acc00474.1	1.93451655	1.096093135	1.044058627	0.748841707	1.920431276	1.845201206	2.120200518	1.5958331	1.571047166	1.496187483	1.381543355	1.449805965	1.288183024	1.18306676	1.451088899	1.242378914	1.479689292	1.501638197	1.342625843	1.360890726	1.442896598	1.524278865	3.45701244	2.770400063	1.202533203	1.023135829	1.346457131	1.351610801	1.646783767	1.346543839	1.717352188	1.800874256	1.872582898	1.131372488	1.695163213	1.168350067	1.747437143	1.690509955	1.570687503	1.832840877	1.586278962	1.660392741	2.13940601	1.399211498	1.690216306	2.040864507	1.9108594	1.926645062	1.968234567
Acc00475.1	9.177453792	14.91633879	25.87207774	28.57894222	5.448373463	4.502912548	5.717306346	6.477764562	2.880005096	2.809178941	3.456940166	3.319752043	3.302959296	2.937976623	2.583430982	2.571546307	3.548175925	3.334241937	2.533749705	2.463123512	4.076909556	4.246195511	6.221432033	5.7180694	2.440645882	3.075099621	2.297996025	1.937665515	2.378168666	2.852793276	3.160201044	3.058291385	2.682755367	2.797692131	3.604313847	2.964085288	3.201769903	3.019312741	3.014863152	2.110587353	2.800695707	2.630174983	2.370692706	2.866116258	3.405030544	3.308479626	3.438719965	2.751688352	3.517723975
Acc00476.1	0	0	0	0	0	0	0	0	0	0	0.958779273	1.958644391	10.65061545	13.3905325	1.454806532	1.798303568	0.699655554	0.468154196	2.219576251	4.942521708	0	0	0.091574905	0.237885217	0	0	1.798352495	10.85809335	1.219337146	0.430849031	0.278410958	0.372386805	0.148811962	0.237173324	0.196295544	0.295951108	0.295091898	0.068514848	0.148043144	0.474149312	0.313611998	0.492396763	0.224245348	0.472573195	0.076114385	0.546227188	0.387227064	0.260283971	0.178591291
Acc00477.1	3.838578674	5.205004976	14.20904117	12.03574672	4.11849747	5.392175961	3.446958139	4.080523166	3.899901989	4.12663087	3.373586262	2.308471599	2.503338294	2.635091764	2.544284056	2.182662013	2.258115779	2.587908172	3.794452104	3.047227416	4.743599974	5.011148544	5.942543194	7.34115823	2.919825773	3.431008743	2.280343966	1.786801426	1.388176918	1.915706422	2.208169315	2.309117835	2.306904747	2.280121226	2.264559749	2.507328273	3.51070705	3.803897307	2.348358191	1.994276075	2.317767639	2.366885729	3.503232047	3.123445155	3.237964742	2.925714725	3.685470972	2.689973403	3.133395697
Acc00478.1	5.635902059	3.552974454	3.620239558	3.992932111	2.413269771	2.122851461	2.527915099	3.206138302	0.012655279	0.012593935	3.048214826	2.506416482	2.37398588	2.431886888	1.991063522	2.559482819	0.665100439	0.649005939	4.287971332	7.229206408	0.445091992	0.537366943	0	0	0	0	8.482171149	9.341992689	6.500537221	1.168032777	0.952042948	1.211449846	0.687664078	1.110597433	1.088504384	0.820558818	1.036356976	0.759861492	0.602017986	0.584281792	0.492731222	0.758459562	0.303964843	0.465871668	0.281381296	0.692332945	0.601233923	0.481111693	0.440146751
Acc00479.1	1.160987908	2.495426844	1.412594666	1.495231365	0.778826298	0.690411448	0.788390556	0.592763803	0.658372224	0.644613477	0.693956084	0.669878451	0.604613543	0.604613273	0.886548429	0.802651147	0.589082895	0.709962897	0.651487907	0.681400791	0.524639016	0.549532849	0.639139356	0.855976832	0.781849027	0.892666951	0.602726087	0.852992416	0.796281747	0.757337311	0.68369948	0.64687278	0.715494181	0.776575173	0.629198162	0.673221477	0.717035173	0.67301325	0.765373839	0.874305002	0.843104346	0.704299439	0.6878718	0.903974384	1.05459778	0.895598924	0.992962152	0.977840405	0.97254884
Acc00480.1	0	0	0	0	0	0.420912485	0.190732498	0	2.466234263	2.63835072	0.846146978	0.729275803	0.705239926	0.592401273	0.794425799	1.160596632	1.290133171	1.176937975	0.628657478	0.935338028	0.503393628	0.572692658	1.711179911	0.942586525	1.613601292	1.652857007	0.11168836	0.117454706	0.202273665	0.387995078	0.626797749	0.402417283	0.737057936	0.320374687	0.397735223	0.599657933	0.863657885	0.678700983	0.133318185	0.142329513	0.247116541	0.48037278	0.471195705	0.212784595	0.171359366	0.140542076	0.104613577	0.156263397	0.026804649
Acc00481.1	0	0	0.286295616	0.369919317	0	0	0.035825021	0	0.648521116	0.685713651	1.248740553	0.646667665	0.695437256	0.155777876	0.073299038	0.088718187	0.138068285	0.023096096	0.063581465	0.296844108	0.509124692	0.403380261	14.6918561	12.61846022	5.409986884	3.5817175	0.917799318	0.193036856	0.91182678	4.718758457	3.584895366	8.156933207	1.365527462	1.216883022	2.382293137	1.401654113	2.88251867	2.514822201	5.609177336	2.058483777	2.274362342	3.789565693	3.71716956	5.921782517	4.95667366	4.157657219	6.097871073	26.70917119	14.34380357
Acc00482.1	4.217852973	4.256919715	3.520385783	3.715799032	4.434160239	3.943331309	5.131084629	5.870259912	3.025510202	3.154051944	2.496896061	2.348031612	2.676471679	2.637929307	2.85308813	2.627398703	3.036790716	2.803972841	2.338115296	2.541111399	1.917788166	2.310054747	4.67577851	4.531701294	2.693253414	2.951698194	2.848412932	3.660762614	3.059646602	3.14376342	3.232753914	3.398070628	3.692336887	3.631371748	3.522058782	3.360561258	3.607977206	3.512390657	3.635313984	3.55693972	4.027342029	3.786383194	3.877937591	3.698549395	4.299980171	3.568274388	4.160783289	4.154235964	3.71099793
Acc00483.1	0	0	0	0	0	0	0	0	0	0	0	0	0.184331245	0.077419088	0	0	0	0	0	0	0	0	1.737838303	3.065594718	0	0	0	0	0	0	0	0	0	0	0	0	0	0	0	0	0	0	0	0	0	0	0	0	0
Acc00484.1	0	0	0	0	0	0.174267318	0.052645054	0	0	0	0	0	0.04541994	0.05087031	0.053856658	0	0	0	0	0	0	0	2.429843683	2.276471195	0.031176485	0.029569396	0	0.170201196	0	0.062470631	0	0	0	0	0	0	0	0	0	0.068748922	0.068207903	0	0	0	0	0	0.067374835	0	0
Acc00485.1	1.053390649	1.257068739	1.65853086	1.758158054	1.298836644	1.304907032	1.122322428	1.030788513	0.293838018	0.237586134	0.355640094	0.357948587	0.276083433	0.264399784	0.232477099	0.24807456	0.326829823	0.319917627	0.510314657	0.447408079	1.512595035	1.134897929	0.333362546	0.313575859	0.241687686	0.307375433	0.280398415	0.224904718	0.231161114	0.297176421	0.325389015	0.331054116	0.342141547	0.315061	0.368572767	0.391251295	0.254423093	0.315052309	0.266626234	0.236197447	0.300434222	0.283023939	0.349444928	0.319919286	0.361663892	0.37675805	0.40360016	0.34576118	0.428858077
Acc00486.1	2.254439567	9.968979384	22.41178959	20.11150339	3.192390063	1.872547341	1.466945082	4.646345761	0.504420886	0.469590281	0.710937393	0.913083611	3.387390852	2.279105032	0.588512237	0.626834013	1.789499398	1.464950287	0.85081768	1.004406773	0.204386115	0.345462244	1.153481074	1.356865572	0.340677343	0.387739273	1.38536051	3.626714068	2.348816292	2.969485747	2.679782053	2.336449169	2.157375803	2.480142549	2.006028147	2.567266545	2.840340694	2.63789703	1.336995733	1.540053659	1.341600775	2.145431983	1.421183973	1.647246649	1.121544627	0.853082889	0.883476623	1.649583421	1.273326149
Acc00487.1	0.722797285	0.69401203	0.267860266	0.278344339	0.566575069	0.942414249	1.012993011	0.856408227	0.634851878	0.670911052	0.446876685	0.611981317	0.522667014	0.547000774	0.518153309	0.664043063	0.809240159	0.697886652	0.4582724	0.617176694	0.642177934	0.700762831	0.743930554	1.022867704	0.558726743	0.568972557	0.681871198	0.701021525	0.905773008	1.001713475	0.959525099	1.026725351	1.025741325	1.128793651	1.159748077	0.983548359	1.259161263	1.371814057	1.384885519	0.97269315	1.080843173	1.387240897	1.337147774	1.137499531	0.986835023	0.909252161	0.927831855	0.811618141	0.889060129
Acc00488.1	0	0	0	0	0	0	0	0	0	0	0	0	0.011753999	0.013164473	0	0	0	0	0	0	0.019361293	0.020453309	0.082466502	0.149956947	0	0	0	0	0.028896238	0	0	0	0	0	0	0	0	0	0	0.035582378	0	0	0	0	0	0	0	0	0
Acc00489.1	2.539458443	0.309143263	0.31596819	0.44863617	2.624723671	3.167968671	3.053553133	3.309756035	3.262103898	2.828519873	1.526581591	1.461456055	2.802412109	2.756648641	3.490972664	3.567053842	3.791033524	3.599950771	2.821244005	3.060093043	2.169767453	2.767013742	2.4669337	2.362493415	2.687262971	2.623903478	3.902090737	4.287096785	3.896308616	3.132635078	3.414226762	3.398805709	2.991672467	3.639621907	2.703193997	2.974857569	3.470478474	3.030285734	3.035740696	2.748439488	2.49038199	2.639733745	2.840142917	2.375118573	1.897425054	1.678553753	1.992883313	1.639570991	1.50794593
Acc00490.1	10.96444603	12.46380668	14.47489727	13.11919373	7.785120966	6.558257297	6.247312935	6.375765622	4.564901392	6.447808324	6.296356674	5.34678414	5.053049084	5.533647723	6.235753163	5.823126944	6.186428056	6.377019314	5.184477101	5.212436153	5.918882337	5.047768099	4.825463417	6.992404173	4.958583763	4.87355235	5.023778452	4.605224166	5.061020541	5.55997498	4.291409873	5.499671071	5.014306901	4.817688573	5.20699758	6.736571313	4.442749152	4.813777194	4.351583952	4.475753673	4.72157807	3.471292118	3.590477437	3.670340892	4.420047876	5.370586521	4.108682949	4.478513396	4.438615982
Acc00491.1	0.549378889	0.032324915	0.114364208	0.067551404	0.855013285	1.54116387	0.732709542	0.889914026	3.665692172	4.02173903	8.2714147	9.149841883	6.351142043	5.531318747	8.573235962	8.255995478	7.803365547	8.045082236	3.291629645	3.279526742	1.464306828	1.100015414	2.356197557	3.348395169	5.491695748	3.575292154	4.69281173	4.713017061	4.880817537	2.472530026	2.501936311	2.423533584	2.252289152	2.273445196	2.339630669	2.603569884	1.842330501	1.866566667	1.512440764	1.973486324	1.601963988	1.242081925	0.933345503	1.221878442	0.230400301	0.442886909	0.644680733	0.262628872	0.225250277
Acc00492.1	0	0	0	0	0	0	0	0	0	0	2.006835042	1.556047876	0.35947111	0.241564478	0	0	0.091758105	0.322335676	0.197191333	0.394556259	0.473699258	0.125104212	0	0	0	0.093609489	0.512362723	0.359210295	0	0.791067074	0.383385581	0.410235955	0.81968556	0.217732888	0.270308618	0	0.609534085	0.943483151	0.407725379	0.435284614	0.215929572	0	0	0	0	0	0	0	0.163952661
Acc00493.1	1.975963851	0.117570109	0.110922179	0.163795759	12.00728153	75.25968863	87.36085752	94.7083105	0.031407823	0.187533481	2.955646551	3.42122808	1.365161339	1.891106863	15.36382081	16.56774458	22.69635067	24.75109643	0	0	0	0	0	0	0.082197711	0.077960573	0.056894647	0.059832055	0.058879591	0.098823382	0.223505884	0.307490269	0.136531363	0.181333973	0.270144595	0.339409948	0.473794395	0.345733905	0	0	0	0	0	0	0	0	0	0	0
Acc00494.1	7.869246651	5.075397883	4.116354676	3.349382391	6.324190637	3.99010224	4.625313163	4.18772847	2.806843202	2.106763992	13.45745407	14.761288	2.684535533	1.543970017	1.914213131	2.311679568	5.972794839	6.207776269	1.41790174	1.244320922	1.374402696	1.041596052	4.804147454	5.190270631	2.539909283	1.110020978	0.387803955	0.271883895	0.490518949	5.239092539	3.86909346	3.984812626	4.808212965	4.229881598	5.114870095	9.099680535	5.895057366	6.093791178	1.697325526	2.470980328	2.124663635	2.395003374	1.350418677	1.587116228	0.317329826	0.542210812	0.538131728	0.361718166	0.206824473
Acc00495.1	0	0.00644434	0	0	0.018939628	0	0	0	0	0	0.011571936	0.005682633	0.011814985	0.013232778	0.00466987	0.040695994	0.020105847	0.017657382	0	0	0	0	0.987824769	1.177168661	0.016219736	0.00512788	0	0.014758016	0.009682056	0	0.010500832	0	0.022450976	0.011927295	0.029614734	0.055811973	0	0.020673409	0.067004959	0.035767001	0.023657022	0.04952464	0.045108623	0.023765405	0.068899391	0.04709043	0.035052125	0.065447576	0.071849939
Acc00496.1	0	0	0	0	0	0.178057965	0	0	1.643177511	1.453522287	2.045395782	2.711969156	10.58100358	9.979552604	10.23523461	10.94967061	2.93188994	3.121027971	13.36519033	11.55642757	1.719979449	1.090193848	1.465198481	0.507488464	2.006841903	1.903392945	7.937555841	15.47740233	7.70107671	1.914884583	3.340931496	2.581881847	1.190495694	3.162310987	1.832091741	1.57840591	1.573823459	1.64435635	0.592172574	0.632199082	0.627223995	0.218843006	0.597987595	0	0	1.040432739	0	0.46272706	0.317495628
Acc00497.1	24.83484494	23.41202466	12.52676793	10.84361816	18.46245509	10.67747363	12.43491106	17.67203697	3.834570586	4.316008763	3.3181968	3.00433114	5.359117805	6.448281255	3.592752948	2.923133376	4.137342384	3.955600976	41.86374008	32.65494808	168.3802101	169.0693061	0.601313414	0.643192526	10.45075289	10.95575377	9.664866438	6.265820023	9.258407742	8.001937991	7.043736782	7.421974864	5.158789332	6.290530895	4.700863315	5.401287284	3.219965603	3.771160845	3.93130279	4.364911124	3.42205208	4.358550989	4.186447832	3.848432322	2.807667071	2.938700877	2.527713811	3.920915882	3.966464896
Acc00498.1	0.981147727	0.595338252	1.199942496	0.848260717	1.166448292	1.579244831	1.546249942	1.272695133	0.903632884	1.093491313	0.890861277	1.002216535	0.859959322	0.852020855	0.79745463	0.936725277	1.132738433	1.202816283	0.710632396	0.703381945	1.007917566	0.90169385	0.705842997	0.552584768	1.059477988	1.105350261	0.746432342	0.881369618	0.82668262	0.97049346	0.764308071	1.085205882	0.942752875	1.001692921	1.036308876	0.76558749	0.872416942	0.781298925	1.06293323	0.984588263	0.976840052	0.693206616	0.978661821	0.814990757	0.514346146	0.93926664	0.817719721	0.824474926	0.628561527
Acc00498.2	7.775289481	7.546664081	4.842106509	4.102137388	8.545029057	8.863970475	9.33495301	10.19350634	4.49035466	4.517271682	4.583459981	4.640417601	3.640115715	3.764671174	4.376794461	4.427353072	6.00903991	6.188354327	3.101857036	3.340274074	3.279382992	3.218357662	8.881549527	10.04455687	4.525501865	4.379138791	4.556824537	4.779826085	4.141411735	4.315305712	4.517810886	4.285254633	4.555364886	5.149361672	4.325825329	4.435159258	4.527707601	4.797613937	4.147682401	4.43992255	4.505229868	4.487343015	4.598819985	5.023479161	4.482490974	4.343080822	4.100712068	4.385169262	4.37893799
Acc00499.1	20.05599197	34.49578819	20.45361731	30.72948923	14.43022422	15.62599212	17.97837834	17.41655424	15.19506782	19.37870338	20.66280349	22.44749207	34.45347698	34.88247565	27.78892262	28.12672977	23.35131098	24.65283568	28.38344367	27.08697938	14.67595096	15.26271387	20.72870271	25.49328234	21.20915022	19.81532235	18.46003941	27.46666862	19.44454316	11.47116649	12.63692685	12.55609909	9.386118686	9.134085628	10.41399516	13.82558966	11.48062797	10.70274045	9.468527792	9.502950414	10.49114662	8.756023847	9.032759986	9.239220509	12.02447044	9.981583144	10.68257567	8.643254402	9.053638497
Acc00500.1	0.070498331	0	0	0	0	1.653468903	1.057769989	0.535298719	6.432612538	7.741266457	0.5027772	0.603530708	5.399546969	3.577388393	2.524932945	3.841924847	5.872253551	5.966936424	6.361985106	3.49541495	2.380133411	4.433244923	3.868378069	3.326542879	3.654076297	4.356899459	0.361319377	1.377405374	1.495700448	1.255190241	1.115253144	1.952770574	1.5173659	1.151593018	1.143733572	1.07774103	1.182073328	1.5968316	0.21564666	0.805779755	0.114205525	0	0	0	0	0.113665773	0	0	0.086714846
Acc00501.1	0	0.06264324	0.088651673	0	0	0	0	0	0.351426422	0.349722961	0.056243424	0	0.229698901	0.171508436	1.134855375	0.923047767	1.368094662	0.800993212	0	0.210098338	0	0	0.201447027	0.209320533	0.998554701	0.398770976	0.181886282	0.812926694	0.6588118	0.210618731	0.204150033	0.109223831	0.109119149	0.115941179	0	0	0	0.100479583	0.108555399	0	0.229961853	0.36105912	0	0	0	0	0	0	0.087303599
Acc00502.1	0	0	0	0	0	0	0	0	0.414633577	0.515779667	0	0.038018259	0.006587104	0.007377553	0.054674574	0.052940713	0.159734446	0.127976731	0.009033548	0.036150098	0	0	0.080876902	0.228103022	0.497356513	0.480295416	0.469437809	9.124747805	0.680141822	0.036239638	0.105379849	0.018793353	0	0.059847474	0	0.037339626	0	0	0.037356681	0	0	0	0	0	0	0	0	0	0
Acc00503.1	0	0	0	0	0	0	0	0	0.092523146	0.065767615	0.014807704	0.058172985	0.403165759	0.428968176	0.525858828	0.717484549	0.218687027	0.090379104	0.055290113	0.069143062	0.033204915	0.052616608	0.035357829	0.220438682	0.124530792	0.144358454	0.095773624	1.095311628	0.247787453	0	0.053748387	0	0.086186295	0.030524861	0	0	0	0	0.057160683	0.091536486	0.030272047	0	0.028860995	0.030410737	0	0	0	0	0
Acc00504.1	0.537236512	2.919809146	14.83305549	26.33643398	0.293373956	0.663176477	0.671732989	0.901734271	15.04002661	19.78367112	1.389177808	1.078290673	0.564291859	0.529519043	0.072336067	0.035021059	0.253043894	0.364682712	0.481053894	0.648662381	25.42326347	21.09828395	1.979546556	2.39047068	301.5962348	285.374351	43.25822248	0.342901482	81.24873984	186.6901482	170.0583187	204.5076963	130.6725427	105.5864846	158.0901203	84.98279527	79.95188884	81.25839782	39.22411097	44.55317991	38.70587642	51.78156998	65.37497071	52.87195657	6.581365007	6.108964349	7.013178875	7.147148431	4.382249359
Acc00505.1	1.638618847	3.958078214	1.723509728	1.033930565	2.908153614	2.379702204	5.823033138	7.465287919	1.555547832	1.487301477	1.674343872	1.174600666	3.791159834	2.865464312	2.647576796	2.777250436	5.818231689	4.484017853	2.137091571	1.499813664	2.337023343	4.654363244	15.13527582	30.9873742	0.734383513	0.696527413	0.939281339	1.510715308	1.372307364	5.118395091	3.286791474	4.313279338	4.574323616	4.015035505	4.45985326	3.691628202	6.04721029	4.700514232	4.154978692	3.802135435	2.933944652	5.118372955	5.461173687	4.491255449	3.865552248	3.198181109	4.278163095	4.251662749	2.280748649
Acc00506.1	0	0	0	0	0	0	0	0	0.220464186	0.121886408	0.054885916	0.026952841	0.074718273	0.041842214	0	0	0.071521817	0.027916436	0	0	0.061538309	0.032504596	0.950160065	0.646849648	0.128217538	0.170251428	0.221870275	0	0.13776654	0.411070349	0.348639562	0.426350288	0.425941668	0.452571151	0.210694886	0.688264906	0.475107732	0.980543777	0.688579278	0.678574311	0.561028562	0.939585305	0.320926613	1.408997223	1.307164603	1.50761806	1.274605619	1.117508844	1.703928266
Acc00507.1	0	0	0	0	0	0	0	0	0	0	0	0	0	0	0	0	0	0	0.024514955	0	0	0	0	0	0	0.023275185	0	0	0	0	0	0.051000802	0	0	0	0	0	0	0.050688685	0.054114867	0.05368901	0	0	0.053934984	0	0	0	0.059412646	0
Acc00508.1	0.198312379	0.058342529	0	0	0.257199118	0.091200421	0	0	0.748113338	0.372243512	0.471438784	0.257232847	1.675778328	1.317802964	1.18377615	0.859676827	1.547205778	0.746001808	5.916541572	3.717810602	2.584164245	3.22626472	0.875545433	0.519866231	1.12578936	0.882060145	0.084699529	0.311753651	0.350618127	0.294238363	0.190134313	0.203450352	0.508138406	0.107981351	0.134055493	0.404225904	0.201526175	0.374325023	0	0.107936429	0.535435118	0.11209032	0.204190886	0.430310552	1.455455559	0.426323659	0.528895502	1.066529444	0.650478848
Acc00509.1	0.160432487	0	0	0	0.104035598	0.276675434	0.275820264	0.213180624	1.48939699	1.129278072	0.317823899	0.312147724	2.174145107	2.180634118	0.359123102	0.57127802	0.566013482	0.484961047	2.447598914	2.196388404	2.49441799	2.54099717	0.929652174	0.946273365	1.351277214	1.028113866	0.822251605	1.121412409	0.877530199	0.624843265	1.211305116	1.388720099	1.140742175	1.605160978	1.626740817	1.594194295	1.222743082	1.249152042	0.981490745	1.113321815	1.104560536	1.326192214	1.02210157	1.403344244	0.599236518	0.711337791	0.673896066	0.395454737	0.715344014
Acc00510.1	0	0	0	0	0	0	0	0	4.625553842	4.71785231	0.258293855	0.285390964	8.296156883	7.888707665	5.094476989	5.639423916	1.753034517	2.069158132	1.657625916	1.447292112	0.217200077	0.076483533	3.584882195	1.862498204	2.790694684	3.533888517	6.003715764	13.05284911	6.132132407	3.929458313	4.131054353	3.511217766	3.288611784	3.727160299	3.098540458	3.675000899	4.471726676	3.460839088	2.30571426	3.160115401	3.135246892	2.694474048	2.108106045	2.420227312	2.306825283	2.496343408	2.314565687	2.592984864	2.656197419
Acc00511.1	0	0	0	0	0	0	0	0	0.045403589	0	0	0	0.138490975	0	0	0	0	0	0.047481597	0	0.057030898	0	4.736832456	4.543357248	0	0	0	0	0.085117164	0	0	0	0	0	0	0	0	0	0	0	0	0	0	0	0	0	0	0	0
Acc00512.1	0	0	0	0	0.020730991	0	0	0	0.113062673	0.146269015	0.050665767	0.049760902	2.215764844	2.23059309	4.222147866	3.959567488	1.815619917	1.932746679	1.726264098	2.200181183	0.156218317	0.120021341	0.529286148	0.267129822	0.165702542	0.08980622	2.805907784	5.60000847	1.907606158	0.901225496	0.758606005	1.082313209	0.786382477	0.704992266	0.648315557	0.855271551	0.657865425	0.633605199	0.317817391	0.49589928	0.336629392	0.243939681	0.148125368	0.052026407	0.075416088	0.051544374	0	0.057310232	0.039322853
Acc00513.1	0	0	0	0	0.149224017	2.38110533	2.229882252	1.659931027	8.016303493	7.127058572	0.820570336	1.164099968	2.947832661	2.571750124	0.404729396	0.641281838	1.306903771	1.112970352	2.638364223	2.852390502	0.920026743	0.91792265	29.44478762	38.40006018	1.022353422	1.535283932	0.958263301	0.310073038	1.525685009	2.90213404	2.978471947	3.806776809	2.741790202	1.785512382	3.733319019	3.078170724	3.156926537	2.606149686	1.671770215	1.596899097	1.211548236	0.390201209	1.155075095	0.468114958	1.266658257	0.742044482	0.828519793	0.515656924	0.636863283
Acc00514.1	0	0	0	0	0	0	0	0	0.567941155	0.757865977	0.014460591	0.014202332	0.039371499	0.077168104	0	0.01130106	0.025124788	0.088260492	0.026997018	0.081026703	0.032426545	0	0.017264496	0.035878549	0.121611617	0.115342765	0.046764278	0.036884	0.048395794	0.162454797	0.36741915	0.308904605	0.757493707	0.387521102	0.518102752	0.362669263	0.528516213	0.516680549	0.530297186	0.446953715	0.413873988	0.340380007	0.253660075	0.386072266	0.028699489	0	0.029201363	0.032713995	0
Acc00515.1	0.63411844	0.783529048	1.742458627	0.467825668	10.19792275	2.974524648	13.95449767	10.97798405	34.44692404	24.99579704	1.507460236	1.085727686	0.342027104	0.076614037	0.081111674	0	0	0	0.093811128	0	0.788746208	2.856799129	3.959464005	3.366178897	2.817230401	0.712535314	1.137498524	0.25633421	0.504507278	11.10201628	12.76733786	12.29534748	58.10320494	45.78390558	57.09648819	48.08256618	106.5184583	116.7008536	107.4593095	77.4482224	62.25170978	37.63379075	47.59753253	44.78716225	11.56833122	11.24641074	11.16180333	16.59682474	12.47972418
Acc00516.1	1.323144976	0.90827978	0.619737979	0.135577805	0.405175808	1.064859963	0.252754431	0.418613815	0.805908006	1.086582739	1.179544099	1.044060451	0.882175685	1.210066961	1.151818356	0.933203037	0.581933499	0.651794792	1.060287198	1.074353309	1.175564055	1.155627381	2.034149548	1.680083764	1.483208368	1.213162053	1.55407257	1.894311098	1.340242632	0.627122297	1.030721834	1.074628642	1.327872081	0.840529871	0.857153921	0.899001659	1.09247734	0.728439126	1.770717941	1.650353958	1.637366507	1.308771307	1.447514422	1.764494794	1.329459496	1.30370246	0.999827669	1.054208913	1.017189975
Acc00517.1	0.27523185	0.323887441	0.529978904	0.232666472	0.282592543	0.110752556	0.143389914	0.365724541	0	0.008072276	0.554333991	0.401631539	4.478330631	3.948846681	0.007334499	0.021305712	0.015789124	0.018488459	0.14420833	0.195191266	0.397366197	0.365960699	0.271237377	0.078914814	0.016983147	0.024161547	1.116743576	0.007726315	1.201324519	0.374334278	0.544256118	0.229419685	0.352615086	0.5807234	0.604667796	0.648671399	0.367095987	0.405870749	0.087698336	0.074900879	0.148622893	0.155566819	0.123983324	0.186629753	0.036071133	0.05547018	0.091754791	0.041116791	0.070529706
Acc00518.1	4.61616055	4.295043327	3.160702507	6.052133467	4.039340742	6.138483206	6.08473996	5.342083897	4.533802436	4.727140735	3.018892247	3.008260675	2.572332368	2.587030253	3.681511375	3.039519137	5.896090277	6.175579173	1.553008198	1.862372264	1.012967566	1.331101209	3.328016138	3.854472755	3.726937633	3.007527215	2.369446385	1.377035363	2.765539613	3.053191235	3.259360206	2.867130753	3.163646738	2.680063068	2.876067255	3.252144479	3.115537988	2.972213938	2.91338105	3.110304168	2.725439018	2.923506376	2.705771724	2.828435428	2.186679655	1.793426907	2.580905535	2.268224218	2.377235698
Acc00519.1	0	0	0	0	0	0	0	0	0	0	0	0	0	0	0	0	0	0	0	0	0	0	0	0	0	0	0	0	0	0	0	0	0	0	0	0	0	0	0	0	0	0	0	0	0	0	0	0	0
Acc00520.1	0	1.067523638	0	0	1.254961648	7.676211298	7.8642139	7.347306712	19.67739019	14.30338006	0.862616089	1.694420398	1.565749204	0.657614372	0.618861959	0.299618181	0.24979438	0.194999764	0.268408368	0.447544186	1.074631788	1.021718862	99.32592609	107.3696698	1.343423092	2.463399465	0.619916551	0.162980539	0.16038606	2.871377345	2.435290561	3.164241465	5.206696872	6.520110289	5.886919578	8.320873306	7.559230154	8.561524796	4.43982611	3.55494426	7.053937296	4.307047391	2.802140217	5.511531351	0.190223058	0.975083245	0.774198109	0.433663212	0.595107508
Acc00521.1	0	0.049805421	0	0.104081516	0	0.019463826	0	0.064272998	0.339279567	0.198608815	0.715474476	0.74661499	1.453394297	1.72154858	0.433095992	0.401888085	0.310778175	0.238815501	0.198274802	0.146161529	0.288288053	0.225100754	1.227919374	1.275912292	0.167140101	0.267509824	0.271146265	0.285145246	0.35543431	0.544230355	0.466648326	0.542749999	0.498851435	0.460903626	0.658027167	0.711720479	0.709654201	0.599158184	0.561005597	0.368569505	0.571357891	0.741585409	0.566514564	0.987237931	0.976236324	0.796120598	0.744980974	0.733431757	0.815590997
Acc00522.1	0	0	0	0	0	0.040222656	0	0	0	0.010260796	0.011551189	0.011344891	0.078625354	0.070448286	0	0	0	0	0	0	0.01295124	0.013681716	12.71526677	7.365608712	0.021587542	0.010237372	0.018677765	0	0	0	0	0	0	0	0	0	0	0	0	0.023801918	0	0	0	0	0	0	0	0	0
Acc00523.1	3.350064901	3.942290656	9.621039501	30.34776804	4.16749079	4.496143829	10.79956475	6.264145294	2.192267971	2.390180695	1.950355903	1.649478593	1.081704656	1.128905809	0.787068678	0.649203829	1.725715349	2.204450775	2.174600961	2.361070855	2.247489808	2.074797447	1.530792464	1.075350828	13.97226957	14.48439945	0.759209541	0.67557489	1.148326231	6.052550015	6.063306848	5.40077999	4.484657714	3.536548973	4.852675259	5.121401208	3.543308389	3.51659765	2.230744147	2.939696199	2.39970314	2.511821546	2.147056674	1.409330713	0.788498569	0.587904442	1.057560404	0.776231488	0.672762459
Acc00524.1	3.572576592	1.629994201	0.642862176	1.898594116	2.748636006	1.169568989	0.984246878	1.333352258	1.306315923	1.108182952	0.743730278	0.754010456	1.143109205	0.951066434	1.374804275	1.143712141	1.667362843	1.68396052	0.246346392	0.134429905	0.537982815	0.397828289	0.945225788	0.892881544	1.031236096	1.233228528	1.124993369	1.509441193	1.445266196	1.123023954	0.914367474	1.164767995	0.884375267	1.186946019	1.105167463	1.01825793	0.599951009	1.585848014	1.203945399	1.137016719	1.569487267	2.002182619	1.63661065	2.315745522	2.428354349	2.880065902	2.616161795	2.442383314	2.793028878
Acc00525.1	0	0.03776359	0.187048422	0.177563126	0.069365937	0.029515821	0	0	0.052963111	0.067765351	0.033905552	0.058275028	0.271171847	0.174473043	0.129984984	0.086116686	0.110455781	0.06898106	0.142423969	0.102907032	0.057022561	0.050198957	0.040479829	0.042061973	0.023761759	0.04507377	0.095941624	0.115308553	0.01418412	0.03174213	0	0.01646101	0	0.017473375	0.065077955	0.049058406	0.048915979	0	0.081801357	0.034932211	0.017328656	0.072553126	0.066083704	0.069632186	0.033645651	0	0.068468039	0.019176015	0.105259477
Acc00526.1	0	0	0	0	0	0	0	0	3.367393157	4.188838083	1.490745829	1.643402086	9.008089513	7.885698744	6.703458518	7.917441878	2.272962849	3.032931798	17.43715571	19.49047887	2.899419711	2.774674897	8.172555795	6.944550953	13.95839617	11.02789522	1.869344375	11.09674291	2.901843281	0.7975002	1.269939595	0.708980712	0.767326317	0.627152966	0.700731836	1.702107056	0.468183579	0.543517576	0.5284814	0.940338089	0.559762863	0.195305327	0.355780657	0.312404106	0.241521407	0.185705781	0.12287247	0.137652803	0
Acc00527.1	2.531418934	1.323516569	1.271590669	1.192608037	1.40959043	3.549409276	2.52868477	2.528010847	3.824349689	4.018860003	2.082254437	2.237795192	2.367156793	2.435127981	3.7307405	3.885065982	5.663540051	5.933121701	2.045484712	1.914031801	1.112311583	1.187960808	3.371072139	2.015141375	3.188535612	3.739152639	1.762782071	1.983558035	2.79115166	2.674034258	2.908475896	3.04865705	2.411207016	2.247327605	2.315689561	2.019077611	1.719621825	1.986582798	1.641249876	1.752186289	1.515525999	1.86627538	2.082332437	1.746361859	1.709289541	1.663636106	1.629105535	1.751081337	1.793769718
Acc00528.1	0	0	0	0	0	0	0	0	0	0	0.048524661	0.061274617	0.580370726	0.576029484	0.240581199	0.362971398	0.144531357	0.105775425	0.601793059	0.951639981	0.015544584	0	0.091038483	0.0257991	0.051820425	0.018430942	0.76220463	1.862439894	0.440798031	0.038938657	0.113228222	0.067310084	0.026898229	0.057159763	0.017740518	0.026747046	0.053338787	0.049537095	0.133796314	0.028567992	0.028343176	0.10383597	0.027022034	0.014236515	0	0	0.041995504	0	0.010760312
Acc00529.1	193.6311079	101.9041221	44.14087792	37.55497982	74.0634749	103.5420353	92.08237335	105.2043459	114.721994	129.2672148	108.6792047	97.8130368	100.7787603	108.4421055	151.08182	157.2576209	136.0882265	134.1366581	127.8206622	137.4027449	48.51882326	56.4541426	161.6365413	161.5119909	152.4451025	134.8892779	55.47773987	95.65984618	63.72353624	62.50526244	60.24896238	61.22706033	79.15907939	81.17699501	90.33696707	76.09035507	84.90718835	75.98398893	67.17623359	76.68480509	82.90590601	79.90056135	96.99448041	101.4410104	86.00698308	80.62732576	96.74897084	83.49288227	77.34335669
Acc00530.1	2.346141417	0.517667474	0.73259442	0.5924155	2.553781093	5.105744177	5.116154863	2.226801808	6.904638172	7.303689439	9.007899603	9.173080405	9.957871109	9.921108421	12.46847408	12.06442054	9.036772498	9.895028585	10.87745399	10.6652171	10.9185871	9.738718284	6.487068406	6.13656697	13.70129181	11.25907781	7.837389643	10.38721007	8.481178145	4.682769852	5.54314092	4.018707433	4.85217873	4.22023678	4.474639332	3.75744949	4.044561097	3.439968379	5.254288486	4.7429409	4.6829932	2.794257663	3.105883661	2.931757526	2.635533212	3.152272933	2.413459183	2.178040377	2.233072783
Acc00531.1	0.647677421	0.961791105	2.272798247	4.455944188	1.293330717	1.219789614	3.13645594	1.405102734	2.603275188	1.975556409	4.944941141	4.000516457	2.61728097	1.875569321	3.583419842	3.769009826	1.762211966	1.557970861	2.3954259	2.579069258	1.470560681	1.572801436	3.258255191	4.072830201	3.143901947	2.563082521	1.962713456	3.580912326	2.235670822	2.028706958	2.33602361	1.914271164	2.892362643	2.922049989	3.043877062	3.394747974	3.337879898	3.099974411	1.934003348	2.769756726	1.915244948	1.185404739	1.349630614	1.137681129	1.341957133	1.342623052	1.348973315	1.013637494	0.695497413
Acc00532.1	0.117062818	0.160716765	0.373657506	0.143939963	0.202431158	0.41273621	0.390318254	0.296288697	3.367258002	3.039646834	2.916870357	2.308017831	1.634641519	1.89365769	6.937859464	5.775412048	4.351643644	4.445550968	2.790155713	2.46411815	2.831270828	3.467072222	1.255158919	1.253070742	6.50101203	5.170218804	3.56650355	1.332002343	3.897900114	4.998338885	4.358472576	5.184132665	3.319464266	2.804597742	2.901517492	3.658725822	2.656771213	2.909335781	2.566256582	2.760954755	2.781369399	2.13937904	2.470923857	2.116751604	2.331973752	2.579481681	2.247871688	3.381008287	3.311779631
Acc00533.1	0	0	0	0	0	0.03626396	0.065730678	0	0.892415372	0.46254666	0.45823037	0.511416597	3.47346707	3.064589005	5.345853642	5.143768308	3.582718957	3.644338264	2.527576403	2.878815118	0.840714093	0.616758373	0.273540557	0.335910333	0.681201724	0.664546675	1.178765533	1.983398225	1.08047434	0.623988252	0.453617854	0.404489116	0.444511593	0.3434924	0.586348327	0.241098101	0.320530855	0.446527802	0.201006854	0.600861628	0.468390333	0.26742238	0.243576844	0.256656132	0.08267597	0.339037565	0.126182612	0.094240748	0.129324728
Acc00534.1	0.643599543	0.06627034	0.080386874	0.178057659	0.514737549	1.080327942	0.737663548	0.798193006	1.76023765	2.204732519	1.045499467	0.901604522	3.222625302	2.572544836	4.459239692	4.470611138	6.712262781	6.190999548	5.577939261	4.873914948	3.964575321	6.070855185	3.653331304	4.186277695	3.097631961	3.465280033	2.941241421	6.113920349	2.787830408	3.469528346	3.640645667	3.004247743	2.473655302	2.067600693	2.632121248	2.131785027	3.286498426	1.898168609	2.264005435	3.152655054	2.450145449	2.055334247	1.921764883	1.361609313	0.894092988	0.726381274	0.738081348	0.403817876	0.554151341
Acc00535.1	0	0.475109371	0.630343967	0.434378821	0.087270322	0	0	0.357653378	0.356966149	0.686789281	3.839137352	3.377804342	8.039162315	7.946971529	0	0.041671034	0.069483034	0.027120657	0.149321437	0.199182884	0.328812623	0.410514373	1.71882939	1.289895678	0.099650081	0.543451503	1.68125644	4.125468309	3.122919383	1.048300263	0.919332184	1.13904135	0.206899941	1.154134465	0.682296235	0.411474092	1.230838484	0.809703747	0.102915509	0	0.163510807	0.969851832	1.039261199	1.149819471	0.264563104	0.596706115	0.484541231	0.060314079	0.206919565
Acc00536.1	0.123540689	0.363450648	1.851657574	1.063335888	0.160224774	0.397699528	0.514896477	0.312684339	0.17476677	0.434799066	5.939014416	5.095815989	2.48769382	2.164292656	1.76460112	2.320692032	3.373465833	3.186715335	3.442081797	2.681739164	1.280547446	1.391423549	2.921945479	6.031815967	2.835779414	0.462726929	0.527644223	0.554885909	0.709868523	0.733194975	0.47378432	1.140672963	0.506479879	0.874484873	0.835112161	0.944312202	0.627713774	0.699568599	0.503863215	0.672400825	0.466976559	0.488794536	0.763216581	1.206298264	0.518108949	0.331978257	0.922546143	0.959696444	0.151958375
Acc00537.1	0.869678907	1.133073335	1.189698433	1.069353635	1.772446895	1.485529437	2.0194607	1.194924882	1.786850926	1.719888266	2.231530271	1.77267933	1.384909749	1.375974232	1.536210112	1.384907467	1.339917597	1.535609348	1.623564292	1.930746651	1.471765097	2.060077678	2.938481673	2.605509533	1.471911209	1.366952828	2.228647364	1.534571996	1.922000469	2.089142331	2.144095255	2.421715479	2.546731027	2.97654535	3.359353277	2.659037801	3.282584243	3.283129146	2.153537613	2.028618447	2.079742721	1.264013423	1.790917008	2.35885432	1.563123263	1.73605653	1.590457916	1.113608842	1.324425737
Acc00538.1	0.029477248	0.260161853	0.515447433	1.332007564	0.382302013	2.25708643	2.948547159	0.940055708	1.667998923	1.504296763	24.88826465	23.34259857	3.203702099	2.671075494	4.731988057	4.782726878	6.229682322	6.581880256	3.902958601	3.359330661	3.36533985	3.389152475	5.159180752	10.02619354	1.211380702	0.910868407	2.436122218	0.824176008	1.954351794	2.930294076	2.840296444	3.515511443	2.061967316	1.396384815	2.480796128	1.48708726	0.966047073	1.105842065	0.495922168	0.360983766	0.596905011	0.499834781	0.386975658	0.455726175	0.278150937	0.356450371	0.424522528	0.739804109	0.16316014
Acc00539.1	0.020520827	0.01811138	0.076892772	0	0	0.056623032	0.128290948	0	0.159663771	0.130000775	0.390265645	0.223589156	2.656416905	2.132216349	0.39373053	0.317703659	1.229007961	0.876706034	1.806324587	2.034907862	0.474031352	0.231123541	0.077656341	0	1.808183689	0.518816024	1.314671598	0.262683861	3.074815766	1.187432495	1.121451206	1.547358026	0.441678576	0.737458726	0.332920765	0.439196092	0.250240578	0.232404823	0.062770957	0.033506906	0.132972894	0.173982031	0	0.066791052	0	0.066172222	0.032837202	0.073574381	0.02524117
Acc00540.1	1.593474848	1.493621715	0.651903795	1.050162077	1.584595054	1.729289486	1.784754663	1.555203741	1.837487447	1.75899994	0.980705773	1.092436919	1.254029155	1.179981192	1.997791872	1.880566701	2.055075156	2.001626692	1.158215391	1.076795133	0.994181021	1.083655159	0.927713611	1.049486801	1.297013887	1.466189541	1.76307925	2.0911961	2.207334064	2.405323494	2.212033505	2.117479866	2.072898282	2.196035057	2.325381477	2.121694555	2.193887961	2.227837635	1.657008101	1.762553415	1.819142766	1.94436459	2.070225493	1.827477087	1.554613798	1.389784721	1.29074851	1.630308422	1.541750331
Acc00541.1	10.26766214	5.599427727	9.67653922	10.76260968	6.940056087	7.896511235	7.063315632	7.881151996	4.311877328	3.836534961	1.987337636	1.603991259	3.080449068	3.352598548	2.334513418	2.352744905	4.307618042	4.003218775	2.433693675	2.03050205	5.78011146	4.975789734	2.642838708	2.24572686	2.537323695	3.356934114	2.449848366	1.823507235	2.436540185	4.126326113	3.3032369	3.381732143	4.103816809	3.630272921	3.902597864	4.004830079	3.80395186	4.130420047	3.892725889	3.689579917	3.821447858	3.305257133	3.547444224	3.495470144	2.616454587	2.642353171	2.701943521	2.336991477	2.138005003
Acc00542.1	0.238794566	0.187339174	0.033139911	0.146810412	1.514098943	4.209669902	3.682443273	1.329668043	47.9315714	51.37846204	8.157702873	6.298100959	20.27878454	21.91080903	83.04794276	89.4350222	77.6815537	80.71738787	27.88881022	26.88007502	6.647676916	5.304318796	2.811396069	2.373539002	39.17489281	43.62137705	26.55127538	21.14713858	32.71980308	27.12380551	24.91707411	24.41647655	11.99258226	9.188359435	12.48320087	15.73798888	8.816806673	8.939622591	10.83495454	11.17740814	12.67979473	4.049151048	5.982911419	5.267871763	1.96120111	2.481194421	3.523962841	2.37822918	1.631798598
Acc00543.1	3.80629013	0.520466653	1.20527308	1.779793915	4.102184619	5.029452665	3.619665654	4.396273082	2.730202633	3.8867745	0.339850376	0.16689041	0.867470942	0.453397943	0.274294128	0.398393406	0.147619633	0.172856934	2.339642658	2.420017318	1.047864403	1.408865895	0.152155227	0.263503625	1.548135182	2.86136434	0.755594258	0.722367956	0.924129205	0.556789517	1.310673125	0.742481999	1.401121856	0.525430133	1.522045446	1.966936596	1.144048591	1.29018729	0.57395188	0.437676288	0.781617594	0.363616071	0.496789694	0.348977129	0.168622638	0.432179753	0.085785688	0.288314553	0.263765599
Acc00544.1	0	0	0	0	0	0	0	0	0	0	0.050140052	0.024622288	0.017064387	0	0.020234084	0	0	0	0.046804168	0.04682477	0.224868909	0.207857971	0.029931097	0	0	0	0.040537129	0.021315008	0	0	0.136497201	0	0	0.05167979	0.064158855	0	0	0	0.048387642	0	0	0	0	0.051486574	0	0.102019086	0	0	0.077829668
Acc00545.1	0	0	0	0	0	0	0	0	0	0	0	0	0	0	0	0	0	0	0	0	0	0	0	0	0	0	0	0	0	0	0	0	0	0	0	0	0	0	0.120086498	0	0	0	0	0	0	0	0	0	0
Acc00546.1	1.495401802	1.005986297	2.02901274	2.196605467	1.847842897	1.367578328	1.382536285	2.041624966	1.791602718	1.741774052	1.260250672	1.402649294	1.489679098	1.409493272	1.59815859	1.576134133	1.646423693	1.574516334	1.788927567	1.710412413	2.538203314	2.519064037	2.225813314	2.394211867	1.525670064	1.669380646	1.922306632	1.649075454	1.973224694	2.175381796	1.982475792	1.993889287	2.269058009	2.287586677	2.188009983	2.21534859	2.264603939	2.1376742	1.832687989	1.817377732	2.122658267	2.10206843	1.986100582	1.985732246	2.868888629	2.831233355	2.517638347	3.497226931	3.247382398
Acc00547.1	2.876728888	5.131794288	5.337218993	7.670218911	3.582496749	3.674102631	3.348851253	3.684953958	2.569114035	2.610372187	3.954481612	3.717575237	2.576452016	2.664362989	2.064338612	2.154813968	2.757766417	2.792522691	2.10533105	1.891679206	1.911813653	2.449355228	3.710588415	3.540565502	2.322202773	2.588336538	2.73758769	2.457369242	2.802742225	3.283258311	3.764034864	3.276134074	3.60146672	3.328043781	3.063929858	3.651215789	3.26841202	3.154283567	2.975991367	2.815823941	2.929639669	3.144151011	2.734156419	2.7940459	2.760118723	3.100337675	2.722912876	2.858943942	2.881446639
Acc00548.1	4.91309248	9.997857874	23.11048277	18.32852547	2.067888731	3.197329174	1.483611517	1.970854062	17.42821427	15.89516108	3.790382156	4.112271447	5.209990475	4.491189782	5.881305318	5.304426009	5.283844122	6.112454603	5.01931128	4.609920556	7.082986056	8.091519829	4.262235281	4.410598055	11.8198768	13.68446456	2.375535302	2.123454324	4.007213415	12.68117397	9.465408272	7.817349106	9.006988201	6.905006589	9.061125634	8.899677966	8.139063704	7.165260922	5.21747997	6.417773708	6.3072005	3.646755051	3.751095734	2.956845106	3.178175723	2.869664802	3.293088044	1.728280294	1.596326512
Acc00549.1	0.681821821	0.74566645	0.77755616	0.519421997	1.460986849	1.145168421	0.796916239	1.215497824	2.432315424	2.483125108	1.491664015	1.926448416	1.8068065	1.289387709	1.374561104	1.734851171	1.908074211	1.541295989	1.414349541	1.272378002	1.738304529	1.599848982	0.224365009	0.145708912	1.591408963	1.644698057	1.956152516	1.717617468	2.10301633	2.836953678	2.238227855	2.121269716	3.007948814	2.905457289	2.915686613	2.424557124	2.779016149	2.769792871	3.060417912	3.049460997	3.025463282	4.348091815	4.074842752	3.690608087	3.869577019	3.465228992	3.581469936	4.277999305	3.664576086
Acc00549.2	0	0.015767866	0.044628845	0.0659022	0.046341052	0	0	0	0.139004152	0.201207797	0.070784876	0.125137249	0.105998341	0.064755321	0.125687449	0.06638269	0.098389062	0.216018415	0.079290558	0.105767278	0.174601429	0.117376828	0.050706027	0.052687859	0.092600859	0.075280678	0.137347234	0.096292213	0.165828849	0.132536567	0.154159193	0.137463098	0.137331351	0.116733745	0.07246066	0.163871366	0.163395612	0.177041296	0.273243693	0.087513887	0.173650393	0.21205759	0.110370757	0.11629731	0.140484558	0.172829696	0.057176496	0.288244164	0.087900401
Acc00550.1	0	0	0	0	0	0	0	0	0.021544263	0.064319496	0.012068048	0	0.303930766	0.211601433	0.038960612	0.066018886	0.062903475	0.135038859	0.045060579	0.20286186	0.108245949	0.057175619	84.05650051	53.01292617	0.112767391	0.042781777	0.058540507	0.092344332	0.040388581	0	0	0.023435956	0	0.024877285	0	0	0	0	0.023292532	0	0	0	0	0.074352827	0	0.024554646	0.048739839	0	0
Acc00551.1	0.086600317	0.076432166	0	0	0	0	0.216561193	0	1.102581833	0.548618656	0.480365435	0.5391844	0.420389764	0.209260589	0.443090515	0.268149408	0.476924969	0.698076079	0.576522115	0.256344836	0.846352018	0.568965073	0.737367638	0.851319405	0.897735194	0.912277092	0	0.175035313	0.114832623	1.413388775	1.743610402	1.732457997	3.861010001	1.980467425	2.809930055	2.91257919	3.300140167	1.225969823	1.456954771	0.424209325	1.122322699	0.587379808	0.535004286	0.845598428	0.136195207	0	0.415730642	0	0
Acc00552.1	1.238543323	0.47824005	0.209484905	0.071386304	0.669298129	0.747579755	0.951750553	1.371467028	1.286701854	1.244139608	0.787199704	0.642610463	1.182984438	1.371704637	1.922555449	1.845607322	1.554241886	1.767958898	1.450566143	1.661247408	0.985773835	0.992937485	1.501298884	1.927776171	1.67177856	1.821176572	0.595106774	1.390736616	0.667191307	0.631689094	0.705059062	0.813998688	0.634707154	0.821910941	0.575597229	0.848094025	0.865297683	0.529661328	0.749820774	0.653042035	0.48070217	0.940693111	0.896665108	1.049792359	1.176820718	0.936059286	1.156110364	0.994512381	0.904543478
Acc00553.1	1.459195834	1.588160166	1.761228542	1.979681613	1.291987288	1.427613147	1.241188785	1.523469083	1.228129869	1.170326859	1.242458814	1.253028027	1.294095995	1.229012255	1.076823369	1.070913824	1.069706334	0.983972063	1.302500645	1.264137487	1.346303155	1.326763091	1.284261006	1.234458026	0.963595789	1.007533712	1.384278235	1.521917304	1.404665761	1.259462051	1.362027724	1.365653904	1.482983744	1.655915908	1.515150935	1.426387308	1.513141633	1.524470145	1.566523824	1.506313861	1.585377648	1.843832573	1.543984364	1.655433282	1.710110947	1.64009544	1.392012803	1.968186993	1.850939247
Acc00554.1	0	0	0	0	0	0	0	0	0	0	0.019093504	0	0.038989063	0.02911182	0	0.014921715	0	0.019422927	0	0	0	0	3.966456802	4.192544843	0	0	0	0.016233656	0.031950466	0.035750397	0	0	0.148174966	0.236158094	0.14659147	0.073671069	0.404014526	0.613994106	0.073704719	0	0.156134784	0.04085742	0	0.039212527	0	0.038849217	0.077113905	0	0
Acc00555.1	0.064816004	0.01906855	0.215883969	0.159394987	0.056041615	0.05961551	0	0.065620321	1.57404471	1.79453355	0.136963615	0.20177627	2.971606614	3.184628598	4.808650608	4.696296049	1.457564095	1.462930029	3.531890641	3.725306538	0.134368634	0.16222548	0.858484318	1.486729933	2.559656634	1.881476109	3.183546948	6.375585033	2.664340623	0.609065592	0.559287912	0.465467014	0.365373568	0.388216389	0.525773006	0.561494485	0.230532378	0.30585902	0.627839301	0.388054884	0.385001088	0.256447561	0.266949289	0.316444053	0.305805891	0.487685567	0.24200834	0.232388169	0.318901721
Acc00556.1	0.397754013	0.091942148	0.10645773	0.174670254	0.638687289	1.685478674	1.290692939	0.87728858	7.348365533	6.252831097	2.476472142	2.668097518	2.068761586	2.391385164	1.066009147	0.90317801	1.668959644	1.786341181	2.325719544	2.445883712	3.432924946	3.768766411	3.046255156	4.30110758	9.712159048	8.63953679	1.553201039	1.4100759	1.871101516	5.74695845	6.169719422	5.100740187	3.727251435	3.372422344	3.783446087	3.937946052	4.027563323	3.834348739	2.925839852	3.216385443	2.178521753	2.408774123	1.813697072	1.849438777	1.861734021	1.679611491	1.651821351	1.884473469	0.990145063
Acc00557.1	0.33976677	0.074968288	0	0.078332969	0.110164219	0.11718963	0.106206737	0.257987264	0.06008136	0.149475322	0.100963965	0.099160799	0.160353741	0.179596109	0.10865104	0.157808183	0.175421474	0.273882431	0.251324531	0.251435155	0.452804804	0.398619921	0.200901417	0.208753598	0.220135299	0.059653638	0.272090477	0.629504055	0.450533101	0.252057936	0.244316523	0.392140812	0.195882489	0.208128883	0.430642574	0.324635864	0.194216026	0.240497853	0	0.069347433	0.068801703	0.072016242	0.131189385	0.207350746	0.13358671	0.136953073	0	0.076136461	0.10448057
Acc00558.1	5.739393568	5.250827649	1.879576583	2.581878627	2.405568224	2.800389396	2.056606355	2.338418277	5.594347537	5.961370369	2.773169317	2.614696231	4.247122795	4.20710358	5.729874476	6.003289442	9.034289792	9.281140137	3.831226725	4.428568512	2.51852371	3.186118892	16.78619249	17.85511152	6.089627869	5.210435782	3.542433234	3.253764992	4.083669946	6.023232367	5.787912168	7.862757718	7.101981489	7.20299128	7.238996635	8.720579426	8.695261709	9.413173364	6.208891208	6.857137821	8.10711761	7.536425639	8.323781414	8.713788677	7.705352958	7.786676243	8.792109927	6.461913687	8.351000509
Acc00559.1	2.445290689	2.417463937	2.471433633	2.438311359	1.468030249	1.382834863	1.296452058	1.64021747	1.375135271	1.368469608	1.656966211	1.761867316	1.435439577	1.200548928	1.436813469	1.450109189	1.272912124	1.260683031	1.853514705	1.739234179	1.919211925	1.905811774	2.03547366	2.514252092	1.45234786	1.510982498	1.140338289	1.437890946	1.00825999	1.384577546	1.354479666	1.329670206	1.235408125	1.326759168	1.331722371	1.215255135	1.224897934	1.504559848	1.506547442	1.608378961	1.791687672	1.758186105	1.387890443	1.560847494	1.943222091	1.504591787	1.825111023	2.292490494	2.019353173
Acc00560.1	0	0	0	0	0	0	0	0	0.083980679	0.055715734	0.156806302	0.277210476	0.192119714	0.119541102	0.126558777	0.122545294	0.081733694	0	0.204923281	0.263588761	0.457110817	0.742911978	0.0374422	0	0.087914653	0.111177089	0.709936883	0.159983601	0.997099927	0.469762924	0.455335174	0.304515332	0.547602265	0.258594603	0.561815044	0.544524429	0.542943558	0.616300135	0.181591049	0.387730535	0.128226431	0.134217398	0.122249492	0.128813894	0	0	0.063330159	0	0
Acc00561.1	3.850862624	4.18598759	4.796217625	7.764605609	2.737008486	3.601921783	3.536382793	3.122223079	5.763090323	9.349298107	3.568694181	4.097585031	2.921959873	2.825733426	2.692456608	2.425183583	1.909569789	2.025582878	5.350943786	5.449899971	5.421962271	6.350577688	3.2212259	2.833829313	9.931585223	11.46704414	2.662199237	2.828961295	2.841625184	3.373265464	3.738992532	3.113634188	2.792895466	2.772040349	2.625172037	3.076536494	2.85204324	2.664165282	2.345890728	2.255786319	2.185167468	1.955240425	2.100112521	1.646384036	2.566187385	2.016988755	2.384770711	2.262114182	2.274669512
Acc00562.1	0.416336531	0.583601025	0.672957582	0.496869062	0.158812709	0.236516754	0.306215208	0.26034006	1.957459956	2.051403725	0.582198498	0.476500605	2.21919273	1.760558779	1.080756044	1.091981925	1.618480317	1.184486519	1.720969538	2.029825573	1.000903703	1.034370669	6.81184896	4.405748871	1.940350153	1.599538048	0.910009696	0.940492618	0.617013977	1.707823268	2.007577811	1.620555589	1.430746332	1.280164448	1.440288989	1.422704725	1.530567016	1.664167872	0.824047377	0.959723908	0.51575949	0.913603633	0.794314847	1.195667121	0.500704268	0.631780844	0.822974145	0.878066409	0.632600476
Acc00563.1	0.140621033	0.253861476	0.327326277	0.453881002	0.198956666	0.10141302	0.231769753	0.165015176	0.298394204	0.368935151	0.35201943	0.343245255	0.351655906	0.322420055	0.322951777	0.308751845	0.259609276	0.26277319	0.418431964	0.409155892	0.582090263	0.578925929	0.32049817	0.267048156	0.257943649	0.244647134	0.282552479	0.282068014	0.262745387	0.331928939	0.307945841	0.26557748	0.368504094	0.412424906	0.47312567	0.522777592	0.41895652	0.470534254	0.376376271	0.464437296	0.548797027	0.520245556	0.557768313	0.540909215	0.51769882	0.525591886	0.562550598	0.584385657	0.581800305
Acc00564.1	0	0	0	0	0	0	0	0	0	0	0	0	0	0	0	0	0	0	0	0	0	0	0	0	0.030475102	0	0	0	0	0	0	0	0	0	0	0	0	0	0	0	0	0	0	0	0	0	0	0	0
Acc00565.1	1.024891709	1.085465211	2.457811772	1.512243196	1.169715654	0.45247671	0.102517764	0.311282952	6.553378543	9.03214474	22.99987398	22.71672987	36.2194632	38.75790398	8.39017334	8.479530234	16.9892831	13.41674848	201.1416219	166.675484	56.34652675	57.48528029	2.094371946	1.773224397	61.04509513	42.61041014	33.3027159	14.97001359	28.75672645	20.0116703	16.86187778	16.33945679	8.634595243	10.51375394	10.14270621	9.964847902	9.498487462	6.035755072	7.837578188	9.70611532	6.840431102	2.641563812	3.229133013	1.934770259	1.934200845	3.106609756	2.296028707	2.57221807	2.218734156
Acc00566.1	7.553392651	8.490471238	5.887027473	5.661733631	9.043936562	11.57150338	12.13413287	10.51632569	7.266073964	7.426511667	7.565599774	7.411670619	4.165364805	4.45348351	7.327458465	7.536659068	7.562519685	7.491549568	5.220701596	5.16039512	5.497571307	5.671528687	8.872496695	7.900539338	7.266391723	7.409558236	7.881924127	7.564194633	8.17293459	7.567004025	7.873397519	8.313223302	8.138035886	8.429660893	7.867253073	7.907539899	8.16091144	7.562138218	8.983223721	8.5445543	8.301110172	10.55379883	9.874054125	9.991235374	11.63203791	12.82149922	12.06751735	12.95582274	13.28966961
Acc00567.1	3.116045439	2.39436924	3.809068623	4.058916018	1.636212474	2.447249717	1.654526672	1.908673518	2.234248558	2.220080068	1.544665555	1.565064059	1.724203213	1.664648387	1.750238407	1.915020218	1.919801512	2.228898237	1.87692178	1.888277363	1.592828723	1.771697487	1.794818283	1.902267666	2.180874858	2.274967224	2.205959126	1.869300902	2.245186549	2.139249633	2.121293369	1.810047502	1.764563227	1.905871891	2.125625397	1.798148985	1.720633065	1.503996163	1.57409902	1.703729201	1.790204361	1.664747214	1.494329491	1.713502809	1.723029588	1.628804231	1.654497839	1.385886889	1.551796152
Acc00568.1	0	0	0	0	0	0	0	0	0	0	0	0	0	0	0	0	0	0	0	0	0	0	0	0	0	0	0	0	0	0	0	0	0	0	0	0	0	0	0	0	0	0	0	0	0	0	0	0	0
Acc00569.1	0	0	0	0	0	0	0	0	0	0	0	0	0	0	0	0	0	0	0.027173203	0	0	0	0	0	0	0	0	0.049499611	0.04871163	0	0	0	0.056476829	0	0	0	0	0	0	0	0	0	0	0	0	0.059229454	0	0	0.045185748
Acc00570.1	0	0	0	0	0	0	0	0	0	0	0	0	0	0	0	0	0	0	0	0	0	0	0	0	0	0	0	0	0	0	0	0	0	0	0	0	0	0	0	0	0	0	0	0	0	0	0	0	0
Acc00571.1	0.406745805	5.874346849	5.403630826	10.43459267	0.239783918	0.119035213	0.077056682	0.11230724	0.174364466	0.1908712	0.361380816	0.249407977	0.285869445	0.282944143	0.283788392	0.206091586	0.237578844	0.258324599	0.32822044	0.228031188	0.273771363	0.266075608	0.233217545	0.145399676	0.292051778	0.181779316	0.379029321	0.240819737	0.37590905	0.219452159	0.194986148	0.151739626	0.132644922	0.161071727	0.124978466	0.131899382	0.169092579	0.12214269	0.131959629	0.120753539	0.279540962	0.125400692	0.304583879	0.320939047	0.368302856	0.516693934	0.493083477	0.574492363	0.530630011
Acc00572.1	1.135208215	0.886312137	4.799038796	2.818537997	1.812056795	0.662617856	0.272962721	0.861971469	0.216181767	0.153667053	0.207590586	0.203883123	0.306150992	0.369265031	0.139622421	0.081116796	0	0.140781453	0.064593104	0.12924307	0.426710892	0.450778244	3.924170453	4.59260406	0.775915008	0.766581288	0.279720699	0	0.63685515	1.813884704	1.883759107	2.620394404	1.074003276	4.635917717	2.567770585	2.669916919	6.921630497	8.468042753	52.22071726	53.96814993	51.56297691	146.8870077	131.56405	159.2346097	522.2082617	523.4707638	502.5549278	675.6400389	707.1371182
Acc00573.1	0	0	0	0	0	0	0	0	0	0	0	0	0	0	0	0	0	0	0	0	0	0	0	0	0	0	0	0	0	0	0	0	0	0	0	0	0	0	0	0	0	0	0	0	0	0	0	0	0
Acc00574.1	0.497876606	0.30852793	1.197407167	0.830360086	0.391551032	0.306910276	0.284769504	0.184998865	0.842937218	0.62634228	0.961133195	0.898624406	0.579935969	0.620731188	0.477634802	0.442807523	0.605260798	0.469645133	0.771816524	0.697684329	1.27526965	1.07378097	0.49106844	0.63522378	0.423563332	0.412888583	0.441122944	0.385391879	0.365210297	0.479372561	0.647462658	0.594999507	0.643286451	0.588332669	0.655208837	0.53440853	0.621666531	0.629844659	0.567055816	0.726461539	0.531978198	0.493964906	0.392656591	0.405121376	0.441481063	0.538003733	0.423774841	0.550710846	0.618916547
Acc00575.1	0.224298139	0	0.140076437	0.103423529	0.072725268	0.850994273	0.631014511	0.255466699	1.229550068	1.263060746	0.444344601	0.523690596	0.604903109	0.677491179	0.322768522	0.590339654	0.733432029	0.316407663	1.161388953	1.327885892	2.192084153	2.684132438	0.318301739	0.661484963	0.456729537	1.142035767	0.574788526	0.906696332	0.892262681	1.996762407	1.935436177	4.228259555	3.620748974	5.221084484	2.729184938	2.914608155	4.615644316	4.76296322	3.430516982	2.746796012	2.63434078	2.662338361	2.251732599	2.28138784	0.617313909	0.452050087	0.269189573	0.301570394	0.068973188
Acc00576.1	55.35203605	21.91055419	22.68471592	18.54585825	42.08705928	33.65295533	29.77716403	38.79617058	4.968424308	4.300899341	15.63093877	17.13033772	15.46619132	14.90981697	5.554016527	5.869492591	5.746283484	5.894864665	2.704671652	2.616853531	4.060779883	4.357549965	10.12742589	6.408543302	1.300291055	1.858342225	18.12369444	7.746933277	15.11962871	16.02554444	14.11494135	15.1404983	16.93814732	20.78704896	20.24515578	20.1526944	22.25761201	21.01176057	17.10818103	20.11066429	18.2767134	16.43847656	14.56400557	13.54523408	6.847592372	7.21407742	7.583234852	6.727339567	4.793432519
Acc00577.1	2.432421191	0.882581208	1.171855099	1.075298026	1.432134847	1.331700337	1.033101897	1.278209627	0.690935639	0.766400743	0.611902817	0.585950176	0.6851478	0.667071262	0.730925181	0.755566452	0.664475279	0.678481478	0.519784825	0.602872929	1.035962507	0.95668781	0.978937812	0.819832311	0.508884197	0.596536385	0.643122946	0.681529183	0.624602708	0.767630986	0.749607513	0.707041767	0.854759954	0.933426507	0.767326768	0.720101372	0.823946777	0.808947323	0.96844727	0.844777816	0.925695647	1.073696694	1.049515082	1.017903663	1.469453805	1.568735203	1.396297519	1.654237643	1.666939995
Acc00578.1	0	0	0	0	0	0	0	0	0	0	0	0	0	0	0	0	0	0	0	0	0	0	0	0	0	0	0	0	0	0	0	0	0	0	0	0	0	0	0	0	0	0	0	0	0	0	0	0	0
Acc00579.1	5.618701048	3.642623658	2.858402224	2.940092361	6.406929056	4.953767284	4.746048424	8.149148014	9.371853098	7.843306892	6.422152337	6.368872243	7.576455469	5.992377697	4.76947662	4.999411911	9.246046608	8.307730165	5.586269053	5.9391184	6.155868214	4.58473951	12.72923769	11.16322752	4.925884671	5.652910786	9.312536448	7.990976424	9.114228024	11.24026719	10.67941561	10.21296413	13.11490267	14.06374125	13.15478619	11.6779569	13.54463222	13.89749766	8.605564497	9.857274269	9.153290192	11.40079313	11.09111253	9.503445432	8.277974961	6.972481377	7.223093868	8.70027173	9.114569178
Acc00580.1	0	0	0	0	0	0	0	0	0	0	0	0	0	0	0	0	0	0	0	0	0	0	0	0	0	0	0	0	0	0	0	0	0	0	0	0	0	0	0	0	0	0	0	0	0	0	0	0	0
Acc00581.1	1.450759802	0.951466016	1.028289109	1.052905602	1.02796736	0.875469358	0.707885141	0.888422278	0.378760865	0.446664316	0.396287603	0.41491266	0.36771249	0.326335146	0.3530362	0.38566629	0.396233157	0.328965061	0.256502565	0.246141368	0.318568516	0.321038032	0.475359395	0.533361034	0.272486964	0.275007485	0.296209441	0.271769957	0.378487526	0.476001999	0.444420032	0.482805177	0.536741974	0.635805861	0.631466584	0.494056416	0.683198483	0.59442997	0.389653028	0.496877787	0.508253427	0.427999946	0.641225601	0.606556022	0.656653112	0.642773517	0.705883942	0.714675463	0.884982858
Acc00582.1	9.212179812	25.29927913	21.55924129	31.79932586	10.58807922	6.184956302	6.965675672	9.859151496	5.308295247	5.497780054	7.498125265	8.05026169	5.97970799	6.735649726	5.713995889	6.226234563	5.38767806	5.46375499	5.580614226	5.218701799	6.660629516	7.263640564	7.115025765	6.190855324	5.415826969	5.538213496	6.303737957	6.688047782	5.939218789	6.409922621	6.76126654	6.34266325	7.478146282	7.076513789	7.239193038	7.08403758	6.857680164	7.970965876	6.650012214	6.139936422	7.603265837	7.123601684	6.273759158	7.883656368	9.542015518	9.980939185	10.56031175	11.30385789	12.12246169
Acc00583.1	0	0.170409446	0.241160621	0	0.125206431	0.133191116	0	0	4.301960119	3.125887886	0.458999766	0.901604522	1.926632362	1.982868312	1.358353014	1.076135222	1.395618994	0.389099134	2.070899214	1.786043751	0.943492685	1.087317347	2.648665195	1.708254374	2.573417322	2.779757244	1.484364829	1.430917529	1.408138829	0.859424453	1.666058186	1.337055314	1.781031817	0.630793432	2.349331362	1.180680938	1.47156646	1.366681399	1.771830341	0.315265505	0.938353576	1.145894315	1.043717135	2.042413969	0.607308445	1.400878171	1.23585714	0.346129608	0.356240148
Acc00584.1	0	0	0	0	0	0	0	0	0	0	0	0	0	0	0	0	0	0	0	0	0	0	0	0	0	0	0	0	0	0	0	0	0	0	0	0	0	0	0	0	0	0	0	0	0	0	0	0	0
Acc00585.1	0.647815758	2.035439457	7.023290698	5.336895805	1.254665387	1.155926582	0.863995317	0.734557222	0.959199053	1.301105755	2.073896605	2.057024764	2.553059544	2.520259989	2.728978897	2.615691124	1.623280166	1.629256174	1.53978919	1.476547161	0.913221383	0.932301042	0.34321133	0.424554354	1.458229315	1.395192421	1.007126585	1.902930531	0.813194432	0.474178041	0.521724784	0.544971738	0.292143596	0.380955452	0.420394989	0.56779855	0.289658195	0.51357022	0.858692171	0.521832883	0.685637561	0.834842671	0.506934243	0.787175748	0.760712608	0.793808916	0.621976615	0.712278516	0.552469376
Acc00586.1	0	0	0	0	0	0.027781746	0	0	0.0854597	0.056696969	0.095740733	0.062687234	0.04344516	0.036493918	0	0.024940699	0.01386219	0.032464187	0.119161301	0.029803438	0.107344892	0.151199147	0.095254029	0.11877241	0.059641972	0.02828377	0	0.054267048	0	0.089631774	0.2027175	0.061975658	0.061916259	0.131574414	0	0	0	0.057014007	0.030798188	0	0	0.03414529	0.031100621	0.065541247	0.031668946	0.032466999	0.064445495	0.036098823	0.074306558
Acc00587.1	0	0.132256341	7.777827838	3.408740679	0.021594192	0.022971301	0.062455361	0.0252851	0.317980085	0.281278886	0.145132349	0.168456787	0.583741822	0.70408213	0.564385914	0.556798975	0.275086416	0.268429709	0.295585097	0.209464935	0.103550981	0.093764112	1.197162171	1.718619209	0.209588267	0.327409571	0.234672619	0.415053398	0.507797959	0.172927802	0.191561942	0.128111228	0.25597689	0.190386231	0.033765513	0.178176708	0.253799175	0.188567827	0.152792651	0.135933591	0.10789109	0.084698965	0.231439567	0.243867123	0.183297987	0.161071772	0.133216683	0.029848264	0.06144028
Acc00588.1	0.012251342	0.010812855	0	0	0.031778495	0	0	0.055815175	0.043328387	0.017247345	0.165039092	0.114417584	9.779925198	7.978300817	0.235064971	0.174501381	0.253014565	0.167886537	0.14499654	0.126927817	0.130618228	0.126486579	0.16226834	0.289046669	0.036286443	0.051623917	0.235465541	0.264130524	0.243680479	0.163597121	0.017619177	0.037706268	0.244855845	0.20012616	0.273295453	0.168562811	0.242772742	0.086718944	0.168639804	0.040008581	0.178621801	0.249289773	0.151374057	0.099688971	0.154140231	0.355555216	0.176440177	0.087850743	0.090416887
Acc00589.1	0.779402854	9.706885054	8.382828796	9.902955888	1.684730319	0.537650766	0.703823877	1.249368205	3.093354586	3.931767035	4.803654354	6.672406953	4.13383268	4.629890532	3.267792549	4.397650287	3.666360701	3.036630942	2.882610576	2.819793192	4.308701181	4.389159135	3.31815437	2.596524187	3.783312605	4.409339279	5.27066624	4.784298542	5.684214845	4.818370822	5.791277406	3.531548993	4.593270518	4.385320727	4.302705397	4.435063767	3.9601682	5.639461185	4.900666049	4.24209325	6.313065184	5.139573316	5.483793933	6.835253958	6.196881937	7.67950177	7.76030531	7.684691736	8.628178535
Acc00590.1	1.780862717	5.215396179	3.639818041	7.465027945	2.309670844	1.563522261	0.910922496	1.475150629	3.77894474	2.905939157	4.233562	4.535948412	2.794331175	3.667558028	2.692117981	3.108041476	2.84196371	3.001572697	2.454966652	2.875372382	2.948699281	2.659156453	2.910137026	3.342182046	3.656270591	2.387663274	2.385547237	2.56324758	3.112802467	3.002598337	3.026795238	2.1176616	3.484570362	2.644587506	3.611490578	2.969987227	3.084754912	3.781655808	1.609477892	3.304359141	3.671758167	2.196176714	3.750652282	4.742460209	3.055352661	4.959549514	6.606162242	4.64365032	5.077998388
Acc00591.1	0.349294835	3.930601652	2.726726589	5.798135309	0.679521298	0.120475974	0.109185088	0	1.852986572	1.905471453	2.560283897	3.330091004	1.978206407	2.637607364	2.066411837	1.946803099	1.743294507	1.759768158	1.550234487	1.163187634	1.474092172	2.622709781	2.808879903	1.459332131	2.004447104	2.391733618	2.573430433	3.059288637	4.168506439	3.239079829	3.390766393	3.090721605	1.745255323	3.138159685	2.656314398	2.135933535	3.593923528	2.843284428	3.606034184	3.422022717	4.385328626	4.294075831	3.641444746	3.26853728	3.433321905	7.180475781	4.611236651	5.479008657	3.974189014
Acc00592.1	3.511256441	1.085631083	1.508433149	0.948733869	4.756925992	4.196334283	4.697895317	7.641749131	4.318613999	4.423619831	2.888715213	3.220048952	2.96748235	2.675075577	3.38995729	3.060853371	6.527837637	6.490059387	2.928128571	2.681161717	2.761954774	2.288007687	7.172733179	7.321164758	2.765540997	2.87428623	7.62249164	5.454518312	8.066360055	11.51441402	10.51750149	10.35927283	10.86509243	13.15181171	10.88504384	11.79553301	13.2612784	14.37404655	8.790830821	7.887804196	8.876408039	13.69019509	11.43322309	11.71958416	8.476611556	7.969040664	7.264909903	9.582141214	8.555352478
Acc00593.1	0.133352652	0.091540625	0.161933467	0.068320782	0.19697117	0.117542593	0.064842291	0.191260566	0.141485444	0.117333021	1.441235256	1.556756782	2.853103364	2.812823001	1.682056154	1.796173459	1.514698493	1.295902001	5.701973796	5.62498816	2.188566105	1.348959676	0.063080299	0.050980048	0.968221219	0.764825776	5.681273951	3.958104696	4.214365988	2.275353972	2.402578754	1.903906004	1.731235652	2.226727955	1.329622844	1.698853742	1.439833364	1.515504736	1.019777827	0.991933321	1.218157582	0.697206898	0.566385517	0.687222615	0.530130624	0.609186404	0.586821004	0.816781774	0.560426794
Acc00594.1	2.621583367	0.692309406	0.773482724	0.609163127	1.445683958	0.968293778	1.26469904	2.288390698	1.299477617	1.046167028	0.883299408	0.787197817	0.779377983	0.69832236	0.594094388	0.639171367	1.151027134	0.931818337	0.320651463	0.229137573	0.311779632	0.251867069	2.109141847	2.049530456	0.443260144	0.34792627	1.084416788	0.764905139	1.231737798	1.715131602	1.57339496	1.175334692	1.80891539	1.8882877	1.716326283	1.483178389	2.139645179	2.22092474	1.610141451	1.617858977	1.872648453	1.92513939	2.550514086	2.855435218	1.75305707	1.630823289	1.882808308	2.331322047	2.132818306
Acc00595.1	0	0	0	0	0	0.053959843	0.146708344	0.237579934	1.355555579	1.651818152	4.276965215	6.666139043	3.312014255	3.662200113	1.250706458	1.28370617	1.400059003	1.765524321	2.545886602	2.112858256	0.382238084	0.220252953	1.443075628	2.114648283	1.013610689	1.373372783	0.250567553	0.553358564	0.207447497	0.058029907	0.393733509	0.541682484	0.901938881	0.25555394	0.713840128	0.65770428	0.655794823	0.442947942	0.717823302	0.127723812	0.380156072	0	0.362436094	0.19094887	0.061509861	0.0630599	0	0	0
Acc00596.1	4.575779144	7.020803607	4.44030178	6.81655077	5.706257495	6.847138097	6.029390693	5.452168076	7.095539251	7.630992006	7.474991858	8.24548198	14.39067114	16.07501797	12.22375159	14.03766664	9.522584682	11.34919262	11.69020219	11.95582326	4.378129507	4.625064808	4.99499482	5.086418468	10.16452392	9.937194338	7.621857597	10.43420382	7.421037557	5.587981374	5.517598985	6.283180998	4.329075253	4.139752564	3.42624949	4.143315515	4.292245796	4.235463325	4.737380594	5.459901164	4.78971051	3.998858562	4.512088216	4.18155676	4.262405565	3.915810492	3.830027684	3.659750385	2.684281222
Acc00597.1	2.499881008	3.200773159	3.268993133	3.658306686	2.38978613	2.639341645	2.039791092	1.693209516	3.669279949	3.948900675	3.822396927	3.64452118	5.152930435	5.707469293	4.76646538	5.298520478	4.063949565	4.238391024	5.868679724	6.28815732	3.899870644	3.53600484	3.952863455	4.268885519	3.849853408	3.57721869	4.285850495	5.819725291	3.812866689	2.855834605	2.801881442	2.799440949	2.688496331	2.588175295	2.784720678	2.404252692	2.558283477	2.691628052	3.069514904	2.606262263	3.289229026	1.970218837	2.030184669	2.406598894	1.901162771	1.930148742	2.328802814	1.788382571	1.977766072
Acc00598.1	0	0	0	0	0	0	0.085411532	0.077802577	0	0	0.257118422	0.279108144	0.16580133	0.082532181	0	0.010575788	0.011756173	0	0	0	0	0	0.016156506	0.016787979	0.012645212	0	0	0.011505627	0.02264494	0	0	0	0.026254806	0	0	0	0	0	0	0	0	0	0	0	0	0	0	0	0.021005837
Acc00599.1	0.184261593	0.10094063	0.571398022	0.515635932	0.123608329	0.07889466	0.087389784	0.067543292	0.134827016	0.134173472	0.105732949	0.093954649	0.157646668	0.168887486	0.142228901	0.177066619	0.126845602	0.148531339	0.155097481	0.164569734	0.079032137	0.083489709	0.252469079	0.199875634	0.159961871	0.129404938	0.26866011	0.577903773	0.176930181	0.169690996	0.146203827	0.244442498	0.341891509	0.311371074	0.322131265	0.233122207	0.213074952	0.305827151	0.252664412	0.290492102	0.205861483	0.183157744	0.176639211	0.237825323	0.16987446	0.174155269	0.254183954	0.20502702	0.195385106
Acc00600.1	0	0	0	0	0	0	0	0	0	0	0	0	0.105987991	0.055396365	0.008378345	0	0.009018117	0	0.019380244	0.009694387	0	0	0.037180789	0.03863399	0	0	0.03357049	0.035303697	0	0	0	0	0.020139965	0	0.026566314	0	0	0	0	0	0	0	0	0.021319092	0	0	0	0	0
Acc00601.1	3.434804932	3.513337431	2.528625707	2.454339682	6.180573964	5.460628748	5.489257407	8.463277412	2.123820979	2.289653414	9.120735789	11.09108555	2.417026977	2.370403062	1.331156781	1.176248171	4.415855258	3.621391719	1.026381806	1.018416915	2.384767278	2.070927759	1.301974823	1.587656442	0.993751679	1.118250751	1.224128036	1.172388373	1.658951247	2.396254543	2.142734507	2.25779613	3.042480681	3.307008586	2.514071803	2.712409846	3.293985103	2.946500521	1.269848462	1.392822815	1.621384751	1.407853724	1.475544149	1.591794574	0.840688943	0.898549667	0.909989618	0.876728975	1.119179492
Acc00602.1	0.802111707	0.054456307	0	0.113800763	0.800223226	0.340502078	0.462885855	0.936998432	0.654638595	0.608034355	0.586714709	0.43217721	0.599037691	0.670921914	0.552462141	0.496732082	0.637123101	0.696310288	0.410759854	0.913201459	0.877102505	0.57910803	0	0.121309426	0.411182616	0.303323159	1.185864819	0.457266225	0.49089494	0.732370697	1.774693796	0.569695294	1.328015012	0.806309311	0.625629979	1.226225755	1.31671697	0.960825422	0.660576995	0.705227138	0.499769541	0.627743597	0.285884457	0.602471055	0.873325929	1.193778138	0.493665531	0.774268002	0.986619004
Acc00603.1	0.278240563	0.122785513	0	0	0.541291681	0.76774803	0	0.211269989	0.49201608	0.489631141	1.102413886	0.324817599	0.525265199	0.420211972	0.088976113	0.086154468	0.287311026	0.224286801	0.205813767	0.308856539	0.618015429	0.130574548	0.526468656	0	0.412051189	0.293108039	0.713021889	0.562375814	0.553423383	0.619243094	0.200074795	0	0.427763662	0.909014109	0.282128196	0.850718775	0.848248955	0.590842871	0.212776837	0.454317972	1.577599517	0.235901111	1.289197591	0.452807777	1.312756086	0.224306222	0.445237506	0.997590278	0.855608466
Acc00604.1	3.542179829	0.993052313	0.520500429	0.23058264	5.2966028	4.254530799	5.887911592	6.581613587	4.067706514	3.109325046	3.03804173	2.918918966	3.955983656	3.675466809	3.224928084	3.948484758	4.274433247	3.392784905	4.130574482	4.379102624	4.257830675	3.246368809	1.852983785	2.990526055	3.085690853	2.780297782	3.043539617	3.874500341	3.536530899	3.400664904	3.176358276	3.270557095	2.690818571	3.335553764	3.971966548	3.312764796	3.493713309	2.949728076	3.441750166	2.925900877	3.17291045	2.897177311	3.34682351	2.983992934	1.507376911	1.410983215	2.200578766	2.166463853	2.050341928
Acc00605.1	0	0	0	0	0	0.120332379	0	0	0.0616926	0.061393559	0.138228773	0.067880038	0.047044014	0.052689272	0	0	0.060041955	0.070306828	0	0.129089026	0.077491327	0	0	0	0.064582517	0.061253408	0.111754921	0.058762352	0	0	0	0.134219034	0	0.142473606	0	0.133336733	0	0.123473719	0	0	0	0	0	0	0	0.140625832	0	0	0
Acc00606.1	0	0	0	0	0	0.413201361	0.312063793	1.061249793	0.07061404	0.035135877	0.553763701	0.427329383	0	0	0	0	0.446710504	0.523080882	0	0	0.532184637	0	0	0.049069911	0	0	0	0	0	0	0.143573454	0	0	0	0	0	0	0	0	0	0	0	0	0	0	0	0	0	0
Acc00607.1	2.025230336	3.81227117	3.646113943	2.845265138	1.672405986	2.084664152	3.224654693	3.027487517	1.617153132	1.737391261	5.460178512	5.738233549	1.958561825	1.830379749	2.6562977	2.415286941	2.510591043	2.754872344	2.545526925	2.166113861	2.930956547	2.880940369	1.451972094	1.353183699	2.196678299	2.300121767	1.804292254	1.780187973	1.972141677	2.394495891	2.116164068	2.300891512	2.274361585	2.067638578	2.711297713	2.152732364	2.580602579	2.239880001	2.565099535	2.531803546	2.229933871	2.401192778	2.27261145	2.459015464	3.197495375	3.609705466	2.544496246	3.290214508	3.250091195
Acc00608.1	1.625826979	1.860095703	1.617031325	2.609949453	1.893834199	1.474610057	1.976382621	1.78316912	1.309708139	1.112624066	1.479198587	1.452780844	2.208562101	1.891567636	2.098891787	1.957749944	1.59592281	1.844494786	1.469868494	1.559637629	1.069989273	0.904271054	1.182090545	1.198694851	1.326472544	1.300384277	1.562384828	1.795183194	1.437238591	1.228464837	1.450531973	1.343626136	1.550632275	1.598395	1.312728972	1.795067368	2.042271477	1.875398396	1.381451757	1.327344956	1.438834555	1.557112332	0.999762432	1.420927757	1.136407655	1.626208572	1.228547761	1.646198398	1.055455792
Acc00609.1	5.814819584	4.184614357	7.709769429	8.249859734	0.580112926	1.357637562	2.572656959	0.815119907	0.696040351	0.69266645	0.850664603	0.905094841	0.916783165	0.594461239	0.343286814	0.277000305	0.615833739	0.144223542	0.661723971	0.86061981	1.828056397	2.686834715	16.16509778	14.15864896	1.457291064	1.759125998	1.375487213	0.602709206	0.948983536	3.318274935	3.216361311	2.477965594	2.47559068	3.65328103	2.72126096	3.555754879	3.272706239	5.319030441	1.231400426	1.606774929	2.463656109	3.943989723	1.381658379	2.474943239	0.844143889	0.721180151	1.288358406	1.924446771	2.200733756
Acc00610.1	0	0	1.116902753	0	0	0	0.09317424	0	0.052708851	0.052453356	0	0.057995267	0.080386818	0.135049795	0	0	0.051298574	0	0	0	0.066206948	0.069941153	0.422997728	0.293020325	0.165533803	0.209334458	0	0	0	0	0.214336746	0	0	0	0	0	0	0	0	0.243351582	0.120718264	0.126358436	0	0	0.937555603	0.600738659	0.596219267	1.068701601	0.64161922
Acc00611.1	5.071319907	7.935003302	16.70346796	15.72775621	4.48223597	3.921571283	3.757581274	4.37362136	3.250505409	3.128980937	3.691162388	3.225684053	3.410731273	3.290509968	3.17134985	3.380958412	3.13767501	2.917071677	3.362223573	3.085711481	3.459913485	3.866606413	5.591522333	5.108426292	2.948450476	2.391943496	3.65808047	3.863815669	3.138149226	3.548532781	3.13340957	3.410665512	3.715409946	3.86587648	3.783626835	3.809383001	4.084629338	3.492146929	3.868577094	3.823376482	3.894713269	3.609561489	3.53911652	3.525376631	4.588431452	4.017629955	4.24788884	4.265022775	4.451213736
Acc00612.1	0.053472611	0.495538466	0.300547635	0.049312278	0.277402922	0.110660065	0.167148528	0.203010621	0.264757502	0.150556656	1.101688879	0.977973532	0.317259193	0.290724658	0.102597228	0.099343624	0.368105224	0.280174122	0.494419262	0.375924035	0.617608989	0.526973497	0.379415208	0.473093466	0.197971251	0.168989582	0.068514708	0.180130117	0.248167689	0.158675858	0.384506182	0.246861023	0.123312214	0.305717021	0.216878964	0.122619129	0.244526279	0.302797077	0.286241986	0.087311382	0.129936429	0.045335763	0.123879783	0.261063453	0.084095689	0.258644661	0.085566287	0.095859058	0.098659127
Acc00613.1	0.016514843	0.029151514	0	0	0.107093743	0.091138674	0.08259725	0.025079669	0.502298339	0.499863559	0.418772975	0.257058688	0.587906847	0.518783022	0.876668734	0.756821596	0.693497448	0.798746495	0.537503253	0.513297124	0.264110588	0.325508116	0.453100478	0.422105334	0.305713899	0.347945901	0.846421831	0.789982967	1.007344631	0.514568511	0.617518144	0.813250425	0.609353246	0.701403574	0.703314839	0.858398475	1.157990957	0.701384225	0.808273466	0.674145941	0.668840753	0.812104614	0.790703976	0.618152616	0.597371667	0.505916583	0.581391155	0.710538235	0.710979547
Acc00614.1	20.4680714	30.34337001	20.43899302	30.43829664	17.93028692	19.86548028	21.76535198	18.5389415	12.43570642	12.1428523	16.04012205	15.44237	10.9555313	12.11261009	14.39188635	14.05394751	12.85716841	13.14881371	9.48029666	9.626028804	12.2367055	11.29469843	15.25113887	14.51380224	12.14263348	13.88599335	10.00458838	9.490091862	12.15225513	11.37859186	10.37887998	11.23956828	10.72082678	11.10701614	11.46145796	10.60739972	10.17898746	11.22601455	11.48994922	11.47152878	11.40942508	10.3206736	10.12557274	10.69758372	12.3344374	10.8227752	11.29790171	10.53704731	12.44910318
Acc00615.1	13.63850188	7.124022284	2.307119949	1.633426585	13.42211208	13.99879158	16.0088294	14.48660487	9.53946363	10.70436612	7.499006548	5.888123904	9.539930693	10.50128897	13.09210285	13.33505521	13.98730481	14.88963448	10.79960063	10.86052939	8.138143426	7.528444443	12.23265941	11.88991774	9.368037929	10.02243007	13.94115584	22.75852469	12.85057261	11.63828711	11.93585899	10.66911373	10.69778937	11.69727024	11.59691266	11.17921541	10.72248861	10.45974392	10.99082126	11.85766764	9.878777927	10.08289638	10.39530717	8.729858366	8.913910393	9.587307078	10.1225332	7.439153504	7.874319741
Acc00616.1	1.511758189	1.262133614	1.037668414	0.502392352	1.837013468	2.818505471	2.332980319	2.68874778	4.893751447	4.275656325	1.489335924	1.505135311	2.622513352	2.657479009	2.752513246	2.437499576	2.531417079	2.316461464	13.22750872	10.16940669	47.30029916	44.79107989	1.507534618	1.392405534	3.297674886	3.8833042	6.090279183	3.661147143	6.140221967	4.243538197	3.956513513	4.317441388	4.103919831	4.716451763	3.09338103	3.643619171	3.072514642	3.393378598	3.895245727	3.758248815	3.088841786	3.856695586	5.23765014	4.787475186	3.341383257	3.733009929	3.290846282	3.808778515	4.422602421
Acc00617.1	0	0	0	0	0	0	0	0	0	0	0	0	0.029499199	0.033039088	0	0	0.112948879	0	0	0	0	0.153995992	0.103483749	0	0	0	0	0	0	0.081146454	0	0	0.16816419	0.089338831	0.110911383	0	0	0	0	0	0.088598905	0	0	0	0	0	0	0	0
Acc00618.1	6.912738103	98.56224365	52.53167131	68.0419252	8.69372287	7.064551691	8.032188521	3.817374528	5.350518374	4.81669963	4.813803842	4.419888663	4.381362855	3.023013479	2.605041743	2.508015739	3.380778364	3.09571429	1.58392809	2.325265357	2.357422214	2.424849102	2.135932232	2.99735374	3.757083792	2.190354859	2.62439227	1.975828003	2.407321308	4.662049631	5.020960979	6.088950656	6.798775507	7.071748118	5.947305442	7.756855954	7.94720777	8.962369722	4.876947985	6.042689128	5.09021	8.643254635	6.61438187	6.969552776	9.480598637	12.72167291	18.73410446	11.64125029	15.43110551
Acc00619.1	16.02968142	19.2921286	12.3473459	12.13111237	4.801511635	8.693982001	4.973739239	4.186738957	5.042290946	5.655476853	7.178150267	8.459942534	7.052753522	6.257404063	5.818693024	5.658558653	5.558081795	5.460623104	5.418728672	4.809052572	10.7425584	11.86597964	6.893254154	5.575271542	4.666069441	6.251078446	4.289452186	4.32516842	3.499057567	5.317669528	5.494196009	5.454725124	4.96509749	6.690891792	6.150030242	7.104738014	7.024076589	5.798612919	6.56584887	7.009651933	6.444068271	6.811930249	5.170436336	6.409496515	4.33581621	5.207091473	4.600707684	5.789567259	4.989790687
Acc00620.1	1.021078158	0.316206512	0.357992167	0.03303983	0.766686331	0.519005186	0.671949356	0.816117606	1.115027677	1.046576076	0.865900905	0.961968986	1.082162036	1.114626399	0.698870887	0.532491553	0.702909766	0.722000351	0.834792732	0.861673201	0.939020359	0.92472991	1.576119565	1.320743386	0.64995149	0.729672791	1.583746416	1.556893043	1.353956743	0.717624678	0.927445855	1.075099393	1.211770159	0.936384668	1.198820373	0.876334053	1.1468492	1.318705361	1.178111753	1.257743437	1.363924296	1.549151335	1.438683496	1.515936145	1.690354226	1.704068369	1.318600574	1.412988335	1.542399203
Acc00621.1	11.13358471	7.926418016	7.997703156	5.942928749	16.18229191	11.57707064	11.21212405	15.40841866	13.32553229	12.89418885	9.083212904	9.785345707	11.21901453	10.51939297	9.488318041	9.161947283	15.58355912	15.57303485	8.570174742	7.934706013	11.24396683	8.995478071	14.65816186	12.6027015	7.685561487	9.475237732	13.24654924	14.47547829	13.47233892	16.82418241	15.04545963	16.79546126	15.64106569	17.08927789	14.84828484	15.78372639	15.94690553	17.87717603	13.0857157	15.13439826	12.63861639	19.99479605	19.88485225	16.06589481	10.7818016	10.10290017	11.23363343	11.20845108	11.14795148
Acc00622.1	2.654402306	2.031524203	2.263281612	1.896882486	3.353675453	3.310791349	3.490386113	2.722048798	2.147721643	2.523405936	3.803187727	3.498952041	2.784185782	3.319466468	2.906688013	3.342230585	2.595964657	2.30549179	2.680730519	2.645668449	2.793452903	2.693600352	3.057971799	3.601157431	2.741510971	2.77216151	2.899091073	2.758409081	2.727486143	1.802057359	1.929834007	1.899187658	1.927484396	1.935989558	2.006202989	2.021467682	2.120111463	2.12153003	2.681540672	2.654880739	2.697457766	3.321750351	3.343239707	3.028617936	2.741951699	2.858425666	3.448191955	2.668964593	2.975836251
Acc00623.1	0.743633158	0.581549087	0.623127526	0.555565548	1.147569928	1.207766213	1.541821537	1.658200364	1.751081051	1.762470562	1.21583177	1.457849126	1.599308885	1.643377995	2.203412073	1.882875189	2.170786205	2.041113752	3.063644091	2.667936741	4.449202306	3.480935385	1.576256907	1.230711749	1.442788705	1.59317956	2.979072223	3.025066814	3.083006295	3.044651708	2.775156307	2.491494778	2.85089569	2.721605079	2.977915004	2.777311184	3.127958941	2.998295762	2.59142153	2.428444686	2.531325653	3.367857049	3.358314948	3.186312917	2.264985514	2.929138027	2.379907296	2.531189636	2.338824563
Acc00624.1	0.825130277	0.998739898	1.118941772	1.217492187	0.764388488	1.268490906	0.677974675	1.396260485	2.618020096	2.107496101	2.82088677	2.366857102	2.390575527	2.39260899	1.764100507	1.927151091	2.304535562	2.204427102	2.162370677	2.878614587	2.15739948	2.256954144	2.408797631	4.009346884	2.094770543	1.672214099	5.316423516	5.956219358	5.720728956	7.450467976	7.560687271	6.639042484	7.031365196	7.316919299	6.645464211	6.415197926	7.582454781	6.674900131	5.336421149	4.811760089	4.697511669	5.356718396	6.044221264	5.716552301	3.41102301	3.534990901	3.546121656	3.676846513	3.421772312
Acc00625.1	0	0	0	0	0	0	0	0	0	0	0.029375365	0	0.07997959	0.044788551	0.023708934	0.091828267	0	0	0.027420983	0	0	0	0.07014248	0.036441991	0	0	0.094997344	0.124877439	0.098311618	0.055002004	0	0.114092979	0.227967261	0.060554891	0.075177017	0	0	0.052479458	0.170092122	0.060529699	0	0	0	0	0.05830038	0	0	0	0.045597776
Acc00626.1	0	0	0	0	0	0	0	0	0	0	0	0	0	0	0	0	0	0	0	0	0	0	0	0	0	0	0	0	0	0	0	0	0	0	0	0	0	0	0	0	0	0	0	0	0	0	0	0	0
Acc00627.1	0.058635631	0.025875473	0.146474159	0	0	0	0.036657494	0	0	0	0.046463919	0.045634096	0.047439817	0.088554286	0.03750115	0.018155949	0.040364743	0.070898352	0.021686306	0	0.026047766	0.027516912	0.526995968	0.259386381	0.043417253	0	0.037565055	0	0.038875628	0.086998362	0.084326396	0	0	0	0	0	0.044689398	0	0	0.047870844	0.047494125	0.049713135	0	0.095423434	0.138323258	0.141808982	0.187656192	0.210229361	0.288493624
Acc00628.1	0.026013959	0.022959538	0.048737936	0.023989994	0.05060779	0.035890105	0	0.03950516	0.064401109	0.091555628	0.834863954	0.769339277	0.280625154	0.251440025	0.116462869	0.112769552	0.376067969	0.283089331	0.202045758	0.231011077	0.184899319	0.244160016	3.65472744	2.78744308	0.08668016	0.118750609	0.316652184	0.219079333	0.465678332	0.598256778	0.523764945	0.340271256	0.379938681	0.276210384	0.369284044	0.298265692	0.23791981	0.128894623	0.179041157	0.233619248	0.210709803	0.22055454	0.160710495	0.254010193	0.143191371	0.104856979	0.145695387	0.116586493	0.143990419
Acc00629.1	3.919038824	2.722424631	2.728529268	4.219361958	4.657165893	3.272593606	4.583647364	3.459847202	2.791928066	2.672802613	3.068368838	2.874930531	3.560131864	3.613532227	4.431295446	4.5288219	2.99475884	3.484074902	2.801809662	2.816919371	2.532303375	2.613531977	4.035866218	3.041517184	2.561712477	2.535012129	2.823082501	3.549968805	2.759955384	2.462215271	2.575363785	2.322892112	2.709845805	2.772056285	2.395685882	2.809279398	2.558168871	2.78729462	2.910939802	3.031153626	2.703532306	2.702662055	2.69335758	2.868498105	3.656767157	3.733800505	4.065779982	4.269124007	4.509149796
Acc00630.1	0	0	0	0	0	0	0	0	0	0	0	0	0	0.041391666	0	0	0	0	0	0	0	0	0	0	0	0	0	0.046162559	0	0	0	0	0	0	0	0	0	0	0	0	0	0.116183506	0	0	0	0	0	0.122830638	0
Acc00631.1	1.908403893	1.780466709	1.567321469	1.663490026	1.344908661	1.496800097	1.12771066	0.979276337	0.989281893	0.966084951	0.828631908	0.813832959	0.820184866	0.715934114	0.749603227	0.766305387	0.794845369	0.712976958	0.660699569	0.680336447	0.809061128	0.916035462	1.677693699	2.00882487	0.638795881	0.789463248	0.854161589	0.789647747	0.797298731	0.769294477	0.72686893	0.764365213	0.917698869	1.096066967	0.821741416	0.952506175	0.963023933	0.993075704	1.032908339	1.145411484	1.065813969	1.2190448	1.29203774	1.099059781	1.110078115	1.109951859	1.171323249	1.265356695	1.227287433
Acc00632.1	0.198095357	0.234354703	0.347447976	0.357592123	0.262383987	0.31400638	0.258228205	0.300830357	0.253404434	0.20174089	0.237131373	0.232896326	0.29780904	0.305538298	0.536429311	0.506367151	0.342372629	0.292185167	0.277472806	0.258880674	0.13855335	0.146368037	0.386785562	0.401902978	0.243428698	0.245680428	0.221417896	0.312359027	0.217965044	0.243888047	0.187905748	0.343757505	0.194393232	0.172122099	0.188042131	0.225517404	0.179890142	0.208835719	0.116033354	0.123876355	0.122901511	0.207259276	0.22783596	0.233210871	0.404341779	0.312597243	0.431645991	0.24178435	0.373270405
Acc00633.1	2.809274452	4.085042677	7.125882377	6.779199807	2.568076433	2.697700123	2.367504975	3.025809277	6.215062579	5.540309265	4.197264221	4.064513895	4.365522207	3.730584038	4.875644236	4.675041847	5.801709981	4.898161249	4.943289573	4.661559088	4.266177337	3.589177005	6.275598971	5.571945258	3.977029159	3.963229147	4.677811875	5.319538155	4.693319809	6.628648413	6.37166996	5.884731754	5.860065565	6.893549155	7.428755553	6.546060128	5.923397195	5.606329107	5.602655588	5.557001065	5.352884234	4.952447202	5.122487343	4.87390559	4.748981543	4.908562129	4.158712574	4.725520868	4.673274694
Acc00634.1	0	0	0	0	0	0	0	0	0.106765865	0.212496683	0.071766053	0.046989565	0.187254196	0.155013839	0.550264404	0.401947555	0.124691089	0.109506365	0.145147952	0.122871558	0.026821462	0	0.171362941	0.222575773	0.167650778	0.159008693	0.193404246	1.11864221	0.300227619	0.11197809	0.08683114	0.069684263	0.116029129	0.049313265	0.061220887	0.092301583	0.023008403	0.042736984	0.046171872	0.024646375	0	0	0.069937906	0.098257793	0	0	0	0	0
Acc00635.1	0	0	0.033590546	0	0	0	0	0	0.038044904	0	0	0.020930302	0.01450567	0	0	0	0	0.021678585	0	0.019901818	0	0	0.203544662	0.237937673	0.019913536	0.01888703	0.103376382	0.036237863	0.142643979	0.079804451	0.07735343	0.082770871	0.082691542	0.043930671	0.272692817	0.041113384	0.12298207	0	0	0.043912395	0.087133653	0	0	0.087532852	0	0	0	0	0
Acc00636.1	9.565799017	17.29097702	13.77970001	11.95047585	12.67596199	9.70932558	11.23528603	15.57387812	11.6355695	11.17085466	13.59909806	14.30172307	8.087616085	8.013466184	6.950916185	6.615261129	11.06054344	10.87817821	9.083571846	8.358620644	13.14696107	12.10105387	10.7480395	12.27632887	9.368463876	10.1384285	10.40557654	8.789638458	11.77000037	13.00743922	12.95422952	13.18777292	12.40111552	12.76521742	10.72044947	11.6454061	13.11309659	12.82922594	12.10269305	12.40248651	12.60630172	14.7356691	13.91193186	13.5902608	14.44156046	14.6643128	14.58901998	15.83379885	16.76076327
Acc00637.1	0.531519222	0.393038984	0.287082451	0.132477135	0.465775788	0.336925937	0.592737423	0.807172461	0.975455201	0.81905082	0.705769958	0.693165261	0.426157446	0.546721018	0.56044122	0.578253091	0.998801568	0.810585003	0.456919493	0.425228477	0.893416887	0.849426655	0.611577988	0.395410623	0.627581302	0.605319311	0.920321735	0.706520956	0.685749587	0.937819799	0.888357226	0.928466889	0.949662202	1.032500124	0.844833824	1.01020767	1.204350328	1.525242197	0.790958421	1.172807485	0.861047782	1.096148272	0.909659575	0.888370813	0.790728948	0.486393115	0.666632599	0.412039644	0.530094291
Acc00638.1	10.32122952	6.705505027	8.734405931	6.908746346	6.984004268	7.627162433	8.167018569	6.369913418	2.856702099	2.61033742	3.358414095	3.468206872	2.998652213	3.155172381	3.715095651	3.593421315	2.793139862	2.92902401	5.702887212	4.423181997	10.1501494	9.728176408	3.077965073	2.530429288	3.096665936	3.090237316	2.842978171	3.262699372	3.256215418	2.76497852	2.715911818	2.541656502	2.366745188	2.392539689	2.426768653	2.639285984	2.470115985	2.620522243	3.384023411	3.419399584	3.08958969	4.068847115	4.851537888	4.493329465	5.50870812	6.10977976	5.335758732	5.13961638	5.412406738
Acc00639.1	0.343532848	1.099089261	1.603088377	1.487223198	0.624995367	0.684600773	0.924695255	1.152073693	0.836963077	0.960528791	0.419674885	0.475306324	1.924985723	2.147336055	0.887997508	0.921887069	0.919675032	0.880753809	0.779977414	0.953333022	0.529888694	0.501558831	1.647595964	2.439002065	0.929163745	0.861162134	1.986879636	2.105532799	2.100485368	1.65653685	1.708586828	1.791535752	1.320358073	1.566577976	1.170785105	1.363995568	1.527312701	1.398190725	1.02893701	1.168601681	1.113029162	1.868905287	1.628567768	1.467543597	0.997998199	1.14623302	1.183419634	1.265899589	1.073993085
Acc00640.1	1.673849532	0.37879871	0.241231342	0.395799722	2.170881239	2.042862684	2.066063639	3.193708321	3.202750535	3.111699233	1.68349269	1.620023804	2.41912461	2.139014488	1.825393238	2.006716931	3.41251354	3.355883038	1.761971059	2.223284022	2.707378795	2.114848182	2.395663967	2.953404272	1.747894561	1.53722703	4.289422588	3.802441122	4.126060748	3.979983719	4.042919008	4.458158041	4.288926571	4.732338113	5.178748473	3.772725711	4.906660013	4.617699825	4.069840601	3.258698905	3.650222929	4.293815294	4.242380028	4.470182109	2.9699342	3.840569813	3.571300957	3.269960508	3.352278989
Acc00641.1	0.0398569	0.070354227	0.049782067	0	0	0	0	0.302636204	0.169150626	0.112220471	0.126333269	0.217134785	0.193480038	0.144465031	0.203927824	0.172778186	0.164624836	0.096384687	0.176892225	0.294950145	0.283290733	0.187043062	0	0.039181095	0.059024762	0.083973218	0.153206501	0.268527304	0.264252632	0.295680708	0.057319903	0.122668595	0.367653082	0.651064027	0.24248273	0.365586663	0.425279501	0.282119962	0.060958941	0.130158635	0.193701528	0.067583869	0.18467264	0.129725975	0.12536487	0.128524044	0.191335726	0.428703012	0.343175422
Acc00642.1	0.477459293	0.515042669	0.762010741	0.636005498	0.318218356	0.33851183	0.20728841	0.19133958	0.712961842	0.672163501	0.683126974	0.701892516	0.658130197	0.536805086	0.606488926	0.67760274	0.812576854	0.673531129	1.06443113	1.177769204	1.90892001	2.047707103	0.828132571	0.71056433	0.9722317	0.81965775	4.596778133	0.826533612	4.29990159	1.85958112	2.021816088	2.020546843	1.773930286	1.559863268	1.291014534	1.581481191	1.152342555	1.164088066	1.13594101	1.093615612	1.289120092	1.416817583	1.55677278	1.46769629	2.648987527	2.747817279	2.493693163	1.913954016	2.169702114
Acc00643.1	0	0	0	0	0	0	0	0	0.592580488	0.517498932	1.883221703	1.84958831	0.322768102	0.42347156	1.519953168	1.249400815	1.377079062	1.502249935	0.088528772	0.08856774	0	0.016047246	0.01617538	0.050422773	1.316638333	1.17672377	0.219070978	0.345572054	0.430756487	0.30441296	0.295063576	0.210485551	0.341711206	0.307217035	0.554764228	0.235239643	0.208494837	0.096817243	0.07844903	0.027917202	0.193882557	0.05798317	0.079219385	0.083473209	0.161334042	0.055133212	0.054718441	0	0.084121505
Acc00644.1	0	0	0	0	0	0	0	0	0	0	0	0	0.05053768	0	0	0.029012324	0	0	0	0	0	0	0	0	0	0	0	0	0	0	0	0	0	0	0	0	0	0	0	0	0	0	0	0	0.073677945	0	0	0	0
Acc00645.1	0	0	0	0	0	0	0	0	0	0	0	0	0	0	0	0	0	0	0	0	0	0	0	0	0	0	0	0	0	0	0	0	0	0	0	0	0	0	0	0	0	0	0	0	0	0	0	0	0
Acc00646.1	6.882688916	5.856792728	12.31100361	10.22736648	4.766376633	4.47909787	3.767050246	3.608948814	7.871942944	6.480926352	6.215462313	6.276271476	7.256583007	7.076145889	6.337088804	5.862693022	6.248849107	5.307298372	8.827785295	9.629308293	10.07245605	9.738613612	7.641783628	7.608544436	5.240581828	4.39587503	7.970218144	6.001935499	7.783349083	8.362217718	7.545109887	7.354107414	9.10396459	8.994319546	9.507044295	8.298395546	8.373278442	8.493458015	7.070761221	6.976179437	6.942317762	5.681218804	5.55571332	5.452496695	6.4333202	6.092929217	6.109432907	6.145935065	6.005991837
Acc00647.1	0.060753232	0	0.037941003	0	0	0	0	0	0	0	0	0	0	0	0	0	0	0	0	0	0.02698847	0	3.362384184	2.657678534	0.044985248	0	0	0	0	0	0.043685904	0	0.046700641	0.049620322	0.123204177	0.092876313	0.13891001	0	0.046459368	0	0	0.15452551	0.093831179	0.09886961	0.191091657	0.097953568	0	0.217821705	0.112092168
Acc00648.1	1.08894744	0.480544495	0.510043947	0.602534398	0.635534429	0.413150121	0.816938429	0.992214411	1.482710957	1.207246782	1.855237893	1.292422801	1.703315338	1.545904816	1.567012355	1.685909595	1.218150295	0.768065477	0.906177804	1.128184303	0.72561633	0.689888294	2.472522436	1.793059827	1.975484998	1.185371946	1.778973697	2.347695859	2.454718201	1.33293919	1.21369777	1.173018435	1.088187471	0.844929967	1.601035528	0.873980616	1.203421649	1.002029651	1.457299694	1.733608421	1.146643866	1.61567688	1.093196072	1.240504638	1.027544199	1.097331405	1.132639161	1.122474626	1.038061879
Acc00649.1	34.08730193	68.01406601	66.50587287	88.83328964	24.64117197	21.917252	29.71160505	20.93247682	14.79397527	16.82009383	8.518813109	8.428800137	7.879632868	6.896182711	8.3391649	8.700911982	8.609579616	9.030439077	5.373535522	5.001753826	3.877271491	3.646401094	2.165030555	1.961904266	16.05838403	15.67911287	3.443636442	3.836561887	3.810772795	5.487919951	6.543973637	5.282421928	5.809186082	5.433425241	5.01859894	5.613815857	5.232462238	5.349240692	5.046602345	6.300151217	6.035035243	4.827995027	3.945413426	4.503708475	4.226756355	3.732618662	3.661957058	3.91164217	3.240360383
Acc00650.1	1.757830418	0.508228793	0.738164244	0.698735273	1.591928856	2.446093875	1.932637111	2.048124508	2.336653544	2.1759942	1.621089461	1.95773959	1.73278623	1.537928827	1.366536017	1.548425395	1.89858902	1.7345651	1.233007308	1.233550035	1.45405759	1.464955038	4.085883006	4.722275265	0.953758991	1.181293986	1.495072092	1.45995665	1.707983673	1.956084937	1.896008027	2.028794776	2.120038874	2.747654677	1.905314708	1.806962616	2.471585613	2.574308139	1.92367181	2.152671259	2.062084935	1.901473357	2.106392419	2.022210087	1.835067544	2.27223271	1.964152949	2.146089584	2.628165562
Acc00651.1	2.614938809	3.439233244	3.163644785	4.255568061	2.69983385	1.881660479	2.077148382	2.569523867	3.017404442	3.031651112	4.428657354	4.397448866	3.849645429	4.03283365	4.171204187	3.778554329	2.315452012	2.471586486	7.524662088	6.366905584	14.94183941	15.78458917	2.667940409	2.943589547	3.599153962	3.939351235	2.86437759	3.868960664	3.372242784	2.616973151	2.890542468	2.777371004	2.916597671	2.479152548	2.433118474	2.680729783	2.501003086	2.801811779	2.65058635	2.91346679	2.940376165	3.060367327	2.581586861	2.670144512	2.902927557	2.92647952	2.592684882	3.25384144	3.165991125
Acc00652.1	0	0	0	0	0	0	0	0	0.074421411	0.185151675	0.104218135	0.02047137	0.482378701	0.381362756	0.252344189	0.24434175	0.054322645	0.148422718	1.050671145	1.557234983	0.327179412	0.197504565	0.024885201	0.051715665	1.499721178	1.366994646	0.50554841	1.258236709	0.453427881	0.078054605	0.264800645	0.161911962	0.121317588	0.042967417	0.160028143	0	0.160380644	0.037237401	0.120690816	0.042949542	0.085223102	0.312217071	0.162501302	0.256840644	1.406501908	0.763382929	1.094368823	1.084547734	0.679442927
Acc00653.1	0	0	0	0	0.073061181	0.777204511	0.704365697	0.427744473	13.90629097	9.120180977	2.231985005	1.7536983	4.162725261	4.628219186	8.250599512	9.698379887	5.196517925	3.678199939	4.416994771	3.418424493	3.553564931	3.648246848	0.266476629	0.332270161	4.546678769	5.815678676	2.093232466	5.730980421	3.36143995	4.429884265	3.969767331	4.074410454	1.991949493	3.128715997	2.970273446	3.961507213	2.576090938	3.110225982	4.221793849	4.047242161	3.467838903	1.910453955	2.697158829	1.466832274	0.708760279	0.363310462	0.991587455	0.504938882	0.277167084
Acc00654.1	1.458242659	0.273004988	0.864692862	0.54334825	4.221886252	1.402206472	1.399714152	1.140806907	9.835250898	9.943099638	2.929695969	2.865909434	3.042870846	3.327929949	1.723965927	2.006802532	3.336038801	2.885254662	2.756570505	2.234567943	3.140832037	3.898627998	2.21571455	1.404557067	5.638789477	8.01700833	1.151269139	2.054233876	1.445347006	2.513286015	2.859764731	1.768027786	2.01543157	2.045190258	1.852005782	1.981585681	1.706400978	1.876711051	2.117660619	3.030432557	2.123698636	2.597571331	2.092956582	2.660792557	4.123414079	3.871088333	4.501935514	7.023894995	7.19282895
Acc00655.1	3.172336754	11.61671747	9.667660836	11.08321715	3.135197214	3.272009933	3.680479591	2.478261255	2.923506632	3.26360892	3.788852694	3.543138528	3.376908166	3.45505675	2.423959308	2.654053194	1.690372485	1.856419701	2.741423939	2.590262251	3.570552586	3.313866646	2.47458373	2.331413955	3.636407567	3.722089269	1.993281074	2.055090164	2.31561971	1.95740875	2.18243321	1.971492426	1.957879096	1.768864157	2.118666325	2.063454027	2.092335637	1.597746832	2.146039333	2.22883776	2.421309471	2.159444079	2.414446578	2.20901868	3.418008631	3.209056269	3.648618357	3.773086864	3.902059653
Acc00656.1	4.586694799	2.923663416	3.426091186	5.142153457	4.140737219	4.508200079	3.467219223	5.007817101	7.516981757	6.815842	6.3902069	7.605956921	9.208571859	9.30849566	5.953234647	5.950093648	4.674306749	4.688062744	7.905364983	7.753551767	6.645349521	6.55590147	8.650283328	7.367522507	5.471747761	5.400224434	8.892253418	11.219601	8.46708303	7.761636746	7.95438698	8.234675914	7.904164726	7.957597392	7.842493487	7.126468738	7.585590515	7.532984383	6.785846475	5.947359125	6.410481047	5.794991485	5.833869965	4.683527548	3.936744509	4.712636044	4.917038126	4.191840836	4.683028001
Acc00657.1	0	0	0	0	0	0	0	0	0	0	0	0	0	0	0	0.041613636	0.046258218	0.054166601	0.049705253	0.099454264	0.059701766	0	0	0	0	0	0	0	0	0	0	0	0	0	0	0	0	0	0	0	0	0	0	0	0	0.108342583	0	0.240924007	0.082653821
Acc00658.1	0	0	0	0	0	0	0.016045086	0	0.013615105	0.009032739	0.005084346	0.004993543	0.031146808	0.015504182	0.012310768	0.023840728	0.030918579	0.015516202	0.014238234	0.009496334	0.017101768	0.018066343	0.030350999	0.075689424	0.009501926	0.009012119	0.082211643	0.034582455	0.068063878	0.028559568	0.055364845	0.039494878	0.07891405	0.073366724	0.091082509	0.029426441	0.039121346	0.027249746	0.029439882	0.041906401	0.02078831	0.076158517	0.089186927	0.0417671	0.060544472	0.041380122	0.041068817	0.149529205	0.118382302
Acc00658.2	4.209820825	16.40516363	13.76313746	12.64394095	4.415642329	7.982129769	7.061470933	6.847246384	7.997511794	7.991131168	12.6783835	13.13229076	5.54638722	5.614380688	11.03460445	11.69615284	7.807284986	8.010867393	5.513298569	5.439118035	4.506713835	5.030793929	12.84063837	11.91780261	8.721339977	9.128028728	4.657169375	4.533392584	4.331583291	4.966208921	4.764056983	5.168508767	5.269655651	5.336064273	5.48158854	5.275205229	5.628082487	6.02482655	6.843307109	7.193177454	6.335336992	6.377784169	5.986737486	6.851048564	5.571544275	4.821772852	5.87143839	4.5569742	4.414197315
Acc00659.1	0.024881764	0.010980139	0.046616733	0.619538939	0.048405206	0.017164037	0.046666323	0.037785792	0.043998718	0.035028355	0.059150259	0.058093865	0.046972032	0.037577609	0.05569705	0.038521974	0.137028765	0.030085394	0.082822371	0.07365229	0.154745516	0.175150151	0.141238956	0.073379622	0.055271742	0.069896783	0.079702804	0.108963103	0.181463657	0.31379756	0.21470114	0.248882524	0.114758766	0.121933378	0.201835336	0.209208553	0.170673689	0.193733246	0.190276465	0.060941326	0.080615665	0.168764345	0.096072471	0.060738751	0.039131231	0.120351995	0.11944658	0.133814813	0.06121048
Acc00660.1	11.13052296	6.061392305	2.415638559	0.655183035	12.95109929	26.73721855	21.1223088	23.73608067	52.29053481	49.34214249	104.7456116	137.3098947	92.24552176	100.8590327	228.251662	246.4828199	343.3067155	338.4618479	43.91048938	35.95585442	4.804253277	5.445677035	0.597459575	0.543209739	98.08196252	82.88075107	7.838818041	23.2148372	13.55539036	19.03265138	17.99399755	10.69003208	11.58999571	8.059287708	10.9658695	10.98179743	6.497751707	5.64349485	7.062951528	8.700409699	6.07432947	1.940903747	2.255516317	1.670064497	0	0.063638119	0.126318731	0	0.097098178
Acc00661.1	0.154428965	0.064903206	0.055109964	0.067816152	0.123985948	0.0710192	0.064363353	0.167512834	0.020805986	0.0310577	0.058272506	0.062954967	0.043630711	0.053308772	0.112876541	0.182161591	0.227804642	0.195617038	0.054395559	0.054419502	0	0	0.090442987	0.036145357	0.005445154	0	0.037689631	0.069362133	0.068257961	0.076376012	0.021151511	0.022632855	0.056527908	0.036037189	0.044739051	0.123662417	0.0112094	0.062462737	0.022494346	0.024014798	0.011912907	0.012469499	0.034072854	0.011967485	0	0.035569814	0.011767407	0	0.009045323
Acc00662.1	18.34932096	6.175011204	14.39973982	12.66083104	6.734193632	6.92081222	7.592664074	5.746848591	3.797192528	3.314181585	15.13309992	14.31489191	5.007910268	4.678477871	7.485978284	7.65733447	9.602488492	9.080446022	4.296470685	4.55886862	9.2264538	9.912045084	5.037225504	5.753188898	4.170562608	3.244809982	3.326506509	2.757095617	3.209167865	3.917280428	4.619646407	4.198319739	4.60019563	4.312760864	4.818742799	5.516115784	5.164729283	4.547441282	2.422815511	2.371031675	3.065213115	1.343061767	2.854374942	2.93603503	4.152193034	4.895351781	5.421830867	5.99513965	6.765635195
Acc00663.1	0	0	0	0.040002284	0.182837014	0.643335987	0.677957202	0.345834069	3.175559857	2.778504351	0.481219672	0.413547164	0.362646047	0.340653167	1.560510229	1.450581799	1.702066623	1.51227403	0.312838146	0.272850738	0.057808438	0.040712633	2.852121316	2.291989523	1.726395561	1.690713888	0.47242455	0.723304637	0.402628907	0.691861307	0.826568632	0.63413919	0.600187663	0.885709509	0.85767306	0.779174183	0.578551544	0.844353105	0.497572391	0.566618265	0.544591788	0.367765217	0.435463995	0.282367386	0.034109351	0.069937802	0	0.019440297	0.026677537
Acc00664.1	0	0	0.017802858	0	0.018485874	0.019664758	0.035643593	0.021645503	0.352863889	0.15049434	0.011294696	0.011092979	0.015375897	0.025831496	0.072927831	0.017653779	0.039248305	0.034468696	0.042172981	0.021095772	0	0.013377914	0.391057308	0.546459505	0.073878675	0.020020105	0.018263027	0.057617779	0.037800377	0	0.020498508	0.043868239	0.021913098	0.023283084	0.028905226	0.065369801	0.021726673	0.080712466	0.021799886	0	0.023090248	0.024169066	0.044027914	0	0.08966494	0.068943361	0.045616464	0.153311011	0.087660704
Acc00665.1	1.449054812	1.144291883	1.845620201	2.391298582	1.496050473	1.381016275	1.3231082	1.679370717	2.306142695	2.147334905	2.107655647	2.2554991	2.612131754	2.666429994	2.658341056	2.745247682	2.014745488	1.913479642	3.427137066	3.647345188	1.965024984	2.156385251	3.355106005	3.008287287	2.075340155	2.242859457	3.56678146	4.117031521	2.869543982	2.673329554	2.303310249	2.552644599	2.740730154	2.289173688	2.532611447	2.521290616	1.772857998	2.132350587	2.289152787	2.210390694	2.486425085	1.794335886	1.82574743	1.706582723	2.173960108	1.967442587	2.120446522	1.777363815	1.735471805
Acc00666.1	0.947468869	2.987331305	2.146456576	2.012644591	1.118640473	1.415353332	1.258197519	1.349532093	0.970588377	1.085469262	1.071819169	0.905200527	0.948067737	0.83288947	0.794023821	0.768843422	0.84116103	0.900692053	0.734673736	0.889733348	0.911455491	0.778876772	0.012363716	0.064234744	0.764460002	0.743409299	1.3060926	0.77040649	1.412311041	1.134311352	1.240431571	1.005534153	1.145210297	1.15276528	0.874574734	1.158752049	1.145427701	1.165541629	1.069337081	1.066931213	1.153803155	1.074751896	1.009194173	0.978313864	1.736704759	1.780469442	1.756618802	1.780501337	1.848584914
Acc00667.1	159.1225186	543.9234913	585.0040576	758.1758114	225.640358	235.3490289	208.1284377	252.4814701	17.09292964	21.87294803	125.2901996	128.9367436	16.21004398	17.49297449	15.54607936	15.25791948	18.91916328	18.93875082	26.22912129	23.53407318	55.2499249	60.1046973	9.861989269	14.11229859	31.58151785	36.69691451	9.009325779	14.6064704	8.458950978	7.05317058	7.149153293	7.039019576	5.898973048	6.005327807	5.615527998	6.429282695	6.396211224	5.512193389	4.495326326	5.061511753	5.205400225	3.797998746	3.605302195	3.829655543	1.738982201	1.752328988	1.769392134	1.609504914	0.988099045
Acc00668.1	0.913966697	7.167315234	6.755805685	7.185012974	0.582963604	0.516783712	0.48708532	0.682604509	0.021195779	0.010546518	0.142474129	0.151590414	0.088896234	0.054307493	0.067078225	0.037114865	0.010314332	0.024155376	0.022165856	0.011087806	0.106495042	0.126564273	2.934221957	4.24195517	0.033283005	0.094701983	0.057593599	0.020189031	0.059602928	0.111152698	0.064643331	0.046113747	0.023034775	0	0	0.022905307	0.091355231	0.021210985	0.045831538	0.048929413	0	0.025406221	0.023140798	0.048766767	0	0.048314936	0.047951459	0.026859771	0.092147841
Acc00669.1	0	0.178084136	11.90802603	9.427891175	0.10903777	0.139189613	0.042048301	0.331954086	6.303503801	10.43913394	3.27775614	2.761198376	3.283114402	3.311409378	3.301479951	3.436280439	1.736277569	2.073776789	6.878067214	8.585814364	2.943014468	2.840716505	4.438268674	4.38032394	13.01080981	14.65463865	10.8154214	5.992774194	8.807044758	8.108119406	8.85055129	8.978766111	8.582401636	10.02536872	8.08149475	8.91974335	9.073262206	9.331117741	14.29868171	12.93146372	12.06699988	10.52090768	10.10217049	9.714245879	3.146854108	3.68703352	3.201883783	5.033911144	3.991712328
Acc00670.1	8.94869944	2.399120759	1.952988788	0.842993557	4.679806443	5.874332439	4.962860672	7.233184345	17.11724265	13.90172582	13.74378885	13.72299185	19.72198893	19.56005228	11.84651725	13.1095266	17.00701193	17.39372896	23.52352582	26.47116463	14.12723949	11.42445742	18.86659789	22.4653732	12.64666643	11.33588757	16.24351525	27.56806172	16.04466929	13.17021358	12.62733724	14.14100331	17.38194157	16.58248519	16.78152672	14.67322092	14.33727561	13.41755862	9.30832215	9.50543117	11.26219653	7.260667066	8.805278875	7.281542018	6.393608347	6.554726258	7.082818339	5.088628647	6.480010628
Acc00671.1	3.719713596	5.387873124	6.000568527	6.770107533	4.474198745	5.030340493	4.945457742	4.29995065	4.081938553	4.124328063	4.285249558	3.96429075	2.969773273	2.920011061	3.665777686	3.440123853	3.638283951	3.453327871	2.653454548	2.538414681	2.925510646	2.910887757	4.679752765	4.582863819	3.528257388	3.811636275	3.583996491	3.421886366	3.897740502	3.844356806	3.895662342	4.115633351	3.802369162	3.98397744	3.871202969	3.878523422	4.016867228	4.064025836	3.947843635	3.757963978	4.1099744	3.661276362	3.274174567	3.609708775	3.403464529	3.3389016	3.533654696	3.378106134	2.933534413
Acc00672.1	3.775973296	3.071804856	2.583693752	3.06836542	4.201662653	2.77840732	2.914879324	3.839451277	3.073400592	2.349731498	2.150877754	2.00173015	2.119309617	2.135601962	1.623980418	1.653815282	1.921279684	1.896843727	1.602983267	1.360705686	2.187918818	1.602516472	1.180420523	1.689205637	1.872071934	2.044595892	2.38402697	2.175288041	2.32207159	2.793108048	2.833245824	2.677976876	2.793195627	2.914188291	3.062985564	2.911351524	3.503499088	3.021375674	3.431607297	3.127428155	2.553175031	3.173550901	2.873667578	3.704815527	3.408139418	4.023421562	3.432710583	3.806390305	3.863726152
Acc00673.1	9.203738862	4.749563071	9.736756471	14.28524166	4.826858505	3.469376838	2.578268911	3.513325529	4.446743264	3.292340366	3.82594444	3.366196767	5.533928028	5.499202884	4.374567182	5.014486072	4.431632704	4.459530688	4.575855369	5.433893879	4.91524024	5.286878205	5.138768279	4.944088643	3.128190678	2.825655507	3.222074858	3.422311282	3.20110735	2.238638265	3.110166124	2.708826077	3.634080156	3.779124635	3.875723972	4.459403502	4.063141646	3.631145671	4.461440384	3.12058681	3.340452742	4.605178801	4.893634565	4.41977735	3.796616915	4.541006232	4.909240761	3.967049724	4.082928318
Acc00674.1	0.538366532	0.432175592	0.239912424	0.25447717	0.645598408	0.795010479	1.001262257	0.870980035	0.535798944	0.656980762	0.625982305	0.637962947	0.506342747	0.62920719	0.778610893	0.717060999	0.787781787	0.802520379	1.855063119	1.38540315	4.977874494	4.768575359	0.099818644	0.11701747	0.851362743	0.963272063	0.610084609	0.585079588	0.642131259	0.529844437	0.361834405	0.478765334	0.411759491	0.397729379	0.274315929	0.430124218	0.395885054	0.379158215	0.500661562	0.507998338	0.460174505	0.637645526	0.564074586	0.41385315	0.561618301	0.53651388	0.545464914	0.523781919	0.695481985
Acc00675.1	14.77545794	64.6072454	51.83593882	63.49522724	19.0655986	26.42107665	26.25813713	23.23551233	12.66150515	15.02864825	17.11675519	18.27035182	12.20371872	14.36289401	21.84173595	21.78386424	18.01941724	19.8505696	17.54986019	15.61496497	11.01727048	11.49787635	10.97472207	10.00278488	21.73313107	22.08768185	13.51818369	11.5211149	13.12787576	10.64596014	9.59989899	9.964444952	8.071536405	8.004417368	8.264129572	8.140829356	8.650719318	8.175715052	12.23594031	11.22601548	10.93516928	9.79275722	9.884875911	9.561252011	13.21098165	13.3423502	11.7217482	10.03929594	12.26989896
Acc00676.1	4.854511636	13.64699137	2.470266899	6.300703685	0.233185441	0.248056182	0.674425828	0	1.14457205	2.404606203	7.693602955	8.115917524	12.9950131	13.35964332	9.774255605	8.573533766	10.89193511	8.551003171	31.25385723	32.86425822	5.111762019	3.712552021	12.07708748	9.721147265	6.922864943	8.965121072	1.612620758	1.93814695	2.384117114	1.067065905	2.844306544	2.213459848	1.10566922	1.76219197	3.2815599	4.94754629	1.644394167	2.545318182	0.54997846	0.293576478	0.582532359	0.304874654	0.277689571	0.877801808	1.131056022	2.029227294	1.726252541	1.933903512	1.548083721
Acc00677.1	0	0	0	0	0	0	0	0	0.104355023	0.311547557	0.116909215	0	0.397882337	0.713004829	0.471788666	0.182730846	0.304688709	0.594631337	0.436524361	0.109179126	0	0	1.256200915	1.015232718	0.54621705	0.103612116	0.189037053	0.795187307	0	0.437798209	0.212176093	0	0	0	0.299192401	0	0	0	0	0.240898441	0	0	0	0.240097672	0	0.23787313	0	0	0
Acc00678.1	72.29409407	179.7249666	184.6907824	249.4575518	6.054378556	1.392536083	8.360942265	1.724400218	0.356966149	0.177617917	9.697820915	8.640894829	1.769341593	1.067048607	0.564844913	0.156266379	0.60797655	0.508512316	0.93325898	1.493871629	1.008856911	2.605187367	5.371341843	5.95336467	2.428970717	2.037943136	1.454933457	0.425013905	1.003795516	5.99028722	4.536178539	4.659714612	3.879373901	4.121908803	2.814471968	10.22255949	5.577236882	9.109167158	2.122632382	3.090145514	3.065827632	4.064820177	1.364030324	2.258573962	2.182645608	2.237647929	3.634059229	4.071200324	2.327845103
Acc00679.1	0.346590576	0.429430563	1.223770987	0.762182141	0.648327316	0.75404199	0.566700344	0.728774662	2.30537251	2.439637667	2.635531309	2.72333181	4.324831332	4.533772944	2.515060301	2.604534538	1.725209505	1.531233916	1.868558056	2.199851494	0.568490885	0.575531792	2.843884991	3.007455032	2.43804147	2.120448048	7.549498359	8.451191886	6.752313038	4.054588023	5.233689844	3.836055551	4.119295103	4.322391479	3.784665333	3.72932361	3.840414503	3.981861546	3.333458567	3.221399531	3.573959917	3.254958329	2.923543323	3.275772882	2.002115447	2.493172133	2.250438557	2.043201911	2.508704186
Acc00680.1	0	0	0	0	0	0.06057532	0.018299421	0.044451206	2.836453019	3.543832688	0.533480128	0.580903793	5.383698158	6.993436569	14.86413597	13.78550742	6.830877104	6.54760458	8.281740186	7.397278837	0.468109607	0.412093274	0.816921413	1.654539264	6.177059377	5.108325987	8.363604151	17.26542488	7.025230218	1.585179756	1.641733737	1.148619652	0.810013271	0.836747487	1.216875334	1.1858169	0.780813163	0.53869114	1.052053795	0.788605135	0.521599475	0.248167969	0.565098277	0.714530672	0.02301699	0.094388058	0.070258478	0.078709873	0.036004004
Acc00681.1	4451.048591	4072.071324	4895.322341	8406.762886	3393.655731	3407.096046	3043.620208	2855.405076	906.3853632	1605.382853	997.0270974	850.9302801	191.473665	224.6876572	731.5099583	720.7827853	1224.988507	1186.135182	482.7657481	405.2098712	608.4056147	578.4798069	211.5438143	217.9729727	445.4555285	511.6749574	138.7401208	70.20846246	231.4214083	605.0753089	625.5806306	924.9241542	663.5071109	940.4646299	819.2094907	930.4515925	911.6475925	913.0331904	949.7263745	977.086973	1304.890005	2216.90499	2257.33393	2855.2574	2707.697942	2543.687198	2905.249714	2222.025084	2045.866633
Acc00682.1	4.340467045	2.371467647	1.666296352	1.195631231	4.715471266	4.044057798	4.111437464	3.72376578	1.568286252	1.441649087	8.211532722	7.472625758	1.413802782	1.311035456	1.412034585	1.407982344	1.248223594	1.204134184	5.913955157	4.977973825	18.72244776	21.19810484	1.333238443	1.496175548	3.179152939	3.292388388	1.649177794	0.8798208	1.4700168	0.933939536	1.053879662	1.098772949	0.866620951	0.859414546	0.952621845	0.603225034	0.701719366	0.82460597	1.077679579	1.288585522	0.928394588	0.923978828	1.030221535	0.932647986	0.945620338	0.954302167	0.902021806	1.111578639	0.982263565
Acc00683.1	0	0	0	0	0	0	0	0	0.016416141	0.016336567	0.257474655	0.108375551	0	0	0	0	0	0	0.085837331	0.18892525	0	0	0.46109838	0.912610083	0	0.032598547	0	0.015636414	0	0	0	0	0.035680889	0	0.047066106	0	0	0.032855836	0	0.037895854	0	0	0	0	0	0	0	0	0
Acc00684.1	1.967792081	0.651279127	0.153613236	2.722037753	2.233093521	1.187751365	1.999096391	0.560309314	0.521950503	0.605990542	0.682199652	1.24431526	8.822689753	10.77296373	0.078657875	0.076163445	0.423321007	0.198277071	0.181946288	0.36405275	0.109269283	0.577161449	3.723327903	9.79303474	0.455333877	0.431862265	0	0	0	0	0.353745688	0	0.378157456	1.205398541	0.997643234	0.564047994	0.374940295	0.522324958	0.56430563	0.602448537	0.398471715	1.459811581	0.949745004	3.002229712	30.94721351	32.32196108	37.78607244	69.67036372	73.67205913
Acc00685.1	0	0	0	0	0	0	0	0	0	0	0	0	0	0	0	0	0	0	0	0	0	0	0	0	0	0	0	0	0	0	0	0	0	0	0	0	0	0	0	0	0	0	0	0	0	0	0	0	0
Acc00686.1	6.983722672	3.004289879	3.822466939	2.755946809	5.647961202	5.071093946	4.66577283	4.489775627	3.198974868	3.340954624	1.462654528	1.604438621	3.090187624	3.499625146	2.948725527	2.711711394	4.053998942	4.154497869	2.16326945	1.880389299	2.328564446	2.69989042	2.812163539	2.568599274	2.449495391	3.103249625	1.873609439	2.147995588	1.938976051	2.276282979	2.757964851	2.619117817	2.112941365	2.754090409	2.900578527	2.74848676	2.448186532	2.613050661	2.150909424	2.413719252	2.04522417	2.804693684	2.283100705	2.743793617	3.154217352	3.36253592	3.759189172	3.609756129	3.675883815
Acc00687.1	0	0	0	0.621493654	0	0	0	0	0	0	0	0.043707868	4.240821104	5.46217514	0	0	0	0	0	0	0	0	0	0.055208357	0	0	0.071958848	0	0	0	0	0	0	0	0	0	0	0	0	0	0	0	0	0	0	0.090548789	0	0	0
Acc00688.1	3.355190249	2.64504118	4.105465333	5.265292822	3.842576414	2.604782679	2.453100784	2.763519155	1.178559748	1.09679202	0.657918688	0.570929783	1.226917247	1.003127093	0.825608167	0.869860175	1.311446376	1.356875884	0.773992837	0.837458538	1.010494609	1.110188077	0.737068392	1.129248596	1.048492238	1.218094568	0.969101362	0.712628227	1.22913206	1.679065684	1.54571306	1.828989888	1.932150088	1.857869992	1.71833348	2.025613763	1.699002842	1.77917108	1.730820849	1.578532523	1.695084058	2.121423419	1.77416618	1.850923924	2.352140342	2.475596022	2.402372592	3.455943286	2.839917961
Acc00689.1	0.276756541	0.106472853	0.008863448	0.06544206	0.230087458	0.381826588	0.141966026	0.107765723	0.060232845	0.039960587	4.94283815	4.164208652	0.313860947	0.437261689	1.874417468	1.744661386	3.141122336	3.586609558	0.083986068	0.063017277	0.258497299	0.253095818	0.033567993	0.013951996	0.057799849	0.014951011	0.00909255	0.043028949	0.10350749	0.031586682	0.071438653	0.032760794	0.065458792	0.023183738	0.071954728	0.021696959	0.021633968	0.080368076	0.065120607	0.023174094	0.057479313	0.060164849	0.032880039	0.046194122	0.022320588	0.068649189	0.034066369	0.025442809	0.008728667
Acc00690.1	0	0	0	0	0	0	0	0	0	0	0	0	0	0	0	0	0	0	0	0	0	0	0	0.11033204	0	0	0	0.756159709	0	0	0	0	0	0	0	0	0	0	0	0	0	0	0	0	0	0	0	0	0
Acc00691.1	0.109779624	0.080741568	0.228528254	0.43869988	0.071188755	0.214564411	0.114385678	0.16671286	1.857125426	1.841683969	0.804669798	0.733340328	1.297736095	1.276616473	0.532432885	0.634520814	0.31488436	0.287599665	1.779714024	1.624788495	1.771886317	1.63140647	2.613782938	2.572051015	1.029638601	1.195004297	2.063030203	1.805897314	2.074351779	2.226044351	2.802347777	2.435490708	2.869155644	3.466958673	2.894150674	3.21665075	3.430429486	3.431995157	2.910299817	2.808263256	3.082564034	2.699164055	2.79758617	3.007359163	2.661672184	2.640246031	2.356881074	2.181192045	2.453079425
Acc00692.1	9.170516005	16.54273715	24.91907815	30.48769614	6.095937383	8.685913043	6.362202873	6.199244939	8.397924897	7.770391389	16.66370806	14.79996839	5.078138428	4.984171257	5.249188718	4.895794038	5.867706449	6.082969955	6.134835006	6.233268134	9.552423283	9.848362807	4.32436452	4.210778619	10.39844482	9.872518978	6.980149559	4.822668098	6.651878752	8.4453519	8.496045886	9.44497578	6.806239969	7.818753351	7.462238134	6.724037082	7.033168489	7.24408254	7.188772658	7.956320447	6.26373898	7.019482909	6.65996791	8.397712011	8.816171793	10.12757351	8.510324436	10.46166713	8.999233042
Acc00693.1	0	0	0	0	0	0.025559207	0	0	0.013103821	0	0.117441965	0.144180639	0.119908642	0.078340277	0.035545394	0	0	0	0.232960343	0.109676651	0.0329191	0.104327411	0.070106965	0.036423539	0.027435307	0.06505267	0.213635799	0.24962842	0.196523679	0.082461232	0	0.085526407	0.056962959	0.181572692	0.225416857	0	0.056478348	0.078679329	0.113337333	0.030249526	0.120045909	0.157068335	0.114450284	0.060297947	0.116541722	0.119478555	0.177869566	0.099632751	0.022787344
Acc00694.1	0.125410913	0.193700197	0.039160186	0.231307121	0.36596327	0.51906872	0.117605532	0.714190321	0.04435312	0	0.472044746	0.610018769	0.388949589	0.227281745	0.100260145	0.077664524	0.237415252	0.151638634	0.092766103	0.208815604	0.306412791	0.294268262	0.029661794	0	0.185723158	0.088074738	0.321379189	0.105616138	0.20786968	1.023404897	0.991973233	1.109693533	2.554669103	1.843732986	1.97102929	1.629633094	2.437352879	2.707481342	1.390616058	0.819095983	0.863440744	0.850618573	0.58107792	0.408186616	0.098616067	0.202202352	0.100340586	0.112410558	0
Acc00695.1	0.007431428	0.032794343	0.12994803	0.01370648	0	0.010252754	0.018583752	0.033856407	0.115641517	0.099388111	0.088331934	0.092537995	0.144299523	0.130190178	0.147338733	0.128859856	0.071621082	0.083865543	0.137425157	0.126486795	0.099038118	0.139498756	0.260133365	0.102275907	0.104550614	0.083504189	0.133306926	0.240324711	0.137957747	0.36386113	0.395435733	0.354514356	0.468424451	0.534127717	0.828878715	0.397627009	0.453111557	0.61018362	0.295514982	0.376160701	0.349123055	0.088208377	0.183641158	0.290253142	0.116873109	0.143781951	0.178375339	0.173187832	0.164535411
Acc00696.1	0.011785677	0	0.029441094	0	0	0.016260085	0.029472412	0.017897892	1.867331376	2.049085428	0.775151964	0.935583497	0.889964551	0.818767021	0.376883843	0.328438758	0.462455531	0.513016774	0.165638814	0.156990053	0.115182389	0.055308594	0.100350403	0.996382367	3.481995139	4.295739305	0.453031302	2.223297093	0.843906039	0.734434876	0.661029851	0.689188477	0.489217227	0.654566288	0.358510463	0.468450232	0.287440136	0.450483194	0.108153277	0.173195464	0.248202505	0.079938144	0.018202554	0.057539916	0.092675914	0.057006799	0.018859311	0.105639492	0.0579868
Acc00697.1	3.124952832	6.758556977	12.37117914	11.42742264	3.004544069	1.584735648	1.861761273	2.137867824	1.715214705	1.862073363	2.004306255	1.890251532	1.727239589	1.808343944	1.771038948	1.609491673	1.40042044	1.462137521	1.30738135	1.305094764	1.88987753	2.040029775	2.07461372	2.041641298	1.449049949	1.629668924	1.828567075	1.565999124	1.887233893	2.11742454	2.07464059	2.053293725	2.217810237	2.091126399	2.149011368	2.163957715	2.505497251	2.447371659	2.188606739	2.368115319	2.180316929	2.675665431	2.538626582	2.964465817	4.136026963	3.85987844	4.332129636	4.035123764	4.833263084
Acc00698.1	0.280157994	0.123631662	0.069984591	0.258360845	0.472352286	0.309215516	0.385324711	0.893448811	0.554855499	0.295803193	0.444004368	0.414270939	0.876437908	0.727745358	0.483782068	0.451090543	0.597867992	0.429081602	0.911821178	0.621969907	0.970747972	0.762551363	0.503591859	0.936386161	0.394146208	0.314803121	0.466658085	1.019252337	0.482938884	0.457241009	0.443197842	0.215562346	0.387640348	0.32034743	0.511330352	0.513948785	0.256228341	0.634575498	0.257091768	0.36595904	0.544618691	0.190021416	0.692310294	0.319149738	0.396540793	0.406533558	0.448305758	0.301339483	0.827044508
Acc00699.1	1.315522357	0.36814119	0.480911358	0.769327756	2.260999031	0.501695622	0.922727299	0.503503133	3.063846404	3.831946914	8.449723693	7.516379875	12.31632504	12.98665037	11.3959649	10.81599958	2.930331709	3.517519861	19.46967557	19.00335933	41.23078827	41.40808625	0.263080435	0.304904736	13.74812828	10.92128036	9.332385219	5.894288141	7.417210656	6.950510475	7.090812147	7.110117005	8.056986719	7.494982084	8.350450299	8.044402703	6.227724317	5.253913207	7.639130067	6.601222863	5.648316172	4.007974356	3.964442751	3.794399454	10.64729224	11.72608147	10.23447581	12.88439896	14.95781673
Acc00700.1	1.012834159	3.594273286	3.136270229	2.763179663	1.039921003	0.524007955	0.342982224	0.704964333	0.925353425	0.965426108	1.053396521	0.607612467	1.980325099	1.886543344	0.283399697	0.261345155	0.711760321	0.765407811	0.655541775	0.780750383	0.787381596	0.39609119	3.293844768	3.298126261	1.12494252	1.215141863	0.865166121	0.483349147	0.839390714	1.377524238	1.092449918	1.396257238	0.843439424	1.034042866	1.668851733	0.935471755	0.836263892	0.806531185	0.774537139	1.033612686	0.581104584	0.966051781	0.945089391	1.064516091	1.028729371	0.578358199	0.810363073	0.832188199	0.596952204
Acc00701.1	25.57782597	15.68250699	5.204969516	4.102224842	16.45172356	25.61064085	24.29532321	19.85754426	4.00215805	4.361249565	4.764460495	4.403553124	4.706334082	4.754318108	4.923998742	4.66189478	7.285391299	7.782242591	5.35143292	4.756913373	5.765378007	6.904925161	6.462912686	7.436320501	5.311696279	5.818889656	5.496091317	5.713981203	6.092956083	6.763207337	6.590640162	5.434907059	6.256365024	6.587619781	7.558755254	6.445388113	5.532529572	5.743713662	4.504487071	4.33005694	4.870098938	3.771423706	3.906992097	4.494654079	3.517125233	3.684570572	4.478176231	4.052918752	3.201758896
Acc00702.1	15.83757229	8.318987144	5.577194582	5.479962831	10.47503501	16.90304197	16.09819541	14.31400391	6.944826196	7.842667231	9.77612557	10.52513616	6.548388449	6.632750095	6.405096725	6.762427095	8.198973729	8.444472635	5.525947173	5.383062099	7.10760286	7.885112238	7.334197924	7.612460181	7.725322803	8.832089702	5.327532174	5.671612466	5.332261095	6.232456689	6.47078909	6.424708602	6.366047593	6.220133994	5.92143337	6.343318887	6.298874462	6.272957597	6.620435489	6.175724251	5.864335794	8.266474748	8.426036615	8.850698825	6.713624446	6.538666376	6.803702847	6.351767057	5.576398979
Acc00703.1	0.954547137	0.569905675	0.631190391	0.245960714	0.91028654	1.4234561	1.78149934	1.438929781	0.858862061	0.815175268	0.622917772	0.617255209	0.878287288	0.852241146	1.167118096	1.056214438	0.884199269	0.893920365	1.152564994	1.127102215	1.016447475	0.915674997	0.969467842	0.910763154	0.769167489	0.828101899	1.348969572	1.640865118	1.610090832	1.197583438	1.352586979	1.382510122	1.294861037	1.157977257	1.352191248	1.223204024	0.930787663	0.933999454	1.105680367	0.905367782	0.864132502	1.035421699	0.986455845	0.810980205	0.662295896	0.927947051	0.819884412	0.767520661	0.690658052
Acc00704.1	8.850868734	18.65002788	20.1571055	23.53330767	10.44886928	9.445324643	10.54644428	9.113875719	9.783049702	12.92167289	7.063540332	7.663508982	7.018085034	7.601289943	8.555534672	8.588727584	9.139401357	9.736381228	8.710631539	8.527860395	7.942073265	7.632671777	9.22041275	10.01459058	13.66754768	16.15949128	6.591152718	6.897468949	6.16908788	7.482698543	7.77871774	8.013065975	6.78422555	6.734676289	6.750077497	7.632723894	7.898843413	7.442950665	9.56454614	9.037593047	9.170719412	9.235747974	9.307959218	8.987032912	11.75833485	11.40413952	10.99554065	11.14288059	10.82477385
Acc00705.1	0	0	0	0	0	0	0	0	0.090886904	0.045223175	0	0.200004749	2.460373026	2.018198042	0.082179869	0.039786874	0.176910272	0.155366362	0.190093137	0.285265214	0.342485811	0.06030045	0.060781939	0	0.095144392	0	0.164639822	0.173139993	0	0	0	0	0.19754494	0	0.260578457	0.098217312	0	0	0	0.209807948	0	0.108941163	0	0.209110527	0	0	0	0.115173943	0.158050941
Acc00706.1	26.61955691	26.95729256	17.66733096	21.85890009	15.42230213	20.46611794	21.2498709	23.91668128	19.3631502	21.68611804	16.34560253	17.45682755	13.52131043	13.7343847	10.64902232	11.19795813	12.34739954	12.53482859	12.18883567	11.30146362	11.70745142	11.68344156	17.80932827	20.85115645	16.63824632	17.28880777	11.0068879	10.94102825	11.76004638	13.63075207	12.88800639	13.44381128	14.73529576	16.2195618	13.81835282	14.99700072	16.24673352	16.66519413	15.55128856	15.62837362	15.95637391	17.06154785	17.83335505	17.30234295	16.36624745	16.82142249	16.48274086	16.46918537	17.05624477
Acc00707.1	0	0	0	0	0	0	0	0.020042928	0.009335394	0.009290143	0.125501604	0.154075261	0.573059643	0.661759014	0.278554852	0.216594305	0.090856164	0.106389086	5.037528135	4.356059077	0.633208053	0.805184202	0.143593151	0.142718259	0.034204448	0.023172337	0.152197927	0.613546992	0.087504344	0.195822808	0.294203229	0.19294667	0.152180327	0.075457434	0.04014774	0.070618327	0.171003746	0.112105095	0.141301166	0.150852085	0.085522832	0.089518611	0.224225126	0.16108997	0.103782983	0.117038128	0.158396786	0.224770431	0.154224024
Acc00708.1	2.177553785	1.732218025	1.860921501	1.136180761	3.827473332	4.328502672	4.263177517	4.264113302	1.297042232	1.472267545	2.066098006	2.441727907	2.047676366	2.042421039	2.05237306	2.005031026	1.735715579	1.397313795	2.797584475	2.767011148	4.034813184	4.047248616	1.667064853	2.07021613	1.432055352	1.660065695	2.239430337	2.007583303	2.241574169	1.615430823	1.442199285	1.609340876	1.761970918	1.755119743	1.423565411	1.314050731	1.943516376	1.865835827	2.366371688	2.362577972	2.668894585	4.591204589	4.889848052	5.129102967	7.772965512	7.784058238	7.725498314	8.269570309	7.718164577
Acc00709.1	3.004401432	4.273025774	4.326197024	3.953029024	2.506682516	3.247369382	3.493351775	4.446282988	2.571761873	2.491945938	5.095089451	4.825376082	3.746753088	3.456507199	3.267778065	2.8797311	3.240664009	3.594160794	3.029186835	2.98803625	4.794532671	5.190679755	4.399331238	4.138605582	2.791420524	2.48625726	3.113970202	1.908116822	3.222610605	3.86141684	3.5776973	4.152190779	4.913129655	4.032442686	4.113582555	3.920113894	4.317108046	4.7408548	4.653603041	4.718182428	4.805054117	5.126901027	3.960416796	4.671356378	7.584050069	7.590043899	6.859265677	8.885049289	7.767600291
Acc00710.1	0.367089913	0.106225625	0.526150598	0.3107809	0.499507761	0.863463985	0.827687619	0.804215891	0.787468499	0.885314307	0.629463824	0.51518493	0.678389385	0.683452656	0.438763459	0.424849218	0.766399011	0.781001317	0.747835156	0.694724018	1.379434834	1.372514606	1.434713677	1.461209948	0.824356522	0.883293289	0.516618368	0.506801121	0.343128566	0.883949147	0.995273383	1.277972716	0.804906279	1.130474166	0.524767725	0.662385309	0.69715461	0.7837738	0.349751927	0.353740342	0.360705378	0.397966726	0.325303285	0.352564476	0.331247801	0.436622391	0.250372867	0.388371084	0.355302674
Acc00711.1	26.84347724	16.49815133	7.303137732	16.17651673	24.3585625	17.84502958	26.47434366	26.23482171	9.524859469	10.22700745	14.11063082	17.23709209	8.792332595	7.599630168	9.462275733	6.748210337	15.12475735	15.1396306	13.23736345	13.63655215	9.99628734	11.97365446	18.27152173	18.98565952	29.58512573	31.23315736	11.12434998	10.02744672	10.45519058	14.06466498	11.2119396	11.45184099	7.763444381	8.104091884	8.264375093	7.990679921	6.887144817	6.270850486	5.284387463	5.786228888	6.745315679	6.609800619	6.978211171	6.199519547	3.343872646	4.713689343	5.103521436	3.811616123	2.397361058
Acc00712.1	0.424831745	0	0.132655842	0	0.275490492	0.439588676	0.398390874	0.161288845	11.94463652	7.849732343	0.16832212	0.495947915	0	0	0.271706448	0.131544992	0.146226995	0.171226208	0.157123428	0.078596294	0	0.099683908	3.516795337	3.863062585	2.044706845	1.790128634	0	0.071555316	0.140832462	3.151638777	3.665811626	1.79783377	2.122676285	1.734910817	1.292302738	2.11074564	2.752192365	1.954612265	2.436588168	3.121540316	1.892596061	1.440742924	1.476308997	1.901266905	1.670318581	0.684964137	0.84976389	0.951982014	0.391915866
Acc00713.1	2.765223952	1.904816371	3.116862106	5.597738927	0.349885621	0.372198584	0.505974769	0.819377062	0.763282457	0.569686961	1.12232846	1.732160945	1.709757243	1.466752792	1.72539855	1.336545619	0.975003869	2.011552866	1.197323963	0.84847778	2.097265264	1.709142613	1.595175765	1.723823718	1.19855627	0.805214158	1.469087956	1.272299691	0.536591151	1.200817945	0.678963497	1.245453675	0.829506677	0.771195841	0.820642015	0.515527737	1.644899357	0.572872535	0.618915852	0.881000011	0.65555024	0.571815596	0.729159067	0.76831255	0.530345393	0.652452015	0.43169572	1.813591542	1.742129238
Acc00714.1	0.015288262	0.033732989	0.276882522	0.267876987	0.029741922	0	0	0.046433935	0.162206492	0.13451686	0.296809939	0.356949873	0.136060547	0.120063072	0.166222586	0.227225321	0.173653149	0.191017475	0.20355633	0.113136627	0.230911688	0.243935571	0.072318634	0.090174227	0.096222755	0.187893694	0.176300304	0.242053255	0.131770225	0.113416856	0.142913553	0.141159223	0.117519945	0.124867184	0.062007492	0.081801591	0.151476192	0.140679813	0.070147676	0.037444571	0.061916502	0.025923741	0.047224342	0.024880068	0.012021827	0.123247752	0.048928221	0.191848292	0.169244771
Acc00715.1	4.658193474	13.80044576	14.05658757	12.59146325	4.726600404	4.780165509	4.861661117	4.638047758	3.789537613	3.893110652	5.643624478	5.507877384	3.952183919	3.961318546	4.583709218	4.426428443	3.754398939	4.189374591	3.706687003	3.613355214	3.26643778	3.854153085	5.742408968	5.373949082	4.651192637	4.564638356	4.644957806	5.459705152	4.611327757	5.083603019	5.361162452	5.2923136	5.306969891	5.292885087	7.039376781	5.404656283	5.731277181	5.949527818	6.604346771	6.579304994	6.485952575	6.332036729	6.134078625	7.037756432	9.444937609	9.000176519	9.692240778	9.638882583	9.762593877
Acc00716.1	0	0	0	0	0	0	0	0.023996548	0	0	0	0.012297852	0.008522982	0	0	0	0.010877823	0	0	0	0	0	0.089696344	0.046601051	0	0.011097303	0	0	0	0	0	0	0	0.025811996	0	0	0	0	0	0	0	0.02679421	0	0	0	0	0	0	0
Acc00717.1	0	0	0	0	0	0	0	0	0	0	0	0	0	0	0	0	0	0	0	0	0	0	0	0	0	0	0	0	0	0	0	0	0	0	0	0	0	0	0	0	0	0	0	0	0	0	0	0	0
Acc00718.1	1.547036203	1.38706427	0.920132972	1.109633818	1.783477376	0.948606794	1.335612089	1.417068635	1.372163502	1.503791965	1.294004541	1.519339767	1.284759396	1.498267195	1.468434307	1.292606121	1.47913758	1.514274595	1.062599905	1.063067625	1.341757123	1.267624725	1.347441757	1.569084508	1.37280108	1.276167485	2.64296637	2.30791108	2.311873565	2.094967269	2.613325945	1.908319924	2.321766226	2.326527049	3.411194975	1.50160428	1.983849361	1.686017056	2.610229144	2.105032011	2.56583024	2.415057413	2.048007179	2.597566759	1.911645986	2.197372997	2.534492091	1.958942587	1.872691497
Acc00719.1	3.078760168	4.252286731	5.842359904	4.283740276	2.199633381	2.429332028	1.782937368	2.378736645	3.064038489	2.828671527	4.143149348	4.170042919	2.924993176	2.636454823	2.231600785	2.314698622	2.602793026	2.655914635	2.660904035	2.550156192	2.639383875	2.54491221	2.452812337	2.325670395	2.959602984	3.042225483	2.380739457	2.452707941	2.234608264	3.157524255	2.765368009	3.141902346	3.172106885	3.211608306	3.570875001	3.699257785	3.079253903	3.333863316	3.60181494	3.033883638	3.675010389	3.077370737	2.969810846	3.006218503	2.34451183	2.612601254	2.800382223	1.99466512	1.913410324
Acc00720.1	0	0	0	0	0	0	0	0	0	0	0	0	0	0	0	0	0	0	0	0	0	0	0.081256606	0	0	0	0	0	0.113889163	0	0	0.132171091	0.132044417	0	0	0.131302252	0	0	0	0.140241346	0	0	0	0.13977517	0.135076233	0.138480132	0.137438338	0.1539708	0
Acc00721.1	0.366371243	0.446989172	0.767161374	0.735356368	0.559013251	0.862260967	0.377252086	0.687288557	0.624993007	0.538529365	0.742875339	0.704449064	0.569585176	0.488215647	0.509984721	0.447099948	0.385732645	0.581969919	0.645626666	0.685781888	0.842488535	1.051825959	0.285445088	0.26482289	0.526607609	0.454056335	0.262330318	0.3484726	0.471522264	0.399697967	0.464906533	0.530630634	0.248494721	0.422448612	0.10926184	0.247098039	0.197104528	0.350857363	0.230730177	0.228731136	0.069824965	0.292349249	0.199710774	0.175362164	0.084733434	0.104242444	0.137944296	0.173854822	0.053017235
Acc00722.1	0	0	0	0.154190067	0	0	0	0	0	0	0	0	0	0.016834082	0	0	0	0.022462844	0	0	0	0.026154689	0.237271765	0.164363648	0	0	0	0	0	0	0	0	0	0	0	0	0	0	0.042620189	0	0	0	0.043038711	0	0	0	0	0	0
Acc00723.1	0.785410468	0.363502977	0.634056726	0.42398232	0.670804926	0.687154585	0.658683341	0.785459785	0.812985732	0.775334757	0.888020359	1.058519898	0.997080638	0.891069386	0.612584236	0.705857688	1.167069421	1.150409276	0.729749888	0.616661996	0.850984597	0.602317831	0.752112846	0.706182818	0.631209567	0.605398542	1.411344701	1.393867593	1.358977961	1.378491324	1.65297396	1.385512874	1.855396889	1.767996747	1.961824939	1.537473754	1.2702084	1.423745714	1.245190105	1.454471632	1.349927245	1.315550096	1.124279295	1.075537006	1.024316311	0.942027412	0.934940485	0.927210545	0.836480465
Acc00724.1	0	0.02099307	0	0.087741073	0	0	0	0	0	0	0	0	0.923723324	0.632237014	0	0.007365066	0	0	0	0.017602095	0	0.011162394	0.022503048	0	0	0	0	0	0	0	0	0.018301604	0	0	0	0	0	0	0	0	0	0	0	0	0.074815505	0	0	0.085280755	0.058514553
Acc00725.1	2.619629	2.235991868	3.939278656	2.097943605	2.123437375	2.829511317	3.404743862	3.402412111	1.974831568	1.953127782	2.663085076	3.138628458	3.420851024	3.810528872	4.12240625	4.29051683	4.176182374	3.41754768	20.80512529	16.64377408	23.85626889	23.82687208	1.206562997	1.338432099	5.359770886	4.635653897	3.091552749	4.783858824	3.587910963	1.483111032	1.214490759	1.326068886	0.821374738	1.069793571	1.188313861	1.159269626	0.814386921	0.951526979	0.790772137	1.041207768	0.586305237	1.052054507	0.82515528	1.093841113	0.650503723	1.111493854	1.185866923	0.895975159	0.869149891
Acc00726.1	2.645538398	1.616478415	1.659641118	1.63383121	1.738839385	1.436843013	1.451859822	2.036044098	1.456361157	1.314483001	1.337504144	1.108655475	1.497958982	1.880195951	1.454649563	1.593850602	1.334988121	1.437776357	2.133992151	2.223517828	1.616606236	1.966201075	2.129127777	1.718097089	1.249803227	1.580504268	1.242393693	1.959805655	1.20637184	0.994624821	1.273958992	1.252652437	1.21464447	1.368800077	1.456562385	1.573822775	1.259052331	1.101527769	0.915431184	1.329138329	1.066578346	1.27879781	1.405119224	0.954577755	1.562579891	1.814264163	1.704837936	1.545098111	1.649128283
Acc00727.1	1.76756686	1.292595046	0.546675122	0.683066371	1.288125605	2.322495192	2.210074977	2.045144035	2.178996264	1.966994834	1.240577007	0.94329362	2.188233865	2.054214972	2.411668182	2.627086951	2.445173033	1.994743964	2.116846915	1.955830896	0.957205954	1.421991975	2.564097341	2.74705712	1.794939342	1.749702832	1.768694508	2.279646703	1.696469072	1.598512348	1.47678856	1.295258452	1.423418765	1.017439187	1.058289018	1.775706649	1.052066769	1.000912561	1.390318218	2.061518746	1.663507118	1.227423816	1.429970336	1.23279964	1.217830161	0.732826538	0.99668879	1.026046959	0.952486885
Acc00728.1	2.309931401	10.17556871	7.577763309	8.43313208	2.863671364	2.033986995	1.571531357	2.68250707	1.210987195	1.348583538	0.850611951	0.909445046	0.688918989	0.632046246	0.378026637	0.395489879	1.131816765	1.024106319	0.81914682	0.703871369	1.128757472	1.186045075	2.050373261	2.244049815	1.01115319	1.15465319	1.140365014	1.043614128	1.243211604	1.431390004	1.446051679	1.306862986	1.535397915	1.720172692	1.336435318	1.33981691	1.398063279	1.596572157	1.205346905	1.098233871	1.221663002	1.267221082	1.385070515	1.326767564	1.111209249	1.150165502	1.413301488	1.30318392	1.211721432
Acc00729.1	0	0	0	0	0	0	0	0	0	0	0	0	0	0	0	0	0	0	0	0	0	0	0	0.050060188	0	0	0	0	0	0	0	0	0	0	0	0	0	0	0	0	0	0	0	0	0	0	0	0	0.062637447
Acc00730.1	4.236263757	5.872340168	4.319634334	4.281886315	3.600703536	3.615697735	3.351651889	3.034894251	3.326527554	3.504141546	1.924996729	1.946497568	1.697561901	1.626560486	1.951654308	2.023157682	2.636151098	2.604514429	1.327776472	1.558610137	2.307163275	2.1340344	1.86803821	1.858702434	2.746895622	2.655723403	1.441318654	1.41092106	1.920042772	2.148397164	2.18567399	2.651808152	2.354903666	1.915693347	2.451078092	1.70136799	2.608486914	2.388686419	2.855211149	3.243600001	3.198688519	2.820551729	2.938695865	2.570674534	2.747735525	3.415103493	2.834084167	3.132090883	2.737835156
Acc00731.1	0	0.0255412	0.072290964	0	0	0.039925731	0	0	0.034115536	0.013580068	0.015287891	0.015014857	0.02601498	0.040791471	0.012338897	0.017921401	0.026562193	0.038879138	0.028541535	0	1.542676005	0.932542562	0.063882731	0.066379571	0.02857091	0.074519866	0.024719847	0.019497079	0.063955686	0.042937235	0.09710986	0.02968884	0.029660386	0.094544178	0.05868683	0.11797471	0.073520128	0.040968013	0.059014298	0.031501615	0.031253713	0.016356971	0.059593807	0.031396901	0.015170703	0.108871014	0.077179979	0.086463961	0.094922236
Acc00732.1	0.02741235	0.07258121	0.102715724	0.101118341	0.693267	0.359284221	0.308474971	0.416287747	1.308786732	1.080545038	0.847159336	0.86403063	3.297169473	2.955918505	2.121361197	2.096527576	1.471910691	1.414195705	3.173325252	3.093578984	0.888951356	1.016275478	4.058660166	3.920868799	0.933694566	0.952944249	1.791302228	5.39279678	1.563005567	0.996464476	0.906725929	0.696033415	0.800724862	1.186621808	1.139609791	1.29910286	1.211761525	1.261217316	1.006216444	1.342786588	0.688313427	0.976124245	1.079603377	0.513023832	0.366443932	0.530369309	0.679906609	0.196565831	0.286602394
Acc00733.1	0	0	0	0	0	0	0	0	0.03530702	0.052703816	0.11866365	0.097120314	0.080770657	0.045231548	0.063849162	0.015456088	0.068724693	0.060355486	0.184614669	0.147756744	0.221743599	0.445075728	0.425017499	0.245349556	0.147843742	0.070111336	0.095936949	0.100890068	0.16547334	0	0.143573454	0.038407152	0.038370342	0.040769221	0	0.114464037	0	0	0	0.04075226	0	0	0	0.121850387	0	0.1609619	0	0.044741856	0
Acc00734.1	1.488580579	4.030975178	3.570637753	4.024695788	1.777028305	2.380444829	2.707265214	1.798187929	1.746873179	1.774126262	2.265325474	2.461836079	0.958007957	1.31821836	0.897947101	1.298968791	1.432304574	1.295378114	0.838336661	0.888777648	0.901736799	1.095486051	2.336493693	2.294784001	1.891330198	1.829474773	0.975336807	0.99150262	1.166376667	1.154508084	1.143377041	1.327577036	1.274292722	1.105273743	1.303554873	1.008532417	1.495514282	1.412869291	1.629911891	1.353397064	1.589373425	1.921781542	1.907174028	1.982054567	1.223741958	1.118212663	1.35341498	0.970379078	0.936303855
Acc00735.1	0	0	0.17004628	0	0	0	0	0	0	0	0	0	3.561472559	2.179473367	0.043536219	0	0	0	0	0	0	0	0	0	0	0	0	0	0	0	0	0	0	0	0	0	0	0	0	0	0	0	0	0	0	0	0	0	0
Acc00736.1	0	0	0	0	0	0	0	0	1.043797814	0.73322699	0.103179663	0.033778975	1.732369312	1.756715339	2.24846755	2.069649017	0.687206167	0.769705475	2.311559608	2.698006589	0.038561817	0.122210342	0.656992913	1.109340886	1.478349729	1.127811122	1.77959437	5.877594436	2.532311345	0.386384185	1.248390772	0.400746512	0.400362431	0.212696362	0.440093212	0.265408111	0.198478181	0.307219603	0.13276467	0.212607876	0.140623173	0.367983346	0	0.211901148	0.068259164	0	0.069452826	0.077807308	0.05338672
Acc00737.1	0	0.044017843	0.007786665	0	0.040427021	0.017202056	0.007794948	0.009467372	0.013228853	0.004388243	9.988895399	7.006112855	2.353803841	2.150434228	1.275895332	1.119611729	0.373372158	0.366849744	5.215532676	6.721817806	7.782108414	8.993402662	0.011795984	0.012257027	0.830912562	0.573547525	10.56004977	11.17665635	7.134091662	1.387467488	2.196595571	1.774817465	1.236389314	1.690481256	0.809129629	1.1627263	1.054819039	1.067893036	0.953489662	1.058656088	1.121019952	1.057113515	0.741396615	1.146446951	6.176820468	9.136857304	6.384595076	10.61713797	11.26467078
Acc00738.1	0.287775773	5.007165647	0.308089467	0	0.63981893	1.304524673	0.668237277	0.124862937	1.075912016	0.578755012	25.41002075	26.65195306	8.891820823	8.915764885	5.652982397	5.270039736	4.556408529	4.142375608	24.47969762	24.42962684	16.14422957	16.93904002	1.283489175	1.89944664	5.083623674	3.753319797	26.96985266	13.93186031	17.6077764	12.26031749	11.1742897	11.83035222	7.584393919	8.797264912	5.33570988	7.227525097	5.451905716	5.005125114	5.093016819	4.833126466	6.393456276	2.788404143	2.85723848	2.274723112	1.487052728	1.855944963	1.710412396	1.179174126	1.365320386
Acc00739.1	0	0	0.079894996	0	0	0	0	0	0.045244835	0	0	0	0	0	0	0	0	0	0	0	0.170494466	0.060036899	82.12059657	42.00487339	0.142092827	0.044922736	0	0	0	0	0	0	0	0	0	0	0.097504141	0	0	0	0	0	0	0	0	0	0	0	0
Acc00740.1	11.58019088	27.64929705	32.44602496	44.58607289	10.76637605	6.620927668	6.820354394	9.007932705	3.731786644	3.2521081	16.34500347	14.05805274	3.319975601	3.385248184	5.04235427	4.854760377	4.55531339	4.48112238	3.704144806	3.948415287	10.85793951	9.679855596	1.917589702	1.684866868	4.094202717	4.061088492	4.965013926	2.158828269	5.375382913	4.422564393	5.122648221	4.655760339	4.720036596	4.138698656	4.201124422	4.283395021	3.634859067	3.713365215	3.008863825	3.017559611	3.524973305	3.234775967	3.337647666	4.026208129	3.18768905	2.931604656	4.006593475	4.541981805	4.876306075
Acc00741.1	0.861456862	0.719211359	0.857873471	1.009144471	0.99647269	0.658497217	0.553116442	0.654110168	0.724608346	0.614570427	0.673408979	0.833522814	0.690692342	0.79467258	0.737089108	0.663249601	0.504873941	0.591188038	0.663050366	0.835638898	0.796400284	0.84131886	0.770942408	0.686635282	0.517194382	0.662220867	1.044124481	0.878425176	0.895314486	0.863617212	1.021253558	0.841975689	0.697991073	0.855725579	0.684629892	0.907627341	0.638818097	0.692167818	0.676580246	0.684295666	0.792062373	0.789589465	0.557367057	0.738856087	0.97033127	0.80708847	0.819644992	1.126931047	0.672998807
Acc00742.1	0	0	0	0.19617399	0	0.146742538	0.132989977	0	0	0.149736035	5.141286622	5.049465827	1.376857948	0.835293448	1.292481508	1.25149382	2.709131389	2.743601333	3.776443313	3.856816105	5.386435641	5.091268651	0.402503652	0.104558851	4.174114481	2.539701634	2.044237901	2.078120317	3.243854696	3.156219647	1.835569921	3.600893801	0.981120725	0.347486498	1.294181085	0.65040418	0.162128979	0.602293314	0.325350629	0.521012906	0.344608532	0	0	0	0.334549274	0.171489931	0.510599407	0	0
Acc00743.1	2.671610226	285.6926373	1116.897474	556.8649717	1.361792683	2.297247078	1.59253747	1.887043879	3.484950979	2.9126443	366.881563	329.9387478	7.127911065	7.195065037	12.12752434	10.68098877	27.98907353	26.65402405	3.377893556	4.50124272	1.451774809	1.533657825	0.805280698	0.806216391	9.776070146	5.140033624	10.62767661	20.62814986	12.42372375	9.762253291	10.8920664	9.341122863	11.49089126	13.83313714	11.28934371	7.788504457	7.709069149	7.748914117	4.162101379	5.265158785	3.049688958	1.453862272	1.237861738	1.698663508	0.195423587	0.160278584	0.218725098	0.089103835	0.061137722
Acc00744.1	0.380836186	0.607877345	0.253017039	0.25406389	0.714609708	0.983764833	0.972618978	0.738310358	1.29529185	1.363159988	0.841135326	0.939624791	1.18440377	1.326531629	2.249122254	2.358443966	2.169854142	2.155448063	1.624290183	1.253232746	0.993478109	0.897409042	1.16521487	0.987722814	1.691960386	1.581980672	1.692311779	1.981672631	1.676141776	1.202236251	1.176965292	1.097293737	0.98412641	0.847111365	1.133823579	0.792785872	0.876943458	0.791497847	1.127757292	1.336291472	0.971360292	0.975524625	0.876024347	0.988997165	0.395043014	0.378869129	0.376018875	0.232413902	0.368770944
Acc00745.1	3.588355365	8.345400936	5.857958282	4.53994948	6.066372219	4.412173427	4.683480463	5.697891978	5.094076461	4.843388788	4.095604156	4.179241526	2.645137112	2.239978524	1.888323583	1.808947347	3.740003226	3.866863441	2.761399634	2.441164107	2.891678457	3.08431821	3.966586234	4.839498881	3.92494355	4.102840127	2.613473038	1.861958716	3.105341256	4.57684432	4.046970572	4.243210527	3.929434645	3.87687792	3.753392354	4.32118152	3.790448328	4.197607189	3.109975838	3.875265072	3.742785443	4.163175662	3.733615596	3.759932847	5.019620593	4.50665625	4.523121246	5.642770198	5.977953219
Acc00746.1	0.402625959	7.817738442	0.125721974	0.185650214	0.261090714	0.138870517	0.125855714	0.458575023	18.65356808	22.95595532	2.313097857	0.861712345	0.05429151	0	0.193128345	0.124669188	0.554335074	0.162276282	0.521187271	0.074488097	0.357717872	0.283420409	2.285467781	1.978995592	16.24796622	21.41906147	0	0	0.266942411	3.285594263	3.618959495	4.956688629	2.940213232	1.808650493	3.266012237	2.462052685	3.835788777	2.849916094	4.772405932	2.62966991	5.381012461	2.389512766	2.02098421	5.569473368	2.057915204	1.785193671	1.288555313	2.887111341	0.742861161
Acc00747.1	0.013931893	0.030740209	0.017401214	0	0	0.057663322	0.052259174	0.031735749	0.507500184	0.534460007	0.093838981	0.075898994	1.645676192	1.434968882	0.044551581	0.038824869	0.239767729	0.207761529	0.340077618	0.350537227	1.38633127	1.418756791	6.847274889	13.31903594	0.149581838	0.117410626	1.579813515	0.952710847	1.985932109	0.692475492	0.841514016	1.09340281	0.921005094	1.21754241	0.734580715	0.766740158	1.019352195	0.887529796	0.71382021	0.921307544	0.643225521	1.559170484	0.989796126	1.360363011	3.680965567	3.459248203	3.645013874	8.479137509	10.3590769
Acc00748.1	0.028923821	0.153166435	0.361264329	0	0.187562203	0.239428141	0.253154043	0.35139293	2.414107039	1.89342104	0.38963577	0.427697902	0.764437338	1.11826212	0.832436603	0.895597824	0.975646164	0.676140487	0.106974349	0.107021436	0.051395433	0.081441359	0	0.142166976	1.970353868	1.807847134	1.482409144	2.124061589	1.764246665	3.218595529	2.745374142	1.780391617	3.913107587	2.929324912	2.991450981	4.377502913	3.262573354	3.030035297	4.158315397	3.400381466	3.748469095	3.727424036	4.065133852	4.189277323	3.002216093	2.378355219	3.332417949	2.748104918	2.0634706
Acc00749.1	0	0	0	0	0	0	0	0	0	0	0	0	0	0	0	0	0	0	0	0	0.068981669	0	0	0	0	0	0	0	0	0	0	0	0	0	0	0	0	0	0	0	0	0	0	0	0	0	0	0	0
Acc00750.1	1.183004333	0.269903975	0.25129186	0.296860674	2.150086196	1.943011278	2.314344433	2.615351919	0.802614419	0.917682806	4.279034109	5.417675104	3.01244143	2.703035575	1.816881864	1.66457291	1.074759571	0.992530142	4.071731029	4.04970149	2.102108832	2.741850115	2.611470964	2.460381427	1.996248214	1.978121999	4.176153441	2.683855543	3.500166043	4.417943876	4.548450616	4.32209498	5.196389983	4.403864954	4.667572558	4.552042449	5.826872361	6.14070258	4.911066314	4.625419613	5.097462447	3.834554009	3.977377075	5.264880127	6.556032578	6.344957717	5.910891455	6.968156572	6.1966641
Acc00751.1	0	0	0	0	0	0	0	0.052026224	0	0	0.027147458	0.026662618	0.018478431	0.062087499	0.021910784	0	0.023583895	0	0	0.076057369	0	0	0.421347456	0.841953298	0	0	0	0	0	0	0.09853871	0.05271993	0.052669402	0	0	0	0.052221319	0	0	0.055938964	0	0	0.052911824	0	0	0	0	0.061415319	0
Acc00752.1	0.486188298	0.287812745	0.851643628	1.082628652	0.469072675	0.924351957	0.73393399	0.648291769	1.383959668	1.256220062	1.212172935	1.218210744	1.442305741	1.504346602	1.111069571	1.097865639	1.220400645	1.156616248	0.877151529	1.127635842	1.227398072	1.257671366	0.947980568	0.973374963	0.987811097	0.970202967	1.268701765	1.238332526	1.273654009	1.451523474	1.483685426	1.687960412	1.49491997	1.743344997	1.779542683	1.549966596	1.789487769	1.418527148	1.568811105	1.28760236	1.748116269	1.286886242	1.520115281	1.48595208	1.212205763	1.300110993	1.413670568	0.818433022	1.123119562
Acc00753.1	0	0	0.294521617	0.144970682	0	0	0	0	0	0	0	0	2.034969427	1.471960561	0	0	0	0	0	0.014541581	0.017458438	0	0	0	0	0	0	0.026477773	0	0.029155198	0	0	0	0	0	0	0	0	0	0	0	0	0	0	0	0	0.031444002	0	0
[truncated: 33,243 more rows]
[truncated: 12 more columns]
